# Supplementary material for: Identifying therapeutic drug targets using bidirectional effect genes
Source: Nat Commun. 2021 Apr 13;12:2224. doi: 10.1038/s41467-021-21843-8 (PMC8044152; doi:10.1038/s41467-021-21843-8)
Supplement: Supplementary file 2 — Dataset 1 [file 41467_2021_21843_MOESM2_ESM.xlsx]

## Sheet: Supplementary Data 1
Supplementary Data 1	List of potential bidirectional effect selected tagets from HGMD
Gene	Phenotype	n	Phen_Category	Specific
ABCA1	Altered HDL cholesterol levels	2	Hematic	Lipids
ABCA1	HDL deficiency	62	Hematic	Lipids
ABCA1	High HDL cholesterol	1	Hematic	Lipids
ABCA1	Increased plasma HDL cholesterol	7	Hematic	Lipids
ABCA1	Low HDL cholesterol	5	Hematic	Lipids
ABCA1	Reduced plasma HDL cholesterol	51	Hematic	Lipids
ABCC8	Hyperglycaemia	1	Hematic	Glucose
ABCC8	Hyperinsulinaemic hypoglycaemia	10	Hematic	Glucose
ABCC8	Hypoglycaemia, hyperinsulinaemic	4	Hematic	Glucose
ABCC8	Hypoglycaemia, persistent hyperinsulinaemic	50	Hematic	Glucose
ABCG1	High HDL cholesterol	2	Hematic	Lipids
ABCG1	Low HDL cholesterol	1	Hematic	Lipids
ADORA3	Elevated SERT activity	1	Neurological	Synaptic
ADORA3	Reduced SERT activity	1	Neurological	Synaptic
AKT2	Hypoglycaemia	1	Hematic	Glucose
AKT2	Severe insulin resistance and diabetes mellitus	1	Hematic	Glucose
AKT3	Macrocephaly & speech delay	1	Developmental	Brain Development
AKT3	Macrocephaly, megalencephaly & developmental delay	1	Developmental	Brain Development
AKT3	Megalencephaly-capillary malformation / megalencephaly-polymicrogyria-polydactyly-hydrocephalus syndrome	1	Developmental	Brain Development
AKT3	Megalencephaly-polymicrogyria-polydactyly-hydrocephalus syndrome	1	Developmental	Brain Development
AKT3	Megalencephaly, polymicrogyria, epilepsy and hypoglycaemia	1	Developmental	Brain Development
AKT3	Microcephaly	6	Developmental	Brain Development
AKT3	Microcephaly & abnormalities of the corpus callosum	4	Developmental	Brain Development
AKT3	Microcephaly, abnormalities of the corpus callosum & seizures	2	Developmental	Brain Development
AKT3	Microcephaly, hypotonia, feeding difficulties, developmental delay & dysmorphic features	1	Developmental	Brain Development
ALPP	Recurrent spontaneous abortion, decreased risk	1	Developmental	Reproductive
ALPP	Recurrent spontaneous abortion, increased risk	1	Developmental	Reproductive
ANGPTL3	Higher plasma triglyceride level	2	Hematic	Lipids
ANGPTL3	Lower plasma triglyceride level	12	Hematic	Lipids
ANGPTL4	Higher plasma triglyceride level	1	Hematic	Lipids
ANGPTL4	Lower plasma triglyceride level	21	Hematic	Lipids
ANGPTL4	Lower plasma triglyceride level, association with	1	Hematic	Lipids
ANGPTL8	Increased HDL cholesterol levels	1	Hematic	Lipids
ANGPTL8	Lower plasma LDL and HDL levels, association with	1	Hematic	Lipids
APOA1	Elevated HDL-cholesterol, association with	1	Hematic	Lipids
APOA1	HDL deficiency	10	Hematic	Lipids
APOA1	HDL deficiency with periorbital xanthelasmas	1	Hematic	Lipids
APOA1	Hyperlipidaemia	1	Hematic	Lipids
APOA1	Low HDL cholesterol	1	Hematic	Lipids
APOA1	Reduced plasma HDL cholesterol	3	Hematic	Lipids
APOB	HDL cholesterol, association with	1	Hematic	Lipids
APOB	High LDL cholesterol	1	Hematic	Lipids
APOB	Hypercholesterolaemia	45	Hematic	Lipids
APOB	Hypercholesterolaemia, association with	2	Hematic	Lipids
APOB	Hypertriglyceridaemia	28	Hematic	Lipids
APOB	Hypocholesterolaemia	18	Hematic	Lipids
APOB	Hypocholesterolaemia, association with	1	Hematic	Lipids
APOB	Hypocholesterolaemia, steatosis and liver cancer	1	Hematic	Lipids
APOB	Increased cholesterol levels	2	Hematic	Lipids
APOB	Low HDL cholesterol	1	Hematic	Lipids
APOB	Lower non-HDL cholesterol levels	1	Hematic	Lipids
APOB	Total cholesterol levels, association with	1	Hematic	Lipids
APOC3	High triglyceride levels, association with	1	Hematic	Lipids
APOC3	Hypertriglyceridaemia	1	Hematic	Lipids
APOC3	Low triglyceride levels	1	Hematic	Lipids
AQP4	Increased water permeability	1	Cellular	Membrane
AQP4	Reduced water permeability	3	Cellular	Membrane
BDKRB2	Essential hypertension, increased risk, association with in Asians	1	Cardiovascular	Blood Pressure
BDKRB2	Hypertension, association with	1	Cardiovascular	Blood Pressure
BDKRB2	Reduced blood pressure, association with	2	Cardiovascular	Blood Pressure
CASR	Hypercalcaemia	5	Hematic	Ions
CASR	Hypercalcaemia and hypercalciuria	1	Hematic	Ions
CASR	Hypercalcaemia, association with	1	Hematic	Ions
CASR	Hypercalcaemia, hypocalciuric	245	Hematic	Ions
CASR	Hypercalcaemia, hypocalciuric & hyperparathyroidism	1	Hematic	Ions
CASR	Hypercalcaemia, hypocalciuric & hypoparathyroidism	3	Hematic	Ions
CASR	Hypercalciuria, hypocalcaemic	17	Hematic	Ions
CASR	Hyperparathyroidism	27	Endocrine	Parathyroid
CASR	Hyperparathyroidism, neonatal primary	6	Endocrine	Parathyroid
CASR	Hypocalcaemia	41	Hematic	Ions
CASR	Hypocalcaemia with hypercalciuria	6	Hematic	Ions
CASR	Hypocalcaemia, autosomal dominant	2	Hematic	Ions
CASR	Hypocalcaemia, with Bartter syndrome	1	Hematic	Ions
CASR	Hypoparathyroidism	19	Endocrine	Parathyroid
CASR	Hypoparathyroidism, autosomal dominant	3	Endocrine	Parathyroid
CASR	Increased blood ionised calcium level	1	Hematic	Ions
CCL5	HIV 1, delayed disease progression, association	1	Immune	Viral
CCL5	HIV 1, rapid disease progression, association	1	Immune	Viral
CCR5	HIV 1, resistance to	1	Immune	Viral
CCR5	HIV 1, resistance to, association with	7	Immune	Viral
CCR5	Increased HIV1, perinatal transmission, association	1	Immune	Viral
CCR5	Kaposi sarcoma	1	Immune	Viral
CD40LG	CD40L deficiency	1	Immune	T Cell
CD40LG	Increased soluble CD40L levels	1	Immune	T Cell
CETP	HDL-C levels, in African blacks, association with	1	Hematic	Lipids
CETP	Higher HDL cholesterol level	12	Hematic	Lipids
CETP	Higher HDL cholesterol level, association with	3	Hematic	Lipids
CETP	Increased HDL cholesterol levels	1	Hematic	Lipids
CETP	Increased HDL-C levels in males	2	Hematic	Lipids
CETP	Low HDL cholesterol	1	Hematic	Lipids
CETP	Lower HDL cholesterol level	6	Hematic	Lipids
CHGA	Hypertension, association with	1	Cardiovascular	Blood Pressure
CHGA	Reduced diastolic blood pressure, association with	2	Cardiovascular	Blood Pressure
CRP	Altered CRP levels	5	Hematic	Inflammation
CRP	Increased CRP level	2	Hematic	Inflammation
CRP	Reduced CRP levels	1	Hematic	Inflammation
CYP11B1	Aldosteronism	1	Endocrine	Reproductive
CYP11B1	Hypoaldosteronism	5	Endocrine	Reproductive
CYP19A1	Aromatase deficiency	33	Endocrine	Reproductive
CYP19A1	Aromatase excess syndrome	15	Endocrine	Reproductive
CYP19A1	Breast cancer, association with	1	Cancer	Cancer
CYP19A1	Breast cancer, decreased risk, association with	1	Cancer	Cancer
CYP19A1	Breast cancer, increased risk, association with	2	Cancer	Cancer
CYP2D6	Intermediate metaboliser	4	Metabolic	P450
CYP2D6	Poor metaboliser	52	Metabolic	P450
CYP2D6	Ultrarapid metaboliser	3	Metabolic	P450
EGLN1	Erythrocytosis	20	Hematic	Erythropoiesis
EGLN1	Erythrocytosis and paraganglioma	1	Hematic	Erythropoiesis
EGLN1	Erythrocytosis, familial, 3	1	Hematic	Erythropoiesis
EGLN1	Pheochromocytoma/paraganglioma-polycythemia	1	Hematic	Erythropoiesis
EGLN1	Polycythaemia	4	Hematic	Erythropoiesis
EGLN1	Polycythaemia vera	1	Hematic	Erythropoiesis
EGLN1	Reduced haemoglobin levels	2	Hematic	Erythropoiesis
F2	Dysprothrombinaemia	13	Hematic	Clotting
F2	Hypoprothrombinaemia	5	Hematic	Clotting
F2	Increased plasma prothrombin levels	1	Hematic	Clotting
F2	Prothrombin deficiency	39	Hematic	Clotting
F2	Thrombosis	2	Hematic	Clotting
F2	Thrombosis, venous	4	Hematic	Clotting
F2	Venous thromboembolism	1	Hematic	Clotting
F2RL3	Increased PAR4-induced platelet aggregation	1	Hematic	Clotting
F2RL3	Reduced PAR4-induced platelet aggregation	1	Hematic	Clotting
F2RL3	Reduced PAR4-induced platelet response	1	Hematic	Clotting
F5	Bleeding disorder	1	Hematic	Clotting
F5	Deep vein thrombosis	5	Hematic	Clotting
F5	Factor V deficiency	139	Hematic	Clotting
F5	Reduced factor V levels	1	Hematic	Clotting
F5	Thrombosis	4	Hematic	Clotting
F5	Thrombosis, increased risk	5	Hematic	Clotting
F5	Thrombosis, increased risk, association with	3	Hematic	Clotting
F7	Factor VII deficiency	295	Hematic	Clotting
F7	Factor VII deficiency, association with	2	Hematic	Clotting
F7	Increased plasma F7 levels, association with	1	Hematic	Clotting
F7	Reduced plasma F7 levels, association with	1	Hematic	Clotting
F8	Decreased factor VIII activity	1	Hematic	Clotting
F8	Factor VIII deficiency	3	Hematic	Clotting
F8	Haemophilia A	3067	Hematic	Clotting
F8	Haemophilia A & moyamoya disease	1	Hematic	Clotting
F8	Haemophilia A, modifier of	1	Hematic	Clotting
F8	Venous thromboembolism, susceptibility to	1	Hematic	Clotting
F9	Deep vein thrombosis, reduced risk	1	Hematic	Clotting
F9	Haemophilia B	1251	Hematic	Clotting
F9	Haemophilia B, severe	4	Hematic	Clotting
F9	Reduced factor IX level in females	1	Hematic	Clotting
F9	Thrombophilia	1	Hematic	Clotting
FGA	Afibrinogenaemia	56	Cardiovascular	Clotting
FGA	Afibrinogenaemia / hypofibrinogenaemia	1	Cardiovascular	Clotting
FGA	Afibrinogenaemia with recurrent venous thromboembolism	1	Cardiovascular	Clotting
FGA	Decreased fibrinogen levels	2	Cardiovascular	Clotting
FGA	Deep vein thrombosis	1	Cardiovascular	Clotting
FGA	Dysfibrinogenaemia	37	Cardiovascular	Clotting
FGA	Haemorrhages	1	Cardiovascular	Clotting
FGA	Hypodysfibrinogenaemia	2	Cardiovascular	Clotting
FGA	Hypofibrinogenaemia	13	Cardiovascular	Clotting
FGA	Menorrhagia	1	Cardiovascular	Clotting
FGA	Thrombosis	1	Cardiovascular	Clotting
FGA	Venous thromboembolism	1	Cardiovascular	Clotting
FGA	Venous thromboembolism, susceptibility, association with	3	Cardiovascular	Clotting
FGB	Afibrinogenaemia	26	Cardiovascular	Clotting
FGB	Afibrinogenaemia / hypofibrinogenaemia	1	Cardiovascular	Clotting
FGB	Dysfibrinogenaemia	16	Cardiovascular	Clotting
FGB	Haemorrhages	3	Cardiovascular	Clotting
FGB	Hypodysfibrinogenaemia	2	Cardiovascular	Clotting
FGB	Hypofibrinogenaemia	31	Cardiovascular	Clotting
FGB	Increased clot stiffness, association with	1	Cardiovascular	Clotting
FGB	Increased plasma fibrinogen levels	1	Cardiovascular	Clotting
FGB	Thrombotic tendency	1	Cardiovascular	Clotting
FGB	Venous thromboembolism, protection against, in Caucasians, association with	1	Cardiovascular	Clotting
FGF23	Calcium nephrolithiasis with renal phosphate leak, association with	1	Metabolic	Ions
FGF23	Hyperostosis-hyperphosphatemia syndrome	1	Metabolic	Ions
FGF23	Rickets, hypophosphataemic, autosomal dominant	4	Metabolic	Ions
FGF23	Tumoural calcinosis with hyperphosphataemia	9	Metabolic	Ions
FGFR3	Achondroplasia	11	Developmental	Height
FGFR3	Achondroplasia with developmental delay & acanthosis nigricans	1	Developmental	Height
FGFR3	Achondroplasia with severe Platyspondyly	1	Developmental	Height
FGFR3	Hypochondroplasia	25	Developmental	Height
FGFR3	Short stature	1	Developmental	Height
FGFR3	Tall stature, lateral tibial deviation, scoliosis, hearing impairment, camptodactyly and arachnodactyly	1	Developmental	Height
FGFR3	Thanatophoric dwarfism	2	Developmental	Height
FGFR3	Thanatophoric dysplasia	12	Developmental	Height
FGFR3	Thanatophoric dysplasia, type 2	1	Developmental	Height
FGG	Afibrinogenaemia	14	Cardiovascular	Clotting
FGG	Afibrinogenaemia / hypofibrinogenaemia	1	Cardiovascular	Clotting
FGG	Decreased plasma fibrinogen levels	1	Cardiovascular	Clotting
FGG	Deep venous thrombosis, increased risk, association with	1	Cardiovascular	Clotting
FGG	Dysfibrinogenaemia	50	Cardiovascular	Clotting
FGG	Hypodysfibrinogenaemia	6	Cardiovascular	Clotting
FGG	Hypofibrinogenaemia	42	Cardiovascular	Clotting
FGG	Hypofibrinogenaemia with hepatic storage	3	Cardiovascular	Clotting
FGG	Menorrhagia	1	Cardiovascular	Clotting
FSHR	FSHR activation	2	Endocrine	Reproductive
FSHR	FSHR inactivation	1	Endocrine	Reproductive
FSHR	Hypergonadotropic hypogonadism	5	Endocrine	Reproductive
FSHR	Hypergonadotropic ovarian failure	1	Endocrine	Reproductive
FSHR	Ovarian failure, primary	1	Endocrine	Reproductive
FSHR	Ovarian hyperstimulation syndrome	8	Endocrine	Reproductive
FSHR	Premature ovarian failure	1	Endocrine	Reproductive
FSHR	Primary amenorrhea	6	Endocrine	Reproductive
FSHR	Secondary amenorrhea	2	Endocrine	Reproductive
FSHR	Twinning, dizygotic	1	Endocrine	Reproductive
G6PC2	Decreased fasting plasma glucose levels, association with	1	Hematic	Glucose
G6PC2	Fasting plasma glucose level, association with	5	Hematic	Glucose
G6PC2	Increased fasting plasma glucose levels, association with	1	Hematic	Glucose
GALNT2	Higher plasma HDL cholesterol	4	Hematic	Lipids
GALNT2	Higher plasma HDL cholesterol, modifier of	1	Hematic	Lipids
GALNT2	Lower levels of phospholipid transfer protein and HDL cholesterol	2	Hematic	Lipids
GCK	Hyperglycaemia	17	Hematic	Glucose
GCK	Hyperglycaemia, exercise-induced	1	Hematic	Glucose
GCK	Hyperglycemia & macroglossia/umbilical hernia/large birth weight	1	Hematic	Glucose
GCK	Hypoglycaemia	8	Hematic	Glucose
GCK	Hypoglycaemia, hyperinsulinaemic	2	Hematic	Glucose
GCM2	Hyperparathyroidism	4	Endocrine	Parathyroid
GCM2	Hyperparathyroidism, association with	1	Endocrine	Parathyroid
GCM2	Hypoparathyroidism	15	Endocrine	Parathyroid
GNA11	Hypercalcaemia, hypocalciuric	1	Hematic	Ions
GNA11	Hypercalcaemia, hypocalciuric type 2	2	Hematic	Ions
GNA11	Hypocalcaemia	2	Hematic	Ions
GNA11	Hypocalcaemia type 2, autosomal dominant	1	Hematic	Ions
HBA2	Anaemia	2	Hematic	Erythropoiesis
HBA2	Anaemia with hypochromia & microcytosis	2	Hematic	Erythropoiesis
HBA2	Anaemia, hypochromic microcytic	2	Hematic	Erythropoiesis
HBA2	Erythrocytosis	2	Hematic	Erythropoiesis
HBA2	Haemolytic anaemia	3	Hematic	Erythropoiesis
HBA2	Polycythaemia	1	Hematic	Erythropoiesis
HBB	Anaemia	3	Hematic	Erythropoiesis
HBB	Anaemia, hypochromic microcytic	2	Hematic	Erythropoiesis
HBB	Erythrocytosis	21	Hematic	Erythropoiesis
HBB	Haemolytic anaemia	20	Hematic	Erythropoiesis
HBB	Polycythaemia	5	Hematic	Erythropoiesis
IGF1R	Growth retardation	9	Developmental	Height
IGF1R	Growth retardation & microcephaly	4	Developmental	Height
IGF1R	Growth retardation, intrauterine & postnatal	3	Developmental	Height
IGF1R	Growth retardation, microcephaly & Silver-Russell syndrome features	1	Developmental	Height
IGF1R	Overgrowth	2	Developmental	Height
IGF1R	Overgrowth & variable intellectual disability	2	Developmental	Height
IGF1R	Short stature	17	Developmental	Height
IGF1R	Short stature & intrauterine growth retardation	1	Developmental	Height
IGF1R	Short stature, association with	1	Developmental	Height
IGF1R	Short stature, intellectual disability, Chiari malformation, microcephaly, hypotonia & lack of speech	1	Developmental	Height
IGF1R	Short staure & intrauterine growth retardation	1	Developmental	Height
IGF1R	SHORT syndrome	1	Developmental	Height
IL1RL1	Higher sST2 levels, association with	5	Hematic	Infammation
IL1RL1	Lower sST2 levels, association with	1	Hematic	Infammation
IL4R	Asthma, atopic, association with	1	Immune	Asthma
IL4R	Asthma, increased risk, association with	1	Immune	Asthma
IL4R	Atopic dermatitis, association with	1	Immune	Asthma
IL4R	Atopy, association with	2	Immune	Asthma
IL4R	Atopy, reduced risk, association with	1	Immune	Asthma
INSIG2	Obesity, association with	1	Neurological	Obesity
INSIG2	Reduced BMI, association with	1	Neurological	Obesity
KCNJ2	Long QT syndrome	6	Cardiovascular	Arrhythmia
KCNJ2	Short QT syndrome	2	Cardiovascular	Arrhythmia
KCNJ2	Short QT syndrome 3	1	Cardiovascular	Arrhythmia
KCNJ2	Short QT3 syndrome & autism-epilepsy phenotype	1	Cardiovascular	Arrhythmia
KCNQ1	Long QT syndrome	507	Cardiovascular	Arrhythmia
KCNQ1	Long QT syndrome & atrial fibrillation	1	Cardiovascular	Arrhythmia
KCNQ1	Long QT syndrome with Takotsubo cardiomyopathy	1	Cardiovascular	Arrhythmia
KCNQ1	Long QT syndrome, modifier of	3	Cardiovascular	Arrhythmia
KCNQ1	Short QT syndrome	2	Cardiovascular	Arrhythmia
KITLG	Progressive hyper- and hypopigmentation	4	Metabolic	Pigmentation
KITLG	Progressive hyperpigmentation	1	Metabolic	Pigmentation
LCAT	Hypercholesterolaemia	2	Hematic	Lipids
LCAT	Increased HDL cholesterol levels	1	Hematic	Lipids
LCAT	Reduced high density lipoprotein-cholesterol	5	Hematic	Lipids
LCAT	Reduced plasma HDL cholesterol	7	Hematic	Lipids
LCAT	Reduced plasma HDL cholesterol, association with	2	Hematic	Lipids
LCT	Lactase deficiency, congenital	13	Metabolic	Digestion
LCT	Lactase persistence, association with	8	Metabolic	Digestion
LDLR	Coronary artery disease, protection against, association with	1	Cardiovascular	Lipids
LDLR	Hypercholesterolaemia	1990	Cardiovascular	Lipids
LDLR	Increased plasma LDL cholesterol	1	Cardiovascular	Lipids
LDLR	Increased plasma LDL cholesterol, association with	1	Cardiovascular	Lipids
LDLR	Myocardial infarction	29	Cardiovascular	Lipids
LDLR	Reduced LDL cholesterol levels	1	Cardiovascular	Lipids
LDLR	Stroke, increased risk, association with	1	Cardiovascular	Lipids
LEP	High plasma leptin levels	2	Endocrine	Obesity
LEP	Leptin deficiency	8	Endocrine	Obesity
LEP	Low serum leptin levels	2	Endocrine	Obesity
LIPG	HDL cholesterol levels, association with	2	Hematic	Lipids
LIPG	High HDL cholesterol	1	Hematic	Lipids
LIPG	Higher plasma HDL cholesterol	13	Hematic	Lipids
LIPG	Higher plasma HDL cholesterol, association with	2	Hematic	Lipids
LIPG	Higher plasma HDL cholesterol, in African Americans, association with	1	Hematic	Lipids
LIPG	Hypercholesterolaemia	1	Hematic	Lipids
LIPG	Low HDL cholesterol	1	Hematic	Lipids
LPL	Hypertriglyceridaemia	64	Hematic	Lipids
LPL	Increased HDL cholesterol, association with	1	Hematic	Lipids
LPL	Low HDL cholesterol	1	Hematic	Lipids
LPL	Lower plasma triglyceride level	1	Hematic	Lipids
LPL	Lower plasma triglyceride level, association with	1	Hematic	Lipids
LPL	Lower triglyceride level, association with	2	Hematic	Lipids
LPL	Reduced HDL level in atherosclerosis, association	1	Hematic	Lipids
LRP5	Endosteal hyperostosis	2	Metabolic	Bone
LRP5	High bone mass trait	5	Metabolic	Bone
LRP5	Higher femoral neck bone mineral density, association with	1	Metabolic	Bone
LRP5	Lower femoral neck bone mineral density, association with	1	Metabolic	Bone
LRP5	Osteopetrosis	5	Metabolic	Bone
LRP5	Osteoporosis & hyperlipidaemia	1	Metabolic	Bone
LRP5	Osteoporosis-pseudoglioma syndrome	64	Metabolic	Bone
LRP5	Osteoporosis, association with	2	Metabolic	Bone
LRP5	Osteoporosis, primary	4	Metabolic	Bone
MBL2	Increased serum MBL level	1	Metabolic
MBL2	Mannose-binding protein deficiency, association	6	Metabolic
MC2R	ACTH hypersensitivity syndrome	2	Endocrine	Adrenal
MC2R	Adrenal hypoplasia, salt-losing	1	Endocrine	Adrenal
MC2R	Adrenal insufficiency, primary	3	Endocrine	Adrenal
MC2R	Cushing syndrome	1	Endocrine	Adrenal
NPC1	High HDL cholesterol	1	Hematic	Lipids
NPC1	Low HDL cholesterol	1	Hematic	Lipids
NPC1L1	High dietary cholesterol absorption	4	Hematic	Lipids
NPC1L1	Hypercholesterolaemia, association with	1	Hematic	Lipids
NPC1L1	Increased serum cholesterol, association with	1	Hematic	Lipids
NPC1L1	Low dietary cholesterol absorption	20	Hematic	Lipids
NPC1L1	Reduced LDL cholesterol levels, association with	11	Hematic	Lipids
NPPC	Overgrowth and bone anomalies	3	Developmental	Height
NPPC	Short stature	1	Developmental	Height
NPPC	Skeletal overgrowth	2	Developmental	Height
NPR2	Acromesomelic dysplasia, Maroteaux type	37	Developmental	Height
NPR2	Short stature	20	Developmental	Height
NPR2	Tall stature	2	Developmental	Height
NPR2	Tall stature, scoliosis & macrodactyly of great toes	2	Developmental	Height
NR0B2	Higher birth weight, association with	1	Developmental	Reproductive
NR0B2	Lower birth weight	1	Developmental	Reproductive
NR3C1	Glucocorticoid receptor deficiency	13	Endocrine	Steroid
NR3C1	Glucocorticoid resistance	9	Endocrine	Steroid
NR3C1	Increased glucocorticoid sensitivity	2	Endocrine	Steroid
NTRK1	Pain insensitivity, congenital	54	Neurological	Pain
NTRK1	Pain insensitivity, congenital with anhidrosis	18	Neurological	Pain
NTRK1	Sensory and autonomic neuropathy	3	Neurological	Pain
NTRK1	Sensory and autonomic neuropathy type IV	11	Neurological	Pain
NTRK1	Sensory and autonomic neuropathy type V	1	Neurological	Pain
OCA2	Blue eye colour, association with	1	Metabolic	Pigmentation
OCA2	Darker eye colour, association with	2	Metabolic	Pigmentation
PCSK9	Altered cholesterol levels	1	Hematic	Lipids
PCSK9	Atherosclerosis, severity, association with	1	Hematic	Lipids
PCSK9	Coronary heart disease, reduced risk, association with	1	Hematic	Lipids
PCSK9	High LDL cholesterol	8	Hematic	Lipids
PCSK9	High LDL cholesterol, association with	6	Hematic	Lipids
PCSK9	Hypercholesterolaemia	28	Hematic	Lipids
PCSK9	Hypercholesterolaemia, autosomal dominant	13	Hematic	Lipids
PCSK9	Hypercholesterolaemia, modifier of	1	Hematic	Lipids
PCSK9	Hyperlipidaemia	1	Hematic	Lipids
PCSK9	Hypocholesterolaemia	11	Hematic	Lipids
PCSK9	Low LDL cholesterol	9	Hematic	Lipids
PCSK9	Low LDL cholesterol, association with	7	Hematic	Lipids
PPARG	Diabetes, type 2, increased risk	8	Metabolic	Glucose
PPARG	Insulin resistance	6	Metabolic	Glucose
PPARG	Insulin resistance, diabetes and hypertension	2	Metabolic	Glucose
PPARG	Insulin sensitivity, association with	1	Metabolic	Glucose
PRNP	Creutzfeldt-Jakob syndrome, increased risk	1	Immune	Prion
PRNP	Creutzfeldt-Jakob syndrome, protection, association with	1	Immune	Prion
PRNP	Prion disease, resistance to, association with	1	Immune	Prion
PTGS2	Colorectal cancer, risk, association with	1	Cancer	Cancer
PTGS2	Colorectal neoplasia, reduced risk, association	1	Cancer	Cancer
SCARB1	Coronary heart disease, increased risk, association with	1	Hematic	Lipids
SCARB1	HDL cholesterol levels, in women, association with	1	Hematic	Lipids
SCARB1	Increased HDL cholesterol	3	Hematic	Lipids
SCARB1	Increased HDL cholesterol and Lp(a)	5	Hematic	Lipids
SCARB1	Increased HDL cholesterol level, association with	1	Hematic	Lipids
SCARB1	Low HDL cholesterol	1	Hematic	Lipids
SCN4A	Hyperkalaemic periodic paralysis	10	Hematic	Ions
SCN4A	Hypokalaemic periodic paralysis	9	Hematic	Ions
SCN9A	Channelopathy-associated insensitivity to pain	3	Neurological	Pain
SCN9A	Chronic non-paroxysmal neuropathic pain	1	Neurological	Pain
SCN9A	Congenital indifference to pain	27	Neurological	Pain
SCN9A	Congenital indifference to pain, partial	2	Neurological	Pain
SCN9A	Erythermalgia, primary	12	Neurological	Pain
SCN9A	Erythromelalgia	17	Neurological	Pain
SCN9A	Erythromelalgia, late-onset	1	Neurological	Pain
SCN9A	Neuropathy, hereditary sensory, type IID	1	Neurological	Pain
SCN9A	Pain, dysautonomia & acromesomelia	1	Neurological	Pain
SCN9A	Paroxysmal extreme pain disorder	11	Neurological	Pain
SCN9A	Paroxysmal extreme pain disorder / Erythermalgia, primary	1	Neurological	Pain
SCN9A	Peripheral neuropathy	1	Neurological	Pain
SHOX	Dyschondrosteosis	4	Developmental	Height
SHOX	Langer mesomelic dysplasia	13	Developmental	Height
SHOX	Langer mesomelic dysplasia, milder phenotype	1	Developmental	Height
SHOX	Leri-Weill dyschondrosteosis	140	Developmental	Height
SHOX	Leri-Weill dyschondrosteosis with short stature	2	Developmental	Height
SHOX	Short stature	121	Developmental	Height
SHOX	Short stature, mental retardation & facial dysmorphisms	1	Developmental	Height
SHOX	Tall stature	2	Developmental	Height
SLC14A2	Higher blood pressure in males, association with	1	Cardiovascular	Blood Pressure
SLC14A2	Lower blood pressure in males, association with	1	Cardiovascular	Blood Pressure
SLC22A12	Gout, association with	1	Metabolic	Uric Acid
SLC22A12	Gout, increased risk, association with	1	Metabolic	Uric Acid
SLC22A12	Gout, primary	4	Metabolic	Uric Acid
SLC22A12	Hyperuricaemia, association with	1	Metabolic	Uric Acid
SLC22A12	Hypouricaemia, renal	33	Metabolic	Uric Acid
SLC22A12	Hypouricaemia, renal, type 1	3	Metabolic	Uric Acid
SLC22A12	Increased fractional excretion of uric acid, association	1	Metabolic	Uric Acid
SLC22A12	Reduced fractional excretion of uric acid, association	2	Metabolic	Uric Acid
SLC26A9	Increased current and chloride ion transport	1	Neurological	Ions
SLC26A9	Reduced current and chloride ion transport	3	Neurological	Ions
SOST	Bone-mineral density, association with	1	Metabolic	Bone
SOST	Craniodiaphyseal dysplasia, autosomal dominant	2	Metabolic	Bone
SOST	High bone mass trait	1	Metabolic	Bone
SOST	Osteoporosis, association with	1	Metabolic	Bone
TFPI	Increased plasma TFPI	2	Hematic	Clotting
TFPI	Lower plasma TFPI	1	Hematic	Clotting
VDR	Higher bone mineral density, association with	1	Metabolic	Bone
VDR	Lower lumbar bone mineral density, association with	1	Metabolic	Bone
VDR	Rickets, vitamin D dependent, type II	2	Metabolic	Bone
VDR	Rickets, vitamin D dependent, type IIA	2	Metabolic	Bone
VDR	Rickets, vitamin D resistant	49	Metabolic	Bone
VDR	Rickets, vitamin D resistant, with alopecia	2	Metabolic	Bone
VDR	Rickets, vitamin D resistant, without alopecia	5	Metabolic	Bone
VWF	Altered VWF antigen/FVIII coagulant activity	3	Hematic	Clotting
VWF	Increased protein cleavage by ADAMTS13	1	Hematic	Clotting
VWF	Increased VWF antigen levels, association with	1	Hematic	Clotting
VWF	Proteolysis by ADAMTS13, susceptibility to	1	Hematic	Clotting
VWF	Reduced protein cleavage by ADAMTS13	2	Hematic	Clotting
VWF	Reduced vWF plasma protein levels	1	Hematic	Clotting
ABCB1	Decreased drug resistance	1	Drug Response	Drug Response
ABCB1	Increased drug resistance	4	Drug Response	Drug Response
ABCC1	Increased multidrug response	1	Drug Response	Drug Response
ABCC1	Reduced multidrug resistance	3	Drug Response	Drug Response
ADH1C	Alcoholism, increased risk, association with	1	Metabolism	Alcohol
ADH1C	Reduced alcohol metabolism, association with	1	Metabolism	Alcohol
AGT	Hypertension	7	Cardiovascular	Blood Pressure
AGT	Hypertension, association with	6	Cardiovascular	Blood Pressure
AGT	Increased angiotensinogen levels, association with	1	Cardiovascular	Blood Pressure
AGT	Reduced angiotensinogen levels	1	Cardiovascular	Blood Pressure
AGTR2	Congenital anomalies of the kidney and urinary tract	1	Renal	Renal
AGTR2	Increased glomerular filtration rate, in males	1	Renal	Renal
CYP1A2	Decreased activity in smokers	1	Drug Response	Drug Response
CYP1A2	Increased activity in smokers, association with	1	Drug Response	Drug Response
DIO1	Higher plasma rT3	1	Endocrine	Thyroid
DIO1	Lower plasma rT3/T4 ratio	1	Endocrine	Thyroid
F2R	Coronary heart disease, association with	1	Cardiovascular	Clotting
F2R	Low platelet receptor density, association with	1	Cardiovascular	Clotting
F2R	Venous thromboembolism, protection (male), association	1	Cardiovascular	Clotting
KISS1R	Central precocious puberty	2	Endocrine	Reproductive
KISS1R	Central precocious puberty, association with	1	Endocrine	Reproductive
KISS1R	Hypogonadotropic hypogonadism	14	Endocrine	Reproductive
KISS1R	Hypogonadotropic hypogonadism, idiopathic	5	Endocrine	Reproductive
KISS1R	Hypogonadotropic hypogonadism, isolated	9	Endocrine	Reproductive
KLF1	Borderline HbA2 level	8	Hematic	Hemoglobin
KLF1	Dyserythropoietic anaemia	1	Hematic	Hemoglobin
KLF1	Haemolytic anaemia, nonspherocytic	5	Hematic	Hemoglobin
KLF1	Hereditary persistence of foetal haemoglobin	4	Hematic	Hemoglobin
KLF1	Increased Hb F levels	13	Hematic	Hemoglobin
KLF1	Increased Hb F levels and elevated HbA2 level	3	Hematic	Hemoglobin
KLF1	Increased HbA2 levels	1	Hematic	Hemoglobin
KLF1	Neonatal anaemia, severe	1	Hematic	Hemoglobin
KLF1	Thalassaemia beta	1	Hematic	Hemoglobin
KLF1	Thalassaemia beta, modifier of	1	Hematic	Hemoglobin
KLK3	Altered PSA level	3	Cancer	Cancer
KLK3	Low PSA concentration	3	Cancer	Cancer
KLK3	Prostate cancer, increased risk, association with	2	Cancer	Cancer
NGF	Loss of pain perception	3	Neurological	Pain
NGF	Sensory and autonomic neuropathy	2	Neurological	Pain
NQO2	Breast cancer	1	Cancer	Cancer
NQO2	Breast cancer, decreased risk, association with	1	Cancer	Cancer
PPARA	Elevated plasma lipid concentration, association in diabetes	1	Cardiovascular	Lipids
PPARA	Lower total cholesterol, association with	1	Cardiovascular	Lipids
REN	Prorenin elevation	1	Renal	Renal
REN	Reduced plasma renin activity	1	Renal	Renal
SHMT1	Increased folate levels, association with	1	Developmental	Reproductive
SHMT1	Neural tube defect	1	Developmental	Reproductive
SLC11A2	Anaemia, hypochromic microcytic	5	Hematic	Erythropoiesis
SLC11A2	Haemochromatosis	1	Hematic	Erythropoiesis
SLC11A2	Microcytic anaemia	1	Hematic	Erythropoiesis
SLC11A2	Microcytic anaemia & iron overload	1	Hematic	Erythropoiesis
TLR4	Acute pyelonephritis, in children, association with	1	Renal	Renal
TLR4	Acute pyelonephritis, reduced risk in adults, association with	1	Renal	Renal
