# Supplementary material for: Identifying therapeutic drug targets using bidirectional effect genes
Source: Nat Commun. 2021 Apr 13;12:2224. doi: 10.1038/s41467-021-21843-8 (PMC8044152; doi:10.1038/s41467-021-21843-8)
Supplement: Supplementary file 3 — Dataset 2 [file 41467_2021_21843_MOESM3_ESM.xlsx]

## Sheet: Supplementary Data 2
Supplementary Data 2	List of target - indication pairs with clinical trial results
MSH	ensembl_id	lApprovedUS.EU	Phase.Latest	First.Added	Inactive	symbol	best_mesh_gwas	best_trait_gwas	best_mesh_omim	best_trait_omim	bidir_gene	best_mesh_bidir	best_trait_bidir	best_mesh_any
Abortion, Spontaneous	ENSG00000119535	FALSE	unknown	NA	TRUE	CSF3R	0	granulocyte count	0.191094	Neutropenia, severe congenital, 7, autosomal recessive	FALSE	0	NA	0.191094
Acidosis	ENSG00000151617	FALSE	Phase I Clinical Trial	2012-10-27	FALSE	EDNRA	0.182138	coronary artery disease	0.191094	Migraine, resistance to	FALSE	0	NA	0.191094
Acne Vulgaris	ENSG00000278540	FALSE	Phase II Clinical Trial	2011-01-18	TRUE	ACACA	0	monocyte count	0.197764	Acetyl-CoA carboxylase deficiency	FALSE	0	NA	0.197764
Acne Vulgaris	ENSG00000076555	FALSE	Phase II Clinical Trial	2011-01-18	TRUE	ACACB	0	NA	0	NA	FALSE	0	NA	0
Acne Vulgaris	ENSG00000012779	FALSE	Phase II Clinical Trial	NA	TRUE	ALOX5	0	erythrocyte count	0.18012	Atherosclerosis, susceptibility to	FALSE	0	NA	0.18012
Acne Vulgaris	ENSG00000166825	FALSE	Phase II Clinical Trial	2007-09-25	TRUE	ANPEP	0	blood metabolite measurement	0	NA	FALSE	0	NA	0
Acne Vulgaris	ENSG00000101425	FALSE	Preclinical	2002-01-17	TRUE	BPI	0	cerebrospinal fluid biomarker measurement	0	NA	FALSE	0	NA	0
Acne Vulgaris	ENSG00000095596	FALSE	Preclinical	2014-12-31	FALSE	CYP26A1	0	platelet count	0	NA	FALSE	0	NA	0
Acne Vulgaris	ENSG00000113161	FALSE	Preclinical	2008-02-11	TRUE	HMGCR	0	lipoprotein measurement, blood metabolite measurement	0	Low density lipoprotein cholesterol level QTL 3	FALSE	0	NA	0
Acne Vulgaris	ENSG00000196639	FALSE	Preclinical	2009-09-29	TRUE	HRH1	0	high density lipoprotein cholesterol measurement	0	NA	FALSE	0	NA	0
Acne Vulgaris	ENSG00000196611	FALSE	Preclinical	1995-06-15	TRUE	MMP1	0	matrix metalloproteinase measurement	0.429551	Epidermolysis bullosa dystrophica, autosomal recessive, modifier of	FALSE	0	NA	0.429551
Acne Vulgaris	ENSG00000151623	TRUE	Approved	NA	FALSE	NR3C2	0	bilirubin measurement	0.18924	Hypertension, early-onset, autosomal dominant, with exacerbation in pregnancy	FALSE	0	NA	0.18924
Acne Vulgaris	ENSG00000077092	TRUE	Approved	1990-06-15	TRUE	RARB	0	FEV/FEC ratio	0.17686	Microphthalmia, syndromic 12	FALSE	0	NA	0.17686
Acne Vulgaris	ENSG00000099194	FALSE	Phase II Clinical Trial	2009-07-01	TRUE	SCD	0	basophil count	0	NA	FALSE	0	NA	0
Acne Vulgaris	ENSG00000109163	FALSE	Preclinical	1995-12-15	TRUE	GNRHR	0	NA	0.184809	Hypogonadotropic hypogonadism 7 without anosmia	FALSE	0	NA	0.184809
Acne Vulgaris	ENSG00000116478	FALSE	Phase II Clinical Trial	2005-07-11	TRUE	HDAC1	0	NA	0	NA	FALSE	0	NA	0
Acne Vulgaris	ENSG00000196591	FALSE	Phase II Clinical Trial	2005-07-11	TRUE	HDAC2	0	NA	0	NA	FALSE	0	NA	0
Acne Vulgaris	ENSG00000113749	FALSE	Preclinical	2009-09-29	TRUE	HRH2	0	NA	0	NA	FALSE	0	NA	0
Acne Vulgaris	ENSG00000112115	FALSE	Phase II Clinical Trial	2013-04-16	FALSE	IL17A	0	NA	0	NA	FALSE	0	NA	0
Acne Vulgaris	ENSG00000228716	TRUE	Approved	1999-03-08	TRUE	DHFR	0.17686	Huntington disease	0.18012	Megaloblastic anemia due to dihydrofolate reductase deficiency	FALSE	0	NA	0.18012
Acne Vulgaris	ENSG00000115008	FALSE	Phase II Clinical Trial	2009-12-07	FALSE	IL1A	0.17686	endometriosis	0	NA	FALSE	0	NA	0.17686
Acne Vulgaris	ENSG00000125538	FALSE	Preclinical	2006-01-18	TRUE	IL1B	0.17686	endometriosis	0.17686	Gastric cancer risk after H. pylori infection	FALSE	0	NA	0.17686
Acne Vulgaris	ENSG00000109320	FALSE	Preclinical	2015-10-23	FALSE	NFKB1	0.17686	biliary liver cirrhosis	0.17686	Immunodeficiency, common variable, 12	FALSE	0	NA	0.17686
Acne Vulgaris	ENSG00000091831	TRUE	Approved	1996-12-15	TRUE	ESR1	0.18012	sudden cardiac arrest	0.459617	Breast cancer	FALSE	0	NA	0.459617
Acne Vulgaris	ENSG00000140009	FALSE	Phase I Clinical Trial	2009-05-18	TRUE	ESR2	0.18012	prostate carcinoma	0	NA	FALSE	0	NA	0.18012
Acne Vulgaris	ENSG00000131759	TRUE	Approved	1991-02-15	TRUE	RARA	0.18012	prostate carcinoma	0.17686	Leukemia, acute promyelocytic	FALSE	0	NA	0.18012
Acne Vulgaris	ENSG00000111319	TRUE	Approved	NA	FALSE	SCNN1A	0.182138	multiple sclerosis	0.18012	Bronchiectasis with or without elevated sweat chloride 2	FALSE	0	NA	0.182138
Acne Vulgaris	ENSG00000067182	FALSE	Approved	NA	FALSE	TNFRSF1A	0.182138	multiple sclerosis	0.182138	Multiple sclerosis, susceptibility to, 5	FALSE	0	NA	0.182138
Acne Vulgaris	ENSG00000111144	FALSE	unknown	2012-01-11	TRUE	LTA4H	0	NA	0	NA	FALSE	0	NA	0
Acne Vulgaris	ENSG00000112062	FALSE	Approved	NA	FALSE	MAPK14	0	NA	0	NA	FALSE	0	NA	0
Acne Vulgaris	ENSG00000176136	FALSE	Phase II Clinical Trial	2009-06-23	TRUE	MC5R	0	NA	0	NA	FALSE	0	NA	0
Acne Vulgaris	ENSG00000082175	TRUE	Approved	1991-09-15	TRUE	PGR	0	NA	0	NA	FALSE	0	NA	0
Acne Vulgaris	ENSG00000095303	FALSE	Approved	2000-03-29	TRUE	PTGS1	0	NA	0	NA	FALSE	0	NA	0
Acne Vulgaris	ENSG00000172819	TRUE	Approved	1991-02-15	TRUE	RARG	0	NA	0	NA	FALSE	0	NA	0
Acne Vulgaris	ENSG00000197635	FALSE	Phase II Clinical Trial	2007-09-25	TRUE	DPP4	0.425974	rheumatoid arthritis	0	NA	FALSE	0	NA	0.425974
Acne Vulgaris	ENSG00000026508	FALSE	Approved	NA	FALSE	CD44	0.429551	Vitiligo	0	Blood group, Indian system	FALSE	0	NA	0.429551
Acne Vulgaris	ENSG00000065989	FALSE	Preclinical	2005-05-24	FALSE	PDE4A	0.437468	psoriasis	0	NA	FALSE	0	NA	0.437468
Acne Vulgaris	ENSG00000169083	FALSE	Approved	1991-09-15	TRUE	AR	0.445979	androgenetic alopecia	0.18012	Prostate cancer, susceptibility to	FALSE	0	NA	0.445979
Acne Vulgaris	ENSG00000277893	FALSE	Phase II Clinical Trial	2013-09-27	FALSE	SRD5A2	0.445979	androgenetic alopecia	0.17686	Pseudovaginal perineoscrotal hypospadias	FALSE	0	NA	0.445979
Acne Vulgaris	ENSG00000258839	FALSE	Phase II Clinical Trial	2011-04-01	TRUE	MC1R	0.451262	skin sensitivity to sun	0.437468	Albinism, oculocutaneous, type II, modifier of	FALSE	0	NA	0.451262
Acne Vulgaris	ENSG00000142319	FALSE	Preclinical	2009-09-29	TRUE	SLC6A3	0	NA	0.17686	Nicotine dependence, protection against	FALSE	0	NA	0.17686
Acne Vulgaris	ENSG00000057252	FALSE	unknown	2009-07-01	TRUE	SOAT1	0	NA	0	NA	FALSE	0	NA	0
Acne Vulgaris	ENSG00000145545	FALSE	Preclinical	1993-03-15	TRUE	SRD5A1	0	NA	0	NA	FALSE	0	NA	0
Acne Vulgaris	ENSG00000101846	FALSE	Phase I Clinical Trial	2003-11-19	TRUE	STS	0	NA	0.429551	Ichthyosis, X-linked	FALSE	0	NA	0.429551
Acne Vulgaris	ENSG00000105329	FALSE	Approved	NA	FALSE	TGFB1	0	NA	0.17686	Camurati-Engelmann disease	FALSE	0	NA	0.17686
Acne Vulgaris	ENSG00000175445	FALSE	Phase I Clinical Trial	NA	TRUE	LPL	0.18012	coronary artery calcification	0	NA	TRUE	0.17686	Hypercholesterolemia	0.18012
Acne Vulgaris	ENSG00000113580	FALSE	Phase I Clinical Trial	NA	TRUE	NR3C1	0	NA	0	NA	TRUE	0.198692	Inflammation	0.198692
Acne Vulgaris	ENSG00000073756	FALSE	Approved	2000-03-29	TRUE	PTGS2	0	NA	0	NA	TRUE	0.18924	Colorectal Neoplasms	0.18924
Acne Vulgaris	ENSG00000111424	TRUE	Approved	1994-08-15	TRUE	VDR	0	NA	0	NA	TRUE	0.182138	Osteoporosis	0.182138
Acromegaly	ENSG00000149295	TRUE	Approved	2016-01-28	TRUE	DRD2	0	neuroticism measurement	0	NA	FALSE	0	NA	0
Acromegaly	ENSG00000121853	FALSE	Preclinical	2003-07-07	TRUE	GHSR	0	body height	0.825317	Growth hormone deficiency, isolated partial	FALSE	0	NA	0.825317
Acromegaly	ENSG00000112964	TRUE	Approved	1993-06-15	FALSE	GHR	0	NA	0.825317	Growth hormone insensitivity, partial	FALSE	0	NA	0.825317
Acromegaly	ENSG00000106128	FALSE	Phase I Clinical Trial	2015-07-27	FALSE	GHRHR	0	NA	0.527267	Growth hormone deficiency, isolated, type IB	FALSE	0	NA	0.527267
Acromegaly	ENSG00000135914	TRUE	Approved	NA	FALSE	HTR2B	0	NA	0	NA	FALSE	0	NA	0
Acromegaly	ENSG00000017427	FALSE	Phase II Clinical Trial	2004-08-17	FALSE	IGF1	0.17686	HOMA-IR	0.17686	Growth retardation with deafness and mental retardation due to IGF1 deficiency	FALSE	0	NA	0.17686
Acromegaly	ENSG00000139874	TRUE	Approved	2002-11-27	FALSE	SSTR1	0	NA	0	NA	FALSE	0	NA	0
Acromegaly	ENSG00000180616	TRUE	Approved	1998-08-15	TRUE	SSTR2	0	NA	0	NA	FALSE	0	NA	0
Acromegaly	ENSG00000132671	FALSE	Phase II Clinical Trial	1998-09-15	FALSE	SSTR4	0	NA	0	NA	FALSE	0	NA	0
Acromegaly	ENSG00000162009	TRUE	Approved	1998-09-15	FALSE	SSTR5	0	NA	0	NA	FALSE	0	NA	0
Acromegaly	ENSG00000278195	TRUE	Approved	2002-11-27	FALSE	SSTR3	0.504588	Graves disease	0	NA	FALSE	0	NA	0.504588
Acromegaly	ENSG00000140443	FALSE	unknown	NA	TRUE	IGF1R	0.173821	endometriosis	0	NA	TRUE	0.504588	Achondroplasia	0.504588
Acute Chest Syndrome	ENSG00000146070	FALSE	unknown	1998-04-15	TRUE	PLA2G7	0	lipoprotein-associated phospholipase A(2) measurement	0.567609	Asthma, susceptibility to	FALSE	0	NA	0.567609
Acute Chest Syndrome	ENSG00000184381	FALSE	unknown	1998-04-15	TRUE	PLA2G6	0.18122	age-related macular degeneration	0.18012	Parkinson disease 14, autosomal recessive	FALSE	0	NA	0.18122
Acute Chest Syndrome	ENSG00000069764	FALSE	unknown	1998-04-15	TRUE	PLA2G10	0	NA	0	NA	FALSE	0	NA	0
Acute Chest Syndrome	ENSG00000188257	FALSE	unknown	1998-04-15	TRUE	PLA2G2A	0	NA	0.185324	Colorectal cancer	FALSE	0	NA	0.185324
Acute Coronary Syndrome	ENSG00000159640	FALSE	Phase II Clinical Trial	2003-06-05	TRUE	ACE	0	angiotensin converting enzyme activity measurement	0.726327	Myocardial infarction, susceptibility to	FALSE	0	NA	0.726327
Acute Coronary Syndrome	ENSG00000012779	FALSE	unknown	1994-10-15	TRUE	ALOX5	0	erythrocyte count	0.467033	Atherosclerosis, susceptibility to	FALSE	0	NA	0.467033
Acute Coronary Syndrome	ENSG00000144891	FALSE	Phase III Clinical Trial	1992-05-15	FALSE	AGTR1	0	NA	0.489384	Hypertension, essential	FALSE	0	NA	0.489384
Acute Coronary Syndrome	ENSG00000164111	FALSE	Preclinical	2008-08-15	TRUE	ANXA5	0	NA	0.17686	Pregnancy loss, recurrent, susceptibility to, 3	FALSE	0	NA	0.17686
Acute Coronary Syndrome	ENSG00000126218	TRUE	Approved	1992-03-15	TRUE	F10	0	coagulation factor measurement	0.173821	Factor X deficiency	FALSE	0	NA	0.173821
Acute Coronary Syndrome	ENSG00000117525	FALSE	Phase I Clinical Trial	1992-03-15	TRUE	F3	0	D dimer measurement	0	NA	FALSE	0	NA	0
Acute Coronary Syndrome	ENSG00000185245	FALSE	Phase II Clinical Trial	2009-10-08	FALSE	GP1BA	0	blood metabolite measurement	0.459007	Nonarteritic anterior ischemic optic neuropathy, susceptibility to	FALSE	0	NA	0.459007
Acute Coronary Syndrome	ENSG00000088053	FALSE	Phase II Clinical Trial	2004-01-23	TRUE	GP6	0	mean platelet volume	0.189501	Bleeding disorder, platelet-type, 11	FALSE	0	NA	0.189501
Acute Coronary Syndrome	ENSG00000113161	FALSE	unknown	1997-02-15	TRUE	HMGCR	0	lipoprotein measurement, blood metabolite measurement	0	Low density lipoprotein cholesterol level QTL 3	FALSE	0	NA	0
Acute Coronary Syndrome	ENSG00000150782	FALSE	Phase I Clinical Trial	2011-03-26	TRUE	IL18	0	interleukin 18 measurement	0	NA	FALSE	0	NA	0
Acute Coronary Syndrome	ENSG00000171105	FALSE	Phase III Clinical Trial	NA	TRUE	INSR	0	body height	0.18012	Hyperinsulinemic hypoglycemia, familial, 5	FALSE	0	NA	0.18012
Acute Coronary Syndrome	ENSG00000005961	TRUE	Approved	1991-08-15	TRUE	ITGA2B	0	mean platelet volume	0.173821	Bleeding disorder, platelet-type, 16, autosomal dominant	FALSE	0	NA	0.173821
Acute Coronary Syndrome	ENSG00000259207	TRUE	Approved	1991-08-15	TRUE	ITGB3	0	low density lipoprotein cholesterol measurement	0.726327	Myocardial infarction, susceptibility to	FALSE	0	NA	0.726327
Acute Coronary Syndrome	ENSG00000196611	FALSE	unknown	1995-06-15	TRUE	MMP1	0	matrix metalloproteinase measurement	0.178739	COPD, rate of decline of lung function in	FALSE	0	NA	0.178739
Acute Coronary Syndrome	ENSG00000005381	FALSE	Phase I Clinical Trial	2012-08-10	TRUE	MPO	0	granulocyte count	0.202934	Myeloperoxidase deficiency	FALSE	0	NA	0.202934
Acute Coronary Syndrome	ENSG00000146070	FALSE	unknown	2000-11-07	TRUE	PLA2G7	0	lipoprotein-associated phospholipase A(2) measurement	0.187039	Atopy, susceptibility to	FALSE	0	NA	0.187039
Acute Coronary Syndrome	ENSG00000005421	FALSE	Preclinical	2010-04-30	TRUE	PON1	0	arylesterase enzyme measurement	0.690164	Coronary artery disease, susceptibility to	FALSE	0	NA	0.690164
Acute Coronary Syndrome	ENSG00000174175	FALSE	unknown	2006-11-27	TRUE	SELP	0	cup-to-disc ratio measurement	0	NA	FALSE	0	NA	0
Acute Coronary Syndrome	ENSG00000125538	FALSE	unknown	2006-01-18	TRUE	IL1B	0.173821	endometriosis	0.173821	Gastric cancer risk after H. pylori infection	FALSE	0	NA	0.173821
Acute Coronary Syndrome	ENSG00000109320	FALSE	unknown	1994-09-15	TRUE	NFKB1	0.173821	biliary liver cirrhosis	0.173821	Immunodeficiency, common variable, 12	FALSE	0	NA	0.173821
Acute Coronary Syndrome	ENSG00000122861	FALSE	Preclinical	2013-05-22	TRUE	PLAU	0.178739	inflammatory bowel disease	0.173821	Alzheimer disease, late-onset, susceptibility to	FALSE	0	NA	0.178739
Acute Coronary Syndrome	ENSG00000112062	FALSE	Phase III Clinical Trial	2006-05-19	TRUE	MAPK14	0	NA	0	NA	FALSE	0	NA	0
Acute Coronary Syndrome	ENSG00000131408	FALSE	Preclinical	2014-07-21	TRUE	NR1H2	0	NA	0	NA	FALSE	0	NA	0
Acute Coronary Syndrome	ENSG00000169313	TRUE	Approved	1993-08-15	TRUE	P2RY12	0	NA	0.189501	Bleeding disorder, platelet-type, 8	FALSE	0	NA	0.189501
Acute Coronary Syndrome	ENSG00000095303	FALSE	Phase I Clinical Trial	2011-08-25	TRUE	PTGS1	0	NA	0	NA	FALSE	0	NA	0
Acute Coronary Syndrome	ENSG00000117601	TRUE	Approved	1989-11-15	TRUE	SERPINC1	0	NA	0.173821	Thrombophilia due to antithrombin III deficiency	FALSE	0	NA	0.173821
Acute Coronary Syndrome	ENSG00000269858	FALSE	Preclinical	2008-05-27	TRUE	EGLN2	0.5	emphysema pattern measurement	0	NA	FALSE	0	NA	0.5
Acute Coronary Syndrome	ENSG00000205542	FALSE	Phase I Clinical Trial	2012-03-22	FALSE	TMSB4X	0	NA	0	NA	FALSE	0	NA	0
Acute Coronary Syndrome	ENSG00000130203	FALSE	Preclinical	2010-04-30	TRUE	APOE	0.690164	coronary artery disease	0.690164	Coronary artery disease, severe, susceptibility to	FALSE	0	NA	0.690164
Acute Coronary Syndrome	ENSG00000181104	FALSE	Phase II Clinical Trial	2003-03-03	TRUE	F2R	0	mean platelet volume	0	NA	TRUE	0.173821	Hemophilia A	0.173821
Acute Coronary Syndrome	ENSG00000057593	FALSE	unknown	1992-03-15	TRUE	F7	0	coagulation factor measurement	0	NA	TRUE	0.173821	Hemophilia A	0.173821
Acute Coronary Syndrome	ENSG00000169174	FALSE	Phase II Clinical Trial	2009-10-13	TRUE	PCSK9	0	lipoprotein measurement, blood metabolite measurement	0	NA	TRUE	0.173821	Hypercholesterolemia	0.173821
Acute Coronary Syndrome	ENSG00000101981	FALSE	Phase II Clinical Trial	2004-01-19	TRUE	F9	0	NA	0	NA	TRUE	0.173821	Hemophilia A	0.173821
Acute Coronary Syndrome	ENSG00000110799	FALSE	unknown	2003-07-09	TRUE	VWF	0	coagulation factor measurement	0	NA	TRUE	0.173821	Hemophilia A	0.173821
Acute Coronary Syndrome	ENSG00000118137	FALSE	Phase III Clinical Trial	2006-04-04	TRUE	APOA1	0.173821	infantile hypertrophic pyloric stenosis	0	NA	TRUE	0.173821	Hypercholesterolemia	0.173821
Acute Coronary Syndrome	ENSG00000213398	FALSE	Phase II Clinical Trial	NA	FALSE	LCAT	0.173821	metabolic syndrome	0	NA	TRUE	0.173821	Hypercholesterolemia	0.173821
Acute Coronary Syndrome	ENSG00000087237	FALSE	Phase III Clinical Trial	2001-08-21	FALSE	CETP	0.18122	age-related macular degeneration	0	NA	TRUE	0.173821	Hypercholesterolemia	0.18122
Acute Coronary Syndrome	ENSG00000180210	TRUE	Approved	1991-02-15	TRUE	F2	0.459007	venous thromboembolism	0	NA	TRUE	0.173821	Hemophilia A	0.459007
Acute Coronary Syndrome	ENSG00000073756	FALSE	Phase I Clinical Trial	2011-08-25	TRUE	PTGS2	0	NA	0	NA	TRUE	0.185324	Colorectal Neoplasms	0.185324
Acute Coronary Syndrome	ENSG00000143839	FALSE	Phase II Clinical Trial	2000-11-23	TRUE	REN	0	NA	0	NA	TRUE	0.197764	Kidney Diseases	0.197764
Acute Kidney Injury	ENSG00000156110	FALSE	Preclinical	2016-08-11	TRUE	ADK	0	odontogenesis	0.192553	Hypermethioninemia due to adenosine kinase deficiency	FALSE	0	NA	0.192553
Acute Kidney Injury	ENSG00000163485	FALSE	Phase II Clinical Trial	1990-09-15	TRUE	ADORA1	0	NA	0	NA	FALSE	0	NA	0
Acute Kidney Injury	ENSG00000117298	FALSE	Preclinical	2000-10-02	TRUE	ECE1	0	body height	0.18924	Hypertension, essential, susceptibility to	FALSE	0	NA	0.18924
Acute Kidney Injury	ENSG00000136160	FALSE	Preclinical	1994-08-15	TRUE	EDNRB	0	hair color	0.17686	ABCD syndrome	FALSE	0	NA	0.17686
Acute Kidney Injury	ENSG00000019991	FALSE	Phase II Clinical Trial	2007-09-21	FALSE	HGF	0	endothelial growth factor measurement, hepatocyte growth factor measurement	0.184809	Deafness, autosomal recessive 39	FALSE	0	NA	0.184809
Acute Kidney Injury	ENSG00000166603	FALSE	Preclinical	2004-11-02	TRUE	MC4R	0	hip circumference	0.186652	Obesity, autosomal dominant	FALSE	0	NA	0.186652
Acute Kidney Injury	ENSG00000123358	FALSE	Preclinical	2016-12-08	FALSE	NR4A1	0	mean corpuscular hemoglobin	0	NA	FALSE	0	NA	0
Acute Kidney Injury	ENSG00000138735	FALSE	Preclinical	1996-06-15	TRUE	PDE5A	0	diastolic blood pressure	0	NA	FALSE	0	NA	0
Acute Kidney Injury	ENSG00000196262	FALSE	unknown	2004-04-27	TRUE	PPIA	0	erythrocyte count	0	NA	FALSE	0	NA	0
Acute Kidney Injury	ENSG00000115718	FALSE	unknown	2007-05-03	TRUE	PROC	0	protein C measurement	0.17686	Thrombophilia due to protein C deficiency, autosomal dominant	FALSE	0	NA	0.17686
Acute Kidney Injury	ENSG00000088832	FALSE	Preclinical	2017-10-24	FALSE	FKBP1A	0	NA	0	NA	FALSE	0	NA	0
Acute Kidney Injury	ENSG00000082701	FALSE	Preclinical	2009-02-05	FALSE	GSK3B	0	NA	0	NA	FALSE	0	NA	0
Acute Kidney Injury	ENSG00000100644	FALSE	Preclinical	2010-01-05	TRUE	HIF1A	0	NA	0	NA	FALSE	0	NA	0
Acute Kidney Injury	ENSG00000171791	FALSE	Preclinical	2008-04-02	TRUE	BCL2	0.17686	adolescent idiopathic scoliosis	0.201709	Leukemia/lymphoma, B-cell, 2	FALSE	0	NA	0.201709
Acute Kidney Injury	ENSG00000151617	FALSE	Phase I Clinical Trial	1994-08-15	TRUE	EDNRA	0.17686	coronary artery disease	0.184809	Migraine, resistance to	FALSE	0	NA	0.184809
Acute Kidney Injury	ENSG00000150281	FALSE	unknown	NA	TRUE	CTF1	0.18012	psoriasis	0	NA	FALSE	0	NA	0.18012
Acute Kidney Injury	ENSG00000197442	FALSE	Preclinical	2017-10-05	FALSE	MAP3K5	0	NA	0	NA	FALSE	0	NA	0
Acute Kidney Injury	ENSG00000120156	FALSE	Preclinical	2017-04-12	FALSE	TEK	0.184809	asthma	0.184809	Venous malformations, multiple cutaneous and mucosal	FALSE	0	NA	0.184809
Acute Kidney Injury	ENSG00000112062	FALSE	Phase II Clinical Trial	2008-12-03	FALSE	MAPK14	0	NA	0	NA	FALSE	0	NA	0
Acute Kidney Injury	ENSG00000124089	FALSE	Preclinical	2004-11-02	TRUE	MC3R	0	NA	0.196711	Mycobacterium tuberculosis, protection against	FALSE	0	NA	0.196711
Acute Kidney Injury	ENSG00000176136	FALSE	Preclinical	2004-11-02	TRUE	MC5R	0	NA	0	NA	FALSE	0	NA	0
Acute Kidney Injury	ENSG00000258839	FALSE	Preclinical	2004-11-02	TRUE	MC1R	0.185799	skin sensitivity to sun	0.183624	Melanoma, cutaneous malignant, 5	FALSE	0	NA	0.185799
Acute Kidney Injury	ENSG00000178562	FALSE	Preclinical	2009-06-29	FALSE	CD28	0.186652	rheumatoid arthritis	0	NA	FALSE	0	NA	0.186652
Acute Kidney Injury	ENSG00000159339	FALSE	Preclinical	2017-10-06	FALSE	PADI4	0.186652	rheumatoid arthritis	0.186652	Rheumatoid arthritis, susceptibility to	FALSE	0	NA	0.186652
Acute Kidney Injury	ENSG00000141510	FALSE	Phase II Clinical Trial	2003-10-14	FALSE	TP53	0.188683	central nervous system cancer	0.18924	Breast cancer	FALSE	0	NA	0.18924
Acute Kidney Injury	ENSG00000116044	FALSE	Phase I Clinical Trial	2014-05-03	FALSE	NFE2L2	0	NA	0.196897	Immunodeficiency, developmental delay, and hypohomocysteinemia	FALSE	0	NA	0.196897
Acute Kidney Injury	ENSG00000169418	FALSE	Phase I Clinical Trial	1990-02-15	TRUE	NPR1	0	NA	0	NA	FALSE	0	NA	0
Acute Kidney Injury	ENSG00000096717	FALSE	Preclinical	2015-10-13	FALSE	SIRT1	0	NA	0	NA	FALSE	0	NA	0
Acute Kidney Injury	ENSG00000186951	FALSE	Preclinical	2015-10-13	FALSE	PPARA	0	NA	0	NA	TRUE	0.17686	Hypercholesterolemia	0.17686
Acute Kidney Injury	ENSG00000170820	FALSE	Preclinical	2012-09-18	FALSE	FSHR	0.452017	polycystic ovary syndrome	0	NA	TRUE	0.452017	Primary Ovarian Insufficiency	0.452017
Acute Kidney Injury	ENSG00000136869	FALSE	Preclinical	2011-11-27	TRUE	TLR4	0	NA	0	NA	TRUE	0.662586	Kidney Diseases	0.662586
Acute Lung Injury	ENSG00000130234	FALSE	Phase II Clinical Trial	2007-07-13	FALSE	ACE2	0	NA	0	NA	FALSE	0	NA	0
Acute Lung Injury	ENSG00000165527	FALSE	Preclinical	2014-10-21	FALSE	ARF6	0	NA	0	NA	FALSE	0	NA	0
Acute Lung Injury	ENSG00000169429	FALSE	unknown	2005-10-17	TRUE	CXCL8	0	granulocyte percentage of myeloid white cells	0	NA	FALSE	0	NA	0
Acute Lung Injury	ENSG00000170458	FALSE	unknown	1999-01-25	TRUE	CD14	0	NA	0	NA	FALSE	0	NA	0
Acute Lung Injury	ENSG00000117525	FALSE	Phase II Clinical Trial	2003-04-08	FALSE	F3	0	D dimer measurement	0	NA	FALSE	0	NA	0
Acute Lung Injury	ENSG00000019991	FALSE	unknown	2009-01-13	TRUE	HGF	0	endothelial growth factor measurement, hepatocyte growth factor measurement	0.18122	Deafness, autosomal recessive 39	FALSE	0	NA	0.18122
Acute Lung Injury	ENSG00000082781	FALSE	Preclinical	NA	TRUE	ITGB5	0	mean platelet volume	0	NA	FALSE	0	NA	0
Acute Lung Injury	ENSG00000168209	FALSE	unknown	2003-10-14	TRUE	DDIT4	0	NA	0	NA	FALSE	0	NA	0
Acute Lung Injury	ENSG00000197561	FALSE	Approved	1991-08-15	TRUE	ELANE	0	NA	0.178739	Neutropenia, cyclic	FALSE	0	NA	0.178739
Acute Lung Injury	ENSG00000261371	FALSE	Preclinical	2010-04-29	TRUE	PECAM1	0	mean platelet volume	0	NA	FALSE	0	NA	0
Acute Lung Injury	ENSG00000149021	FALSE	Preclinical	2009-07-17	TRUE	SCGB1A1	0	chronic obstructive pulmonary disease, CC16 measurement	0	NA	FALSE	0	NA	0
Acute Lung Injury	ENSG00000188404	FALSE	Phase I Clinical Trial	1994-02-15	TRUE	SELL	0	cup-to-disc ratio measurement	0	NA	FALSE	0	NA	0
Acute Lung Injury	ENSG00000174175	FALSE	Phase I Clinical Trial	1994-02-15	TRUE	SELP	0	cup-to-disc ratio measurement	0	NA	FALSE	0	NA	0
Acute Lung Injury	ENSG00000142166	FALSE	Phase III Clinical Trial	NA	FALSE	IFNAR1	0	NA	0	NA	FALSE	0	NA	0
Acute Lung Injury	ENSG00000159110	FALSE	Phase III Clinical Trial	NA	FALSE	IFNAR2	0	NA	0.17686	Hepatitis B virus, susceptibility to	FALSE	0	NA	0.17686
Acute Lung Injury	ENSG00000114812	FALSE	Phase I Clinical Trial	2003-12-09	TRUE	VIPR1	0	CCL2 measurement	0	NA	FALSE	0	NA	0
Acute Lung Injury	ENSG00000163737	FALSE	Preclinical	2009-12-01	TRUE	PF4	0.17686	coronary artery calcification	0	NA	FALSE	0	NA	0.17686
Acute Lung Injury	ENSG00000138448	FALSE	Preclinical	NA	TRUE	ITGAV	0	NA	0	NA	FALSE	0	NA	0
Acute Lung Injury	ENSG00000067182	FALSE	Phase II Clinical Trial	2009-11-16	TRUE	TNFRSF1A	0.178739	multiple sclerosis	0.178739	Multiple sclerosis, susceptibility to, 5	FALSE	0	NA	0.178739
Acute Lung Injury	ENSG00000197249	FALSE	Preclinical	2009-12-01	TRUE	SERPINA1	0.18012	anti-neutrophil antibody associated vasculitis	0.559837	Pulmonary disease, chronic obstructive, susceptibility to	FALSE	0	NA	0.559837
Acute Lung Injury	ENSG00000106799	FALSE	Preclinical	2003-07-10	TRUE	TGFBR1	0.18122	age-related macular degeneration	0.173821	Loeys-Dietz syndrome 1	FALSE	0	NA	0.18122
Acute Lung Injury	ENSG00000128271	FALSE	unknown	1998-08-15	TRUE	ADORA2A	0.182929	myocardial infarction	0	NA	FALSE	0	NA	0.182929
Acute Lung Injury	ENSG00000091879	FALSE	Preclinical	2006-11-07	TRUE	ANGPT2	0.183624	leukopenia	0	NA	FALSE	0	NA	0.183624
Acute Lung Injury	ENSG00000112062	FALSE	Phase II Clinical Trial	2003-12-08	TRUE	MAPK14	0	NA	0	NA	FALSE	0	NA	0
Acute Lung Injury	ENSG00000130368	FALSE	Preclinical	2010-09-20	TRUE	MAS1	0	NA	0	NA	FALSE	0	NA	0
Acute Lung Injury	ENSG00000007908	FALSE	Phase I Clinical Trial	1994-02-15	TRUE	SELE	0	NA	0	NA	FALSE	0	NA	0
Acute Lung Injury	ENSG00000166311	FALSE	Preclinical	2009-10-20	TRUE	SMPD1	0	NA	0.173821	Niemann-Pick disease, type A	FALSE	0	NA	0.173821
Acute Lung Injury	ENSG00000271503	FALSE	Preclinical	2009-12-01	TRUE	CCL5	0	reticulocyte count	0	NA	TRUE	0.185799	HIV Infections	0.185799
Acute Lung Injury	ENSG00000136869	FALSE	Preclinical	2009-06-04	FALSE	TLR4	0	NA	0	NA	TRUE	0.197764	Kidney Diseases	0.197764
Addison Disease	ENSG00000169083	FALSE	unknown	1997-09-15	TRUE	AR	0.18012	androgenetic alopecia	0.495917	Androgen insensitivity	FALSE	0	NA	0.495917
Addison Disease	ENSG00000057252	FALSE	Phase II Clinical Trial	NA	FALSE	SOAT1	0	NA	0	NA	FALSE	0	NA	0
Addison Disease	ENSG00000120088	FALSE	Phase II Clinical Trial	2007-03-15	TRUE	CRHR1	0.528736	Malignant epithelial tumor of ovary	0	NA	FALSE	0	NA	0.528736
Addison Disease	ENSG00000185231	FALSE	Approved	2013-09-03	TRUE	MC2R	0	NA	0	NA	TRUE	0.729693	Cushing Syndrome	0.729693
Addison Disease	ENSG00000113580	TRUE	Approved	2014-11-28	TRUE	NR3C1	0	NA	0	NA	TRUE	0.194036	Inflammation	0.194036
Adenoma	ENSG00000159640	FALSE	Preclinical	2016-12-28	FALSE	ACE	0	angiotensin converting enzyme activity measurement	0.219895	Renal tubular dysgenesis	FALSE	0	NA	0.219895
Adenoma	ENSG00000104267	FALSE	unknown	2006-08-11	TRUE	CA2	0	mean corpuscular hemoglobin concentration	0.191678	Osteopetrosis, autosomal recessive 3, with renal tubular acidosis	FALSE	0	NA	0.191678
Adenoma	ENSG00000168036	FALSE	Phase II Clinical Trial	2007-06-04	FALSE	CTNNB1	0	NA	0.213597	Mental retardation, autosomal dominant 19	FALSE	0	NA	0.213597
Adenoma	ENSG00000138735	FALSE	unknown	1994-12-15	TRUE	PDE5A	0	diastolic blood pressure	0	NA	FALSE	0	NA	0
Adenoma	ENSG00000116478	FALSE	unknown	2003-02-03	TRUE	HDAC1	0	NA	0	NA	FALSE	0	NA	0
Adenoma	ENSG00000196591	FALSE	unknown	2003-02-03	TRUE	HDAC2	0	NA	0	NA	FALSE	0	NA	0
Adenoma	ENSG00000115758	FALSE	Phase III Clinical Trial	1996-05-15	TRUE	ODC1	0	NA	0.437552	Colonic adenoma recurrence, reduced risk of	FALSE	0	NA	0.437552
Adenoma	ENSG00000188389	FALSE	Phase I Clinical Trial	2014-11-15	FALSE	PDCD1	0	NA	0.198908	Multiple sclerosis, disease progression, modifier of	FALSE	0	NA	0.198908
Adenoma	ENSG00000186642	FALSE	unknown	1994-12-15	TRUE	PDE2A	0.205204	rheumatoid arthritis	0	NA	FALSE	0	NA	0.205204
Adenoma	ENSG00000113712	FALSE	Preclinical	2014-08-02	TRUE	CSNK1A1	0.401554	esophageal carcinoma	0	NA	FALSE	0	NA	0.401554
Adenoma	ENSG00000073756	TRUE	Approved	1996-10-15	TRUE	PTGS2	0	NA	0	NA	TRUE	0.437552	Colorectal Neoplasms	0.437552
Adenoviridae Infections	ENSG00000100312	FALSE	unknown	2002-03-20	TRUE	ACR	0	NA	0	NA	FALSE	0	NA	0
Adenoviridae Infections	ENSG00000114378	FALSE	unknown	2002-03-20	TRUE	HYAL1	0	age at menarche	0	NA	FALSE	0	NA	0
Adenoviridae Infections	ENSG00000128052	FALSE	Preclinical	2017-12-19	FALSE	KDR	0.178739	endometriosis	0.182138	Hemangioma, capillary infantile, susceptibility to	FALSE	0	NA	0.182138
Adenoviridae Infections	ENSG00000113580	FALSE	Phase III Clinical Trial	NA	FALSE	NR3C1	0	NA	0	NA	TRUE	0.201607	Inflammation	0.201607
Adrenal Gland Neoplasms	ENSG00000134058	FALSE	Phase I Clinical Trial	1997-05-15	TRUE	CDK7	0	granulocyte count	0	NA	FALSE	0	NA	0
Adrenal Gland Neoplasms	ENSG00000136807	FALSE	Phase I Clinical Trial	1997-05-15	TRUE	CDK9	0	granulocyte percentage of myeloid white cells	0	NA	FALSE	0	NA	0
Adrenal Gland Neoplasms	ENSG00000101412	FALSE	Phase I Clinical Trial	2001-02-02	TRUE	E2F1	0	body height	0	NA	FALSE	0	NA	0
Adrenal Gland Neoplasms	ENSG00000174807	FALSE	Phase I Clinical Trial	2004-10-18	FALSE	CD248	0	NA	0	NA	FALSE	0	NA	0
Adrenal Gland Neoplasms	ENSG00000077782	FALSE	Phase I Clinical Trial	2009-10-16	FALSE	FGFR1	0	schizophrenia	0.513887	Hypogonadotropic hypogonadism 2 with or without anosmia	FALSE	0	NA	0.513887
Adrenal Gland Neoplasms	ENSG00000170558	FALSE	unknown	1999-06-30	TRUE	CDH2	0	NA	0	NA	FALSE	0	NA	0
Adrenal Gland Neoplasms	ENSG00000167658	FALSE	unknown	1996-10-15	TRUE	EEF2	0	NA	0	NA	FALSE	0	NA	0
Adrenal Gland Neoplasms	ENSG00000166851	FALSE	Preclinical	2008-04-11	TRUE	PLK1	0	bipolar disorder	0	NA	FALSE	0	NA	0
Adrenal Gland Neoplasms	ENSG00000102755	FALSE	unknown	2003-12-08	TRUE	FLT1	0	NA	0	NA	FALSE	0	NA	0
Adrenal Gland Neoplasms	ENSG00000037280	FALSE	Phase I Clinical Trial	2003-08-12	TRUE	FLT4	0	NA	0.188683	Lymphedema, hereditary, IA	FALSE	0	NA	0.188683
Adrenal Gland Neoplasms	ENSG00000198900	FALSE	unknown	2007-03-28	TRUE	TOP1	0	hemoglobin measurement	0	NA	FALSE	0	NA	0
Adrenal Gland Neoplasms	ENSG00000112715	FALSE	Phase I Clinical Trial	2003-08-12	TRUE	VEGFA	0	anthropometric measurement, waist-hip ratio, sexual dimorphism	0.513887	Microvascular complications of diabetes 1	FALSE	0	NA	0.513887
Adrenal Gland Neoplasms	ENSG00000131724	FALSE	unknown	1996-10-15	TRUE	IL13RA1	0	NA	0	NA	FALSE	0	NA	0
Adrenal Gland Neoplasms	ENSG00000128052	FALSE	Phase I Clinical Trial	2003-08-12	TRUE	KDR	0.18012	endometriosis	0.384683	Hemangioma, capillary infantile, susceptibility to	FALSE	0	NA	0.384683
Adrenal Gland Neoplasms	ENSG00000196411	FALSE	Phase I Clinical Trial	2003-08-12	TRUE	EPHB4	0.185799	inflammatory bowel disease	0.18012	Hydrops fetalis, nonimmune, and/or atrial septal defect	FALSE	0	NA	0.185799
Adrenal Gland Neoplasms	ENSG00000141736	FALSE	Phase I Clinical Trial	2003-08-12	TRUE	ERBB2	0.185799	systemic lupus erythematosus	0	NA	FALSE	0	NA	0.185799
Adrenal Gland Neoplasms	ENSG00000067182	FALSE	Phase I Clinical Trial	2003-05-23	TRUE	TNFRSF1A	0.185799	multiple sclerosis	0.185799	Multiple sclerosis, susceptibility to, 5	FALSE	0	NA	0.185799
Adrenal Gland Neoplasms	ENSG00000106799	FALSE	Phase I Clinical Trial	2003-09-17	FALSE	TGFBR1	0.188683	age-related macular degeneration	0.18012	Loeys-Dietz syndrome 1	FALSE	0	NA	0.188683
Adrenal Gland Neoplasms	ENSG00000136931	FALSE	Preclinical	2010-09-02	FALSE	NR5A1	0	NA	0.822467	Adrenocortical insufficiency	FALSE	0	NA	0.822467
Adrenal Gland Neoplasms	ENSG00000105851	FALSE	Phase I Clinical Trial	2015-09-21	FALSE	PIK3CG	0	NA	0	NA	FALSE	0	NA	0
Adrenal Gland Neoplasms	ENSG00000146648	FALSE	Phase I Clinical Trial	2003-08-12	TRUE	EGFR	0.404063	central nervous system cancer	0.516317	Adenocarcinoma of lung, response to tyrosine kinase inhibitor in	FALSE	0	NA	0.516317
Adrenal Gland Neoplasms	ENSG00000116016	FALSE	Preclinical	2015-07-29	TRUE	EPAS1	0.483825	renal cell carcinoma	0.18012	Erythrocytosis, familial, 4	FALSE	0	NA	0.483825
Adrenal Gland Neoplasms	ENSG00000057252	FALSE	Phase I Clinical Trial	NA	FALSE	SOAT1	0	NA	0	NA	FALSE	0	NA	0
Adrenal Gland Neoplasms	ENSG00000197122	FALSE	Phase I Clinical Trial	2003-08-12	TRUE	SRC	0	NA	0	NA	FALSE	0	NA	0
Adrenal Gland Neoplasms	ENSG00000178568	FALSE	unknown	2003-12-08	TRUE	ERBB4	0.51971	breast carcinoma	0.18012	Amyotrophic lateral sclerosis 19	FALSE	0	NA	0.51971
Adrenal Gland Neoplasms	ENSG00000066468	FALSE	Phase I Clinical Trial	2009-10-16	FALSE	FGFR2	0.51971	breast carcinoma	0.200034	Bent bone dysplasia syndrome	FALSE	0	NA	0.51971
Adrenal Gland Neoplasms	ENSG00000123374	FALSE	Phase I Clinical Trial	1997-05-15	TRUE	CDK2	0.523886	type I diabetes mellitus	0	NA	FALSE	0	NA	0.523886
Adrenal Gland Neoplasms	ENSG00000140443	FALSE	Phase I Clinical Trial	2006-04-25	TRUE	IGF1R	0.18012	endometriosis	0	NA	TRUE	0.523886	Achondroplasia	0.523886
Adrenal Gland Neoplasms	ENSG00000068078	FALSE	Phase I Clinical Trial	2009-10-16	FALSE	FGFR3	0.483825	bladder carcinoma	0	NA	TRUE	0.523886	Achondroplasia	0.523886
Adrenoleukodystrophy	ENSG00000101986	FALSE	Phase III Clinical Trial	2005-01-10	TRUE	ABCD1	0	NA	1	Adrenoleukodystrophy	FALSE	0	NA	1
Adrenoleukodystrophy	ENSG00000198793	FALSE	Preclinical	1999-02-15	FALSE	MTOR	0	corneal topography	0.772678	Smith-Kingsmore syndrome	FALSE	0	NA	0.772678
Adrenoleukodystrophy	ENSG00000159110	FALSE	unknown	NA	TRUE	IFNAR2	0	NA	0.17686	Hepatitis B virus, susceptibility to	FALSE	0	NA	0.17686
Adrenoleukodystrophy	ENSG00000121966	FALSE	unknown	2000-06-06	TRUE	CXCR4	0.173821	chronic childhood arthritis	0.192387	Myelokathexis, isolated	FALSE	0	NA	0.192387
Adrenoleukodystrophy	ENSG00000151090	FALSE	Preclinical	2005-04-25	TRUE	THRB	0.399937	intelligence	0.517026	Thyroid hormone resistance, selective pituitary	FALSE	0	NA	0.517026
Adrenoleukodystrophy	ENSG00000197272	FALSE	Phase III Clinical Trial	2004-08-03	FALSE	IL27	0.504588	type I diabetes mellitus	0	NA	FALSE	0	NA	0.504588
Adrenoleukodystrophy	ENSG00000171862	FALSE	Preclinical	1999-02-15	FALSE	PTEN	0.504588	type I diabetes mellitus	0.409285	Bannayan-Riley-Ruvalcaba syndrome	FALSE	0	NA	0.504588
Adrenoleukodystrophy	ENSG00000160791	FALSE	unknown	2000-06-06	TRUE	CCR5	0.435821	celiac disease	0	NA	TRUE	0.185799	HIV Infections	0.435821
Adrenoleukodystrophy	ENSG00000132170	FALSE	Phase III Clinical Trial	NA	FALSE	PPARG	0.504588	type II diabetes mellitus	0	NA	TRUE	0.539129	Diabetes Mellitus	0.539129
Affective Symptoms	ENSG00000116329	FALSE	Phase I Clinical Trial	2008-01-16	FALSE	OPRD1	0	mean platelet volume	0	NA	FALSE	0	NA	0
Affective Symptoms	ENSG00000176884	TRUE	Approved	1999-01-15	FALSE	GRIN1	0	NA	0.293351	Neurodevelopmental disorder with or without hyperkinetic movements and seizures, autosomal dominant	FALSE	0	NA	0.293351
Affective Symptoms	ENSG00000147955	TRUE	Approved	1999-01-15	FALSE	SIGMAR1	0	NA	0	NA	FALSE	0	NA	0
Afibrinogenemia	ENSG00000180210	FALSE	Approved	NA	FALSE	F2	0.17686	acne	0	NA	TRUE	0.729693	Hemophilia A	0.729693
Afibrinogenemia	ENSG00000171560	TRUE	Approved	1999-07-08	TRUE	FGA	0.75	fibrinogen measurement	0	NA	TRUE	0.729693	Hemophilia A	0.75
Afibrinogenemia	ENSG00000171564	TRUE	Approved	1999-07-08	TRUE	FGB	0.75	fibrinogen measurement	0	NA	TRUE	0.729693	Hemophilia A	0.75
Afibrinogenemia	ENSG00000171557	TRUE	Approved	1999-07-08	TRUE	FGG	0.75	fibrinogen measurement	0	NA	TRUE	0.729693	Hemophilia A	0.75
Agammaglobulinemia	ENSG00000010671	FALSE	Preclinical	2011-05-23	TRUE	BTK	0	NA	1	Agammaglobulinemia and isolated hormone deficiency	FALSE	0	NA	1
Agranulocytosis	ENSG00000198223	TRUE	Approved	NA	FALSE	CSF2RA	0	NA	0.18012	Surfactant metabolism dysfunction, pulmonary, 4	FALSE	0	NA	0.18012
AIDS Dementia Complex	ENSG00000172216	FALSE	Preclinical	1994-11-15	TRUE	CEBPB	0	NA	0	NA	FALSE	0	NA	0
AIDS Dementia Complex	ENSG00000176884	FALSE	Phase II Clinical Trial	NA	TRUE	GRIN1	0	NA	0.517665	Neurodevelopmental disorder with or without hyperkinetic movements and seizures, autosomal dominant	FALSE	0	NA	0.517665
AIDS Dementia Complex	ENSG00000197919	FALSE	Preclinical	2003-10-06	TRUE	IFNA1	0	NA	0.717172	Interferon, alpha, deficiency	FALSE	0	NA	0.717172
AIDS Dementia Complex	ENSG00000111537	FALSE	Preclinical	2003-10-06	TRUE	IFNG	0	NA	0.75774	AIDS, rapid progression to	FALSE	0	NA	0.75774
AIDS Dementia Complex	ENSG00000169403	FALSE	unknown	NA	TRUE	PTAFR	0	NA	0	NA	FALSE	0	NA	0
Akathisia, Drug-Induced	ENSG00000128271	FALSE	unknown	1995-06-15	TRUE	ADORA2A	0.182929	myocardial infarction	0	NA	FALSE	0	NA	0.182929
Alagille Syndrome	ENSG00000012504	FALSE	Phase II Clinical Trial	1999-03-17	FALSE	NR1H4	0	NA	0.918155	Cholestasis, progressive familial intrahepatic, 5	FALSE	0	NA	0.918155
Albinism	ENSG00000258839	FALSE	Preclinical	2003-06-05	TRUE	MC1R	0.773816	freckles	0.896389	Albinism, oculocutaneous, type II, modifier of	FALSE	0	NA	0.896389
Alcoholic Intoxication	ENSG00000111275	FALSE	Preclinical	2014-08-27	TRUE	ALDH2	0.205732	immune system disease	1	Alcohol sensitivity, acute	FALSE	0	NA	1
Alcoholism	ENSG00000120907	FALSE	Phase I Clinical Trial	2007-04-02	TRUE	ADRA1A	0	blood metabolite measurement	0	NA	FALSE	0	NA	0
Alcoholism	ENSG00000150594	FALSE	unknown	NA	TRUE	ADRA2A	0	platelet aggregation	0	NA	FALSE	0	NA	0
Alcoholism	ENSG00000198049	FALSE	Phase II Clinical Trial	2010-01-18	TRUE	AVPR1B	0	NA	0	NA	FALSE	0	NA	0
Alcoholism	ENSG00000181072	FALSE	Phase I Clinical Trial	2007-04-02	TRUE	CHRM2	0	heart rate	0	NA	FALSE	0	NA	0
Alcoholism	ENSG00000133019	FALSE	Phase I Clinical Trial	2007-04-02	TRUE	CHRM3	0	FEV/FEC ratio	0	NA	FALSE	0	NA	0
Alcoholism	ENSG00000153956	FALSE	Phase II Clinical Trial	2002-11-25	FALSE	CACNA2D1	0	NA	0	NA	FALSE	0	NA	0
Alcoholism	ENSG00000179142	FALSE	Preclinical	2009-07-16	FALSE	CYP11B2	0	diastolic blood pressure	0.185324	Low renin hypertension, susceptibility to	FALSE	0	NA	0.185324
Alcoholism	ENSG00000121853	FALSE	Preclinical	2004-03-12	TRUE	GHSR	0	body height	0.173821	Growth hormone deficiency, isolated partial	FALSE	0	NA	0.173821
Alcoholism	ENSG00000168539	FALSE	Phase I Clinical Trial	2007-04-02	TRUE	CHRM1	0	NA	0	NA	FALSE	0	NA	0
Alcoholism	ENSG00000196639	FALSE	unknown	2002-04-03	TRUE	HRH1	0	high density lipoprotein cholesterol measurement	0	NA	FALSE	0	NA	0
Alcoholism	ENSG00000118432	FALSE	unknown	1994-02-15	TRUE	CNR1	0	NA	0	NA	FALSE	0	NA	0
Alcoholism	ENSG00000158748	FALSE	Phase I Clinical Trial	2007-04-02	TRUE	HTR6	0	circadian rhythm	0	NA	FALSE	0	NA	0
Alcoholism	ENSG00000184845	FALSE	Phase III Clinical Trial	1989-12-15	TRUE	DRD1	0	NA	0	NA	FALSE	0	NA	0
Alcoholism	ENSG00000151577	FALSE	Phase II Clinical Trial	1989-12-15	TRUE	DRD3	0	NA	0.479339	Schizophrenia, susceptibility to	FALSE	0	NA	0.479339
Alcoholism	ENSG00000116329	FALSE	Phase II Clinical Trial	2008-01-29	TRUE	OPRD1	0	mean platelet volume	0	NA	FALSE	0	NA	0
Alcoholism	ENSG00000125510	FALSE	Phase II Clinical Trial	2009-10-01	TRUE	OPRL1	0	mean corpuscular volume	0	NA	FALSE	0	NA	0
Alcoholism	ENSG00000112541	FALSE	Phase II Clinical Trial	NA	FALSE	PDE10A	0	thyroid stimulating hormone measurement	0.19023	Dyskinesia, limb and orofacial, infantile-onset	FALSE	0	NA	0.19023
Alcoholism	ENSG00000171132	FALSE	Preclinical	2008-04-02	TRUE	PRKCE	0	erythrocyte count	0	NA	FALSE	0	NA	0
Alcoholism	ENSG00000022355	TRUE	Approved	2009-07-16	FALSE	GABRA1	0	NA	0.182138	Epileptic encephalopathy, early infantile, 19	FALSE	0	NA	0.182138
Alcoholism	ENSG00000151834	TRUE	Approved	2009-07-16	FALSE	GABRA2	0	NA	1	Alcohol dependence, susceptibility to	FALSE	0	NA	1
Alcoholism	ENSG00000011677	TRUE	Approved	2009-07-16	FALSE	GABRA3	0	NA	0	NA	FALSE	0	NA	0
Alcoholism	ENSG00000186297	TRUE	Approved	2009-07-16	FALSE	GABRA5	0	NA	0	NA	FALSE	0	NA	0
Alcoholism	ENSG00000176884	FALSE	Phase II Clinical Trial	1998-12-15	TRUE	GRIN1	0	NA	0.517665	Neurodevelopmental disorder with or without hyperkinetic movements and seizures, autosomal dominant	FALSE	0	NA	0.517665
Alcoholism	ENSG00000108576	TRUE	Approved	2002-02-26	TRUE	SLC6A4	0	FEV/FEC ratio	0.488834	Anxiety-related personality traits	FALSE	0	NA	0.488834
Alcoholism	ENSG00000196277	FALSE	Preclinical	2011-04-26	TRUE	GRM7	0	NA	0	NA	FALSE	0	NA	0
Alcoholism	ENSG00000121764	FALSE	Preclinical	2012-03-22	FALSE	HCRTR1	0	NA	0	NA	FALSE	0	NA	0
Alcoholism	ENSG00000115353	FALSE	Phase II Clinical Trial	1999-06-01	TRUE	TACR1	0	brain connectivity measurement	0	NA	FALSE	0	NA	0
Alcoholism	ENSG00000169836	FALSE	unknown	2009-03-06	TRUE	TACR3	0	age at menarche	0.173821	Hypogonadotropic hypogonadism 11 with or without anosmia	FALSE	0	NA	0.173821
Alcoholism	ENSG00000101180	TRUE	Approved	2005-10-18	TRUE	HRH3	0	NA	0	NA	FALSE	0	NA	0
Alcoholism	ENSG00000178394	FALSE	Phase III Clinical Trial	1992-10-15	TRUE	HTR1A	0	NA	0.173821	Periodic fever, menstrual cycle dependent	FALSE	0	NA	0.173821
Alcoholism	ENSG00000102468	FALSE	Phase II Clinical Trial	1989-12-15	TRUE	HTR2A	0	NA	1	Alcohol dependence, susceptibility to	FALSE	0	NA	1
Alcoholism	ENSG00000147246	FALSE	Phase II Clinical Trial	1989-12-15	TRUE	HTR2C	0	NA	0	NA	FALSE	0	NA	0
Alcoholism	ENSG00000166736	FALSE	Phase II Clinical Trial	2007-04-02	TRUE	HTR3A	0	NA	0	NA	FALSE	0	NA	0
Alcoholism	ENSG00000112038	TRUE	Approved	1999-04-21	TRUE	OPRM1	0.173821	chronic lymphocytic leukemia	0	NA	FALSE	0	NA	0.173821
Alcoholism	ENSG00000113448	FALSE	Phase II Clinical Trial	NA	FALSE	PDE4D	0.173821	esophageal carcinoma	0.188074	Acrodysostosis 2, with or without hormone resistance	FALSE	0	NA	0.188074
Alcoholism	ENSG00000183873	FALSE	Phase II Clinical Trial	2011-05-26	TRUE	SCN5A	0.173821	Brugada syndrome	0.182138	Heart block, nonprogressive	FALSE	0	NA	0.182138
Alcoholism	ENSG00000155511	FALSE	Phase II Clinical Trial	2011-05-26	TRUE	GRIA1	0.17686	sudden cardiac arrest	0	NA	FALSE	0	NA	0.17686
Alcoholism	ENSG00000128655	FALSE	Phase II Clinical Trial	NA	FALSE	PDE11A	0.17686	Myopia	0.18012	Pigmented nodular adrenocortical disease, primary, 2	FALSE	0	NA	0.18012
Alcoholism	ENSG00000087085	FALSE	Preclinical	2002-07-03	TRUE	ACHE	0.178739	inflammatory bowel disease	0	Blood group, Yt system	FALSE	0	NA	0.178739
Alcoholism	ENSG00000069696	FALSE	Phase II Clinical Trial	1989-12-15	TRUE	DRD4	0.178739	systemic lupus erythematosus	0.459769	Attention deficit-hyperactivity disorder	FALSE	0	NA	0.459769
Alcoholism	ENSG00000065989	FALSE	Phase II Clinical Trial	NA	FALSE	PDE4A	0.178739	inflammatory bowel disease	0	NA	FALSE	0	NA	0.178739
Alcoholism	ENSG00000168959	FALSE	Phase II Clinical Trial	2013-05-04	FALSE	GRM5	0.18122	freckles	0	NA	FALSE	0	NA	0.18122
Alcoholism	ENSG00000240972	FALSE	Phase II Clinical Trial	NA	FALSE	MIF	0.182929	cleft palate, cleft lip	0.173821	Rheumatoid arthritis, systemic juvenile, susceptibility to	FALSE	0	NA	0.182929
Alcoholism	ENSG00000189221	FALSE	Preclinical	2002-07-03	TRUE	MAOA	0	NA	0.476429	Antisocial behavior	FALSE	0	NA	0.476429
Alcoholism	ENSG00000069535	FALSE	Preclinical	2012-07-03	FALSE	MAOB	0	NA	0	NA	FALSE	0	NA	0
Alcoholism	ENSG00000082556	TRUE	Approved	1999-04-21	TRUE	OPRK1	0	NA	0	NA	FALSE	0	NA	0
Alcoholism	ENSG00000184588	FALSE	Phase II Clinical Trial	NA	FALSE	PDE4B	0	NA	0	NA	FALSE	0	NA	0
Alcoholism	ENSG00000105650	FALSE	Phase II Clinical Trial	NA	FALSE	PDE4C	0	NA	0	NA	FALSE	0	NA	0
Alcoholism	ENSG00000111275	FALSE	Phase I Clinical Trial	2007-01-29	TRUE	ALDH2	0.205732	immune system disease	0.768468	Hangover, susceptibility to	FALSE	0	NA	0.768468
Alcoholism	ENSG00000180720	FALSE	Phase I Clinical Trial	2007-04-02	TRUE	CHRM4	0.479339	schizophrenia	0	NA	FALSE	0	NA	0.479339
Alcoholism	ENSG00000103546	FALSE	Preclinical	2002-02-26	TRUE	SLC6A2	0	NA	0.18122	Orthostatic intolerance	FALSE	0	NA	0.18122
Alcoholism	ENSG00000142319	FALSE	Preclinical	2002-02-26	TRUE	SLC6A3	0	NA	0.65338	Nicotine dependence, protection against	FALSE	0	NA	0.65338
Alcoholism	ENSG00000196517	FALSE	Phase II Clinical Trial	2006-03-27	TRUE	SLC6A9	0	NA	0.173821	Glycine encephalopathy with normal serum glycine	FALSE	0	NA	0.173821
Alcoholism	ENSG00000149295	FALSE	Phase III Clinical Trial	1989-12-15	TRUE	DRD2	0.488834	neuroticism measurement	0	NA	FALSE	0	NA	0.488834
Alcoholism	ENSG00000080644	FALSE	unknown	2010-11-08	TRUE	CHRNA3	0.65338	nicotine dependence	0.184246	Lung cancer susceptibility 2	FALSE	0	NA	0.65338
Alcoholism	ENSG00000117971	FALSE	unknown	2010-11-08	TRUE	CHRNB4	0.65338	nicotine dependence	0	NA	FALSE	0	NA	0.65338
Alcoholism	ENSG00000132170	FALSE	Preclinical	2009-09-28	FALSE	PPARG	0.17686	type II diabetes mellitus	0	NA	TRUE	0.188967	Diabetes Mellitus	0.188967
Alcoholism	ENSG00000136869	FALSE	Phase II Clinical Trial	NA	FALSE	TLR4	0	NA	0	NA	TRUE	0.197764	Kidney Diseases	0.197764
Alkaptonuria	ENSG00000158104	FALSE	Phase II Clinical Trial	1992-11-15	FALSE	HPD	0	blood metabolite measurement	0.678681	Hawkinsinuria	FALSE	0	NA	0.678681
Alopecia	ENSG00000137752	FALSE	unknown	NA	TRUE	CASP1	0	NA	0	NA	FALSE	0	NA	0
Alopecia	ENSG00000150782	FALSE	unknown	NA	TRUE	IL18	0	interleukin 18 measurement	0	NA	FALSE	0	NA	0
Alopecia	ENSG00000259207	FALSE	unknown	NA	TRUE	ITGB3	0	low density lipoprotein cholesterol measurement	0.350518	Purpura, posttransfusion	FALSE	0	NA	0.350518
Alopecia	ENSG00000105976	FALSE	Preclinical	2007-07-04	TRUE	MET	0	platelet count	0.206382	Osteofibrous dysplasia, susceptibility to	FALSE	0	NA	0.206382
Alopecia	ENSG00000196611	FALSE	Preclinical	1995-01-15	TRUE	MMP1	0	matrix metalloproteinase measurement	0.437468	Epidermolysis bullosa dystrophica, autosomal recessive, modifier of	FALSE	0	NA	0.437468
Alopecia	ENSG00000100985	FALSE	Preclinical	1995-01-15	TRUE	MMP9	0	high density lipoprotein cholesterol measurement	0.198394	Metaphyseal anadysplasia 2	FALSE	0	NA	0.198394
Alopecia	ENSG00000122420	FALSE	Phase II Clinical Trial	1991-07-15	FALSE	PTGFR	0	skin fluorescence measurement, type I diabetes mellitus	0	NA	FALSE	0	NA	0
Alopecia	ENSG00000112115	FALSE	unknown	NA	TRUE	IL17A	0	NA	0	NA	FALSE	0	NA	0
Alopecia	ENSG00000138448	FALSE	unknown	NA	TRUE	ITGAV	0	NA	0	NA	FALSE	0	NA	0
Alopecia	ENSG00000121361	FALSE	Pre-registration	1992-11-15	TRUE	KCNJ8	0	NA	0	NA	FALSE	0	NA	0
Alopecia	ENSG00000017427	FALSE	Preclinical	2014-05-12	TRUE	IGF1	0.183624	HOMA-IR	0.346415	Growth retardation with deafness and mental retardation due to IGF1 deficiency	FALSE	0	NA	0.346415
Alopecia	ENSG00000115232	FALSE	unknown	NA	TRUE	ITGA4	0.185799	inflammatory bowel disease	0	NA	FALSE	0	NA	0.185799
Alopecia	ENSG00000164078	FALSE	Preclinical	2007-07-04	TRUE	MST1R	0.185799	inflammatory bowel disease	0.18012	Nasopharyngeal carcinoma, susceptibility to, 3	FALSE	0	NA	0.185799
Alopecia	ENSG00000106799	FALSE	Preclinical	2012-11-16	TRUE	TGFBR1	0.188683	age-related macular degeneration	0.437468	Multiple self-healing squamous epithelioma, susceptibility to	FALSE	0	NA	0.437468
Alopecia	ENSG00000146648	FALSE	Preclinical	1996-09-15	TRUE	EGFR	0.192876	central nervous system cancer	0.192216	Adenocarcinoma of lung, response to tyrosine kinase inhibitor in	FALSE	0	NA	0.192876
Alopecia	ENSG00000141510	FALSE	Preclinical	1999-09-22	TRUE	TP53	0.192876	central nervous system cancer	0.469914	Breast cancer	FALSE	0	NA	0.469914
Alopecia	ENSG00000069431	FALSE	Pre-registration	2016-11-08	FALSE	ABCC9	0.220703	hippocampal sclerosis of aging	0.777112	Hypertrichotic osteochondrodysplasia	FALSE	0	NA	0.777112
Alopecia	ENSG00000105639	FALSE	Preclinical	2008-08-11	FALSE	JAK3	0.228344	cancer biomarker measurement	0.183624	SCID, autosomal recessive, T-negative/B-positive type	FALSE	0	NA	0.228344
Alopecia	ENSG00000183134	FALSE	Phase II Clinical Trial	2007-02-22	FALSE	PTGDR2	0	NA	0	NA	FALSE	0	NA	0
Alopecia	ENSG00000152266	FALSE	Preclinical	2016-05-18	TRUE	PTH	0	NA	0.185799	Hypoparathyroidism, autosomal dominant	FALSE	0	NA	0.185799
Alopecia	ENSG00000145545	TRUE	Approved	1994-02-15	TRUE	SRD5A1	0	NA	0	NA	FALSE	0	NA	0
Alopecia	ENSG00000123374	FALSE	Preclinical	1999-05-06	TRUE	CDK2	0.524787	polycystic ovary syndrome	0	NA	FALSE	0	NA	0.524787
Alopecia	ENSG00000205542	FALSE	Preclinical	1995-01-15	TRUE	TMSB4X	0	NA	0	NA	FALSE	0	NA	0
Alopecia	ENSG00000169083	FALSE	Phase II Clinical Trial	1993-09-15	TRUE	AR	1	androgenetic alopecia	0.183624	Prostate cancer, susceptibility to	FALSE	0	NA	1
Alopecia	ENSG00000277893	TRUE	Approved	1994-02-15	TRUE	SRD5A2	1	androgenetic alopecia	0.18012	Pseudovaginal perineoscrotal hypospadias	FALSE	0	NA	1
Alopecia	ENSG00000111424	FALSE	Phase I Clinical Trial	2012-05-17	FALSE	VDR	0	NA	0	NA	TRUE	0.185799	Osteoporosis	0.185799
Alopecia	ENSG00000143839	FALSE	Pre-registration	2016-11-08	FALSE	REN	0	NA	0	NA	TRUE	0.20822	Kidney Diseases	0.20822
Alopecia Areata	ENSG00000196262	FALSE	Phase II Clinical Trial	2003-07-14	TRUE	PPIA	0	erythrocyte count	0	NA	FALSE	0	NA	0
Alopecia Areata	ENSG00000100453	FALSE	Preclinical	2013-03-12	TRUE	GZMB	0	NA	0	NA	FALSE	0	NA	0
Alopecia Areata	ENSG00000197919	FALSE	Preclinical	1997-01-15	TRUE	IFNA1	0	NA	0.192387	Interferon, alpha, deficiency	FALSE	0	NA	0.192387
Alopecia Areata	ENSG00000159110	FALSE	Preclinical	2014-12-16	TRUE	IFNAR2	0	NA	0.17686	Hepatitis B virus, susceptibility to	FALSE	0	NA	0.17686
Alopecia Areata	ENSG00000111537	FALSE	Preclinical	1997-01-15	TRUE	IFNG	0	NA	0.422169	TSC2 angiomyolipomas, renal, modifier of	FALSE	0	NA	0.422169
Alopecia Areata	ENSG00000164136	FALSE	Preclinical	2014-10-28	FALSE	IL15	0	NA	0	NA	FALSE	0	NA	0
Alopecia Areata	ENSG00000147168	FALSE	Preclinical	2014-10-28	FALSE	IL2RG	0	NA	0.173821	Combined immunodeficiency, X-linked, moderate	FALSE	0	NA	0.173821
Alopecia Areata	ENSG00000145839	FALSE	Preclinical	2014-10-28	FALSE	IL9	0	NA	0	NA	FALSE	0	NA	0
Alopecia Areata	ENSG00000162434	FALSE	Phase II Clinical Trial	2006-12-01	FALSE	JAK1	0.184809	central nervous system cancer, glioma	0	NA	FALSE	0	NA	0.184809
Alopecia Areata	ENSG00000105639	FALSE	Phase II Clinical Trial	2008-08-11	FALSE	JAK3	0.214332	cancer biomarker measurement	0.17686	SCID, autosomal recessive, T-negative/B-positive type	FALSE	0	NA	0.214332
Alopecia Areata	ENSG00000152266	FALSE	Preclinical	2016-05-18	TRUE	PTH	0	NA	0.178739	Hypoparathyroidism, autosomal dominant	FALSE	0	NA	0.178739
Alopecia Areata	ENSG00000096968	FALSE	Phase II Clinical Trial	2006-12-01	FALSE	JAK2	0.407914	systemic lupus erythematosus	0	NA	FALSE	0	NA	0.407914
Alopecia Areata	ENSG00000105397	FALSE	Phase II Clinical Trial	2014-12-09	FALSE	TYK2	0.429551	psoriasis	0.173821	Immunodeficiency 35	FALSE	0	NA	0.429551
alpha 1-Antitrypsin Deficiency	ENSG00000100448	FALSE	Preclinical	NA	TRUE	CTSG	0	NA	0	NA	FALSE	0	NA	0
alpha 1-Antitrypsin Deficiency	ENSG00000197561	TRUE	Approved	1996-12-15	TRUE	ELANE	0	NA	0.178739	Neutropenia, cyclic	FALSE	0	NA	0.178739
alpha 1-Antitrypsin Deficiency	ENSG00000163737	FALSE	Preclinical	2009-12-01	TRUE	PF4	0.17686	coronary artery calcification	0	NA	FALSE	0	NA	0.17686
alpha 1-Antitrypsin Deficiency	ENSG00000197249	TRUE	Approved	1995-02-15	TRUE	SERPINA1	0.18012	anti-neutrophil antibody associated vasculitis	1	Emphysema due to AAT deficiency	FALSE	0	NA	1
alpha 1-Antitrypsin Deficiency	ENSG00000172819	FALSE	unknown	2001-01-23	TRUE	RARG	0	NA	0	NA	FALSE	0	NA	0
alpha 1-Antitrypsin Deficiency	ENSG00000026508	FALSE	Phase I Clinical Trial	NA	TRUE	CD44	0.414186	Vitiligo	0	Blood group, Indian system	FALSE	0	NA	0.414186
alpha 1-Antitrypsin Deficiency	ENSG00000135744	TRUE	Approved	2014-10-13	FALSE	AGT	0	cerebrospinal fluid biomarker measurement	0	NA	TRUE	0.185324	Hypertension	0.185324
alpha 1-Antitrypsin Deficiency	ENSG00000271503	FALSE	Preclinical	2009-12-01	TRUE	CCL5	0	reticulocyte count	0	NA	TRUE	0.185799	HIV Infections	0.185799
alpha-Mannosidosis	ENSG00000104774	FALSE	Phase III Clinical Trial	2001-12-14	FALSE	MAN2B1	0.18012	emphysema	1	Mannosidosis, alpha-, types I and II	FALSE	0	NA	1
Alphavirus Infections	ENSG00000158859	FALSE	Phase II Clinical Trial	2015-09-03	FALSE	ADAMTS4	0.208071	allergy	0	NA	FALSE	0	NA	0.208071
Alstrom Syndrome	ENSG00000166603	FALSE	Phase II Clinical Trial	2009-01-09	FALSE	MC4R	0	hip circumference	0.182929	Obesity, autosomal dominant	FALSE	0	NA	0.182929
Alzheimer Disease	ENSG00000175899	FALSE	Preclinical	1999-05-11	TRUE	A2M	0	NA	1	Alzheimer disease, susceptibility to	FALSE	0	NA	1
Alzheimer Disease	ENSG00000172350	FALSE	Preclinical	1999-06-23	TRUE	ABCG4	0	lymphocyte count	0	NA	FALSE	0	NA	0
Alzheimer Disease	ENSG00000120907	TRUE	Approved	1995-05-15	TRUE	ADRA1A	0	blood metabolite measurement	0	NA	FALSE	0	NA	0
Alzheimer Disease	ENSG00000150594	FALSE	Preclinical	1999-03-24	TRUE	ADRA2A	0	platelet aggregation	0	NA	FALSE	0	NA	0
Alzheimer Disease	ENSG00000274286	FALSE	Preclinical	1999-03-24	TRUE	ADRA2B	0	diastolic blood pressure	0.45512	Epilepsy, myoclonic, familial adult, 2	FALSE	0	NA	0.45512
Alzheimer Disease	ENSG00000101444	FALSE	Preclinical	2010-08-28	TRUE	AHCY	0	glomerular filtration rate, serum creatinine measurement	0.190457	Hypermethioninemia with deficiency of S-adenosylhomocysteine hydrolase	FALSE	0	NA	0.190457
Alzheimer Disease	ENSG00000142208	FALSE	Preclinical	2005-12-19	TRUE	AKT1	0	high density lipoprotein cholesterol measurement	0.479339	Schizophrenia, susceptibility to	FALSE	0	NA	0.479339
Alzheimer Disease	ENSG00000163485	FALSE	Preclinical	1990-12-15	TRUE	ADORA1	0	NA	0	NA	FALSE	0	NA	0
Alzheimer Disease	ENSG00000012779	FALSE	Preclinical	1996-08-15	TRUE	ALOX5	0	erythrocyte count	0.17686	Atherosclerosis, susceptibility to	FALSE	0	NA	0.17686
Alzheimer Disease	ENSG00000131471	FALSE	Preclinical	2015-07-30	FALSE	AOC3	0	pulse pressure measurement	0	NA	FALSE	0	NA	0
Alzheimer Disease	ENSG00000184160	FALSE	Phase II Clinical Trial	1999-03-24	TRUE	ADRA2C	0	NA	0	NA	FALSE	0	NA	0
Alzheimer Disease	ENSG00000186318	FALSE	Phase III Clinical Trial	1999-07-20	TRUE	BACE1	0	pulse pressure measurement	0	NA	FALSE	0	NA	0
Alzheimer Disease	ENSG00000114200	TRUE	Approved	1999-04-21	TRUE	BCHE	0	aspirin hydrolysis measurement	0.18122	Butyrylcholinesterase deficiency	FALSE	0	NA	0.18122
Alzheimer Disease	ENSG00000141867	FALSE	Phase I Clinical Trial	2005-03-04	FALSE	BRD4	0	mean corpuscular volume	0	NA	FALSE	0	NA	0
Alzheimer Disease	ENSG00000163283	FALSE	unknown	2013-07-04	TRUE	ALPP	0	NA	0	NA	FALSE	0	NA	0
Alzheimer Disease	ENSG00000132703	FALSE	unknown	1995-07-15	TRUE	APCS	0	NA	0.182138	Amyloidosis, secondary, susceptibility to	FALSE	0	NA	0.182138
Alzheimer Disease	ENSG00000142192	FALSE	Phase III Clinical Trial	1989-12-15	TRUE	APP	0	NA	1	Alzheimer disease 1, familial	FALSE	0	NA	1
Alzheimer Disease	ENSG00000181072	FALSE	Phase II Clinical Trial	1996-10-15	TRUE	CHRM2	0	heart rate	0	NA	FALSE	0	NA	0
Alzheimer Disease	ENSG00000133019	FALSE	Phase II Clinical Trial	1996-06-15	TRUE	CHRM3	0	FEV/FEC ratio	0	NA	FALSE	0	NA	0
Alzheimer Disease	ENSG00000114859	FALSE	Preclinical	2005-12-31	TRUE	CLCN2	0	age at menarche	0.473519	Leukoencephalopathy with ataxia	FALSE	0	NA	0.473519
Alzheimer Disease	ENSG00000188822	FALSE	Preclinical	2017-11-30	FALSE	CNR2	0	eosinophil count	0	NA	FALSE	0	NA	0
Alzheimer Disease	ENSG00000110090	FALSE	unknown	2013-01-15	TRUE	CPT1A	0	lipid measurement	0.18012	CPT deficiency, hepatic, type IA	FALSE	0	NA	0.18012
Alzheimer Disease	ENSG00000148408	FALSE	Preclinical	1993-06-15	TRUE	CACNA1B	0	NA	0	NA	FALSE	0	NA	0
Alzheimer Disease	ENSG00000137752	FALSE	Preclinical	1995-06-15	TRUE	CASP1	0	NA	0	NA	FALSE	0	NA	0
Alzheimer Disease	ENSG00000106144	FALSE	Preclinical	2001-09-12	TRUE	CASP2	0	NA	0	NA	FALSE	0	NA	0
Alzheimer Disease	ENSG00000164305	FALSE	Preclinical	1997-03-15	TRUE	CASP3	0	NA	0	NA	FALSE	0	NA	0
Alzheimer Disease	ENSG00000095596	FALSE	Preclinical	2014-12-31	TRUE	CYP26A1	0	platelet count	0	NA	FALSE	0	NA	0
Alzheimer Disease	ENSG00000136160	FALSE	Phase II Clinical Trial	2016-04-28	FALSE	EDNRB	0	hair color	0.173821	ABCD syndrome	FALSE	0	NA	0.173821
Alzheimer Disease	ENSG00000179934	FALSE	Preclinical	2011-02-08	TRUE	CCR8	0	NA	0	NA	FALSE	0	NA	0
Alzheimer Disease	ENSG00000120217	FALSE	Preclinical	2017-06-20	FALSE	CD274	0	NA	0	NA	FALSE	0	NA	0
Alzheimer Disease	ENSG00000164885	FALSE	Preclinical	2006-02-22	TRUE	CDK5	0	NA	0	NA	FALSE	0	NA	0
Alzheimer Disease	ENSG00000164082	FALSE	Phase I Clinical Trial	2003-11-12	TRUE	GRM2	0	BMI-adjusted waist circumference	0	NA	FALSE	0	NA	0
Alzheimer Disease	ENSG00000105723	FALSE	Preclinical	2011-07-22	TRUE	GSK3A	0	monocyte count	0	NA	FALSE	0	NA	0
Alzheimer Disease	ENSG00000070748	FALSE	Phase II Clinical Trial	2007-03-12	TRUE	CHAT	0	NA	0.339045	Myasthenic syndrome, congenital, 6, presynaptic	FALSE	0	NA	0.339045
Alzheimer Disease	ENSG00000168539	FALSE	Pre-registration	1990-03-15	TRUE	CHRM1	0	NA	0	NA	FALSE	0	NA	0
Alzheimer Disease	ENSG00000171720	FALSE	Preclinical	2011-01-21	TRUE	HDAC3	0	mean platelet volume	0	NA	FALSE	0	NA	0
Alzheimer Disease	ENSG00000019991	FALSE	unknown	2001-01-31	TRUE	HGF	0	endothelial growth factor measurement, hepatocyte growth factor measurement	0.343752	Deafness, autosomal recessive 39	FALSE	0	NA	0.343752
Alzheimer Disease	ENSG00000113161	FALSE	Phase III Clinical Trial	1991-07-15	TRUE	HMGCR	0	lipoprotein measurement, blood metabolite measurement	0	Low density lipoprotein cholesterol level QTL 3	FALSE	0	NA	0
Alzheimer Disease	ENSG00000196639	FALSE	Phase III Clinical Trial	2002-04-03	TRUE	HRH1	0	high density lipoprotein cholesterol measurement	0	NA	FALSE	0	NA	0
Alzheimer Disease	ENSG00000175344	FALSE	Phase II Clinical Trial	1997-10-15	TRUE	CHRNA7	0	NA	0	NA	FALSE	0	NA	0
Alzheimer Disease	ENSG00000160716	FALSE	Phase II Clinical Trial	2000-12-12	TRUE	CHRNB2	0	NA	0.434337	Epilepsy, nocturnal frontal lobe, 3	FALSE	0	NA	0.434337
Alzheimer Disease	ENSG00000080824	FALSE	Preclinical	2007-11-27	TRUE	HSP90AA1	0	red blood cell distribution width	0	NA	FALSE	0	NA	0
Alzheimer Disease	ENSG00000118432	FALSE	Phase II Clinical Trial	2003-11-17	TRUE	CNR1	0	NA	0	NA	FALSE	0	NA	0
Alzheimer Disease	ENSG00000179546	FALSE	Phase II Clinical Trial	2008-01-15	FALSE	HTR1D	0	body height	0	NA	FALSE	0	NA	0
Alzheimer Disease	ENSG00000158748	FALSE	Phase II Clinical Trial	1999-01-15	TRUE	HTR6	0	circadian rhythm	0	NA	FALSE	0	NA	0
Alzheimer Disease	ENSG00000148680	FALSE	Phase II Clinical Trial	1995-05-15	TRUE	HTR7	0	white matter microstructure measurement	0	NA	FALSE	0	NA	0
Alzheimer Disease	ENSG00000167186	FALSE	Preclinical	2006-09-11	TRUE	COQ7	0	NA	0	NA	FALSE	0	NA	0
Alzheimer Disease	ENSG00000145708	FALSE	unknown	1993-06-15	TRUE	CRHBP	0	NA	0	NA	FALSE	0	NA	0
Alzheimer Disease	ENSG00000146674	FALSE	Preclinical	2008-01-04	TRUE	IGFBP3	0	IGF-1 measurement	0	NA	FALSE	0	NA	0
Alzheimer Disease	ENSG00000198223	FALSE	Phase II Clinical Trial	NA	FALSE	CSF2RA	0	NA	0.173821	Surfactant metabolism dysfunction, pulmonary, 4	FALSE	0	NA	0.173821
Alzheimer Disease	ENSG00000141551	FALSE	Phase I Clinical Trial	2013-01-03	FALSE	CSNK1D	0	NA	0.467808	Advanced sleep-phase syndrome, familial, 2	FALSE	0	NA	0.467808
Alzheimer Disease	ENSG00000213923	FALSE	Phase I Clinical Trial	2015-05-18	FALSE	CSNK1E	0	NA	0	NA	FALSE	0	NA	0
Alzheimer Disease	ENSG00000171105	FALSE	Phase III Clinical Trial	2003-07-23	TRUE	INSR	0	body height	0.18012	Hyperinsulinemic hypoglycemia, familial, 5	FALSE	0	NA	0.18012
Alzheimer Disease	ENSG00000006210	FALSE	Preclinical	2010-02-25	FALSE	CX3CL1	0	NA	0	NA	FALSE	0	NA	0
Alzheimer Disease	ENSG00000113263	FALSE	Preclinical	2012-08-17	FALSE	ITK	0	FEV/FEC ratio	0.196805	Lymphoproliferative syndrome 1	FALSE	0	NA	0.196805
Alzheimer Disease	ENSG00000004487	FALSE	Phase I Clinical Trial	2010-07-08	TRUE	KDM1A	0	body height	0.173821	Cleft palate, psychomotor retardation, and distinctive facial features	FALSE	0	NA	0.173821
Alzheimer Disease	ENSG00000157404	FALSE	Phase III Clinical Trial	NA	FALSE	KIT	0	leukocyte count	0.183624	Leukemia, acute myeloid	FALSE	0	NA	0.183624
Alzheimer Disease	ENSG00000173198	FALSE	Phase I Clinical Trial	NA	FALSE	CYSLTR1	0	NA	0	NA	FALSE	0	NA	0
Alzheimer Disease	ENSG00000152207	FALSE	Preclinical	2015-11-12	TRUE	CYSLTR2	0	NA	0	NA	FALSE	0	NA	0
Alzheimer Disease	ENSG00000110887	FALSE	Phase I Clinical Trial	2007-08-22	TRUE	DAO	0	NA	0	NA	FALSE	0	NA	0
Alzheimer Disease	ENSG00000254087	FALSE	Phase III Clinical Trial	NA	FALSE	LYN	0	body height	0	NA	FALSE	0	NA	0
Alzheimer Disease	ENSG00000126934	FALSE	Preclinical	2011-07-26	TRUE	MAP2K2	0	erythrocyte count	0.173821	Cardiofaciocutaneous syndrome 4	FALSE	0	NA	0.173821
Alzheimer Disease	ENSG00000139625	FALSE	Preclinical	2006-02-22	TRUE	MAP3K12	0	body height	0	NA	FALSE	0	NA	0
Alzheimer Disease	ENSG00000050748	FALSE	unknown	2001-01-23	TRUE	MAPK9	0	body height	0	NA	FALSE	0	NA	0
Alzheimer Disease	ENSG00000184845	TRUE	Approved	1989-12-15	TRUE	DRD1	0	NA	0	NA	FALSE	0	NA	0
Alzheimer Disease	ENSG00000151577	FALSE	Phase III Clinical Trial	1989-12-15	TRUE	DRD3	0	NA	0.479339	Schizophrenia, susceptibility to	FALSE	0	NA	0.479339
Alzheimer Disease	ENSG00000157540	FALSE	Preclinical	2012-08-22	TRUE	DYRK1A	0	NA	0.498293	Mental retardation, autosomal dominant 7	FALSE	0	NA	0.498293
Alzheimer Disease	ENSG00000162711	FALSE	Preclinical	2013-03-28	FALSE	NLRP3	0	C-reactive protein measurement	0.341665	Deafness, autosomal dominant 34, with or without inflammation	FALSE	0	NA	0.341665
Alzheimer Disease	ENSG00000187266	FALSE	unknown	2005-12-06	TRUE	EPOR	0	NA	0.173821	Erythrocytosis, familial, 1	FALSE	0	NA	0.173821
Alzheimer Disease	ENSG00000116329	FALSE	Phase III Clinical Trial	2008-01-16	FALSE	OPRD1	0	mean platelet volume	0	NA	FALSE	0	NA	0
Alzheimer Disease	ENSG00000112541	FALSE	Preclinical	2009-03-31	TRUE	PDE10A	0	thyroid stimulating hormone measurement	0.444726	Dyskinesia, limb and orofacial, infantile-onset	FALSE	0	NA	0.444726
Alzheimer Disease	ENSG00000113721	FALSE	Phase III Clinical Trial	NA	FALSE	PDGFRB	0	cerebrospinal fluid biomarker measurement	0.182929	Myeloproliferative disorder with eosinophilia	FALSE	0	NA	0.182929
Alzheimer Disease	ENSG00000146070	FALSE	Phase II Clinical Trial	2003-02-28	TRUE	PLA2G7	0	lipoprotein-associated phospholipase A(2) measurement	0.187039	Atopy, susceptibility to	FALSE	0	NA	0.187039
Alzheimer Disease	ENSG00000112033	FALSE	Phase II Clinical Trial	2007-10-17	FALSE	PPARD	0	body height	0	NA	FALSE	0	NA	0
Alzheimer Disease	ENSG00000171497	FALSE	Preclinical	2015-10-20	TRUE	PPID	0	acylcarnitine measurement, blood metabolite measurement	0	NA	FALSE	0	NA	0
Alzheimer Disease	ENSG00000171132	FALSE	Phase II Clinical Trial	2009-05-01	FALSE	PRKCE	0	erythrocyte count	0	NA	FALSE	0	NA	0
Alzheimer Disease	ENSG00000080815	FALSE	Phase I Clinical Trial	1997-05-15	TRUE	PSEN1	0	red blood cell distribution width	1	Alzheimer disease, type 3	FALSE	0	NA	1
Alzheimer Disease	ENSG00000143801	FALSE	Preclinical	1997-05-15	TRUE	PSEN2	0	granulocyte count	1	Alzheimer disease-4	FALSE	0	NA	1
Alzheimer Disease	ENSG00000167325	FALSE	unknown	2002-07-08	TRUE	RRM1	0	mean corpuscular hemoglobin	0	NA	FALSE	0	NA	0
Alzheimer Disease	ENSG00000168522	FALSE	Phase I Clinical Trial	1999-01-15	TRUE	FNTA	0	NA	0	NA	FALSE	0	NA	0
Alzheimer Disease	ENSG00000143171	FALSE	Phase I Clinical Trial	2013-05-02	TRUE	RXRG	0	age at menarche	0	NA	FALSE	0	NA	0
Alzheimer Disease	ENSG00000171049	FALSE	Preclinical	2003-02-21	TRUE	FPR2	0	NA	0	NA	FALSE	0	NA	0
Alzheimer Disease	ENSG00000196218	FALSE	Preclinical	2012-09-07	TRUE	RYR1	0	basophil count	0.339045	Minicore myopathy with external ophthalmoplegia	FALSE	0	NA	0.339045
Alzheimer Disease	ENSG00000010810	FALSE	Phase III Clinical Trial	2016-10-05	FALSE	FYN	0	NA	0	NA	FALSE	0	NA	0
Alzheimer Disease	ENSG00000022355	FALSE	Phase II Clinical Trial	1998-11-15	TRUE	GABRA1	0	NA	0.45512	Epileptic encephalopathy, early infantile, 19	FALSE	0	NA	0.45512
Alzheimer Disease	ENSG00000151834	FALSE	Phase II Clinical Trial	1998-11-15	TRUE	GABRA2	0	NA	0.459769	Alcohol dependence, susceptibility to	FALSE	0	NA	0.459769
Alzheimer Disease	ENSG00000011677	FALSE	Phase II Clinical Trial	1998-11-15	TRUE	GABRA3	0	NA	0	NA	FALSE	0	NA	0
Alzheimer Disease	ENSG00000186297	FALSE	Phase II Clinical Trial	1998-11-15	TRUE	GABRA5	0	NA	0	NA	FALSE	0	NA	0
Alzheimer Disease	ENSG00000145864	FALSE	Preclinical	2013-02-26	TRUE	GABRB2	0	NA	0.434337	Epileptic encephalopathy, infantile or early childhood, 2	FALSE	0	NA	0.434337
Alzheimer Disease	ENSG00000166206	FALSE	Preclinical	2013-02-26	TRUE	GABRB3	0	NA	0.434337	Epilepsy, childhood absence, susceptibility to, 5	FALSE	0	NA	0.434337
Alzheimer Disease	ENSG00000166573	FALSE	Preclinical	1993-11-15	TRUE	GALR1	0	NA	0	NA	FALSE	0	NA	0
Alzheimer Disease	ENSG00000182687	FALSE	Preclinical	1993-11-15	TRUE	GALR2	0	NA	0	NA	FALSE	0	NA	0
Alzheimer Disease	ENSG00000111640	FALSE	unknown	1998-10-15	TRUE	GAPDH	0	NA	0	NA	FALSE	0	NA	0
Alzheimer Disease	ENSG00000112164	FALSE	Phase I Clinical Trial	2015-10-06	FALSE	GLP1R	0	NA	0	NA	FALSE	0	NA	0
Alzheimer Disease	ENSG00000109163	FALSE	Phase III Clinical Trial	NA	TRUE	GNRHR	0	NA	0.18122	Hypogonadotropic hypogonadism 7 without anosmia	FALSE	0	NA	0.18122
Alzheimer Disease	ENSG00000173250	FALSE	Preclinical	2009-06-27	TRUE	GPR151	0	NA	0	NA	FALSE	0	NA	0
Alzheimer Disease	ENSG00000181773	FALSE	Preclinical	2006-01-26	TRUE	GPR3	0	NA	0	NA	FALSE	0	NA	0
Alzheimer Disease	ENSG00000106366	FALSE	Phase I Clinical Trial	2006-07-24	TRUE	SERPINE1	0	plasminogen activator inhibitor 1 measurement	0.192876	Plasminogen activator inhibitor-1 deficiency	FALSE	0	NA	0.192876
Alzheimer Disease	ENSG00000176884	TRUE	Approved	1995-07-15	TRUE	GRIN1	0	NA	0.517665	Neurodevelopmental disorder with or without hyperkinetic movements and seizures, autosomal dominant	FALSE	0	NA	0.517665
Alzheimer Disease	ENSG00000273079	FALSE	Preclinical	1997-12-15	TRUE	GRIN2B	0	NA	0.498293	Mental retardation, autosomal dominant 6	FALSE	0	NA	0.498293
Alzheimer Disease	ENSG00000161509	FALSE	Preclinical	2011-07-28	TRUE	GRIN2C	0	NA	0	NA	FALSE	0	NA	0
Alzheimer Disease	ENSG00000105464	FALSE	Preclinical	2011-07-28	TRUE	GRIN2D	0	NA	0.434337	Epileptic encephalopathy, early infantile, 46	FALSE	0	NA	0.434337
Alzheimer Disease	ENSG00000108576	FALSE	Approved	1997-10-15	TRUE	SLC6A4	0	FEV/FEC ratio	0.488834	Anxiety-related personality traits	FALSE	0	NA	0.488834
Alzheimer Disease	ENSG00000186088	FALSE	Phase I Clinical Trial	2004-11-19	TRUE	GSAP	0	NA	0	NA	FALSE	0	NA	0
Alzheimer Disease	ENSG00000082701	FALSE	Phase II Clinical Trial	2003-05-02	TRUE	GSK3B	0	NA	0	NA	FALSE	0	NA	0
Alzheimer Disease	ENSG00000070019	FALSE	Preclinical	2017-01-27	FALSE	GUCY2C	0	NA	0.184809	Meconium ileus	FALSE	0	NA	0.184809
Alzheimer Disease	ENSG00000063176	FALSE	Preclinical	2013-01-22	TRUE	SPHK2	0	granulocyte count	0	NA	FALSE	0	NA	0
Alzheimer Disease	ENSG00000116478	FALSE	Preclinical	2017-01-23	FALSE	HDAC1	0	NA	0	NA	FALSE	0	NA	0
Alzheimer Disease	ENSG00000196591	FALSE	Preclinical	2014-01-10	FALSE	HDAC2	0	NA	0	NA	FALSE	0	NA	0
Alzheimer Disease	ENSG00000094631	FALSE	Preclinical	2016-09-29	FALSE	HDAC6	0	NA	0	NA	FALSE	0	NA	0
Alzheimer Disease	ENSG00000120948	FALSE	Preclinical	2014-12-30	TRUE	TARDBP	0	corneal topography	0.742452	Frontotemporal lobar degeneration, TARDBP-related	FALSE	0	NA	0.742452
Alzheimer Disease	ENSG00000159267	FALSE	Preclinical	2007-05-21	TRUE	HLCS	0	NA	0.173821	Holocarboxylase synthetase deficiency	FALSE	0	NA	0.173821
Alzheimer Disease	ENSG00000100292	FALSE	Preclinical	2014-08-22	TRUE	HMOX1	0	NA	0.178739	Pulmonary disease, chronic obstructive, susceptibility to	FALSE	0	NA	0.178739
Alzheimer Disease	ENSG00000101180	FALSE	Phase II Clinical Trial	1998-08-15	TRUE	HRH3	0	NA	0	NA	FALSE	0	NA	0
Alzheimer Disease	ENSG00000178394	FALSE	Phase III Clinical Trial	1991-07-15	TRUE	HTR1A	0	NA	0.173821	Periodic fever, menstrual cycle dependent	FALSE	0	NA	0.173821
Alzheimer Disease	ENSG00000135312	FALSE	Preclinical	1998-01-15	TRUE	HTR1B	0	NA	0	NA	FALSE	0	NA	0
Alzheimer Disease	ENSG00000179097	FALSE	Preclinical	2015-08-14	FALSE	HTR1F	0	NA	0	NA	FALSE	0	NA	0
Alzheimer Disease	ENSG00000102468	TRUE	Approved	1989-12-15	TRUE	HTR2A	0	NA	0.479339	Schizophrenia, susceptibility to	FALSE	0	NA	0.479339
Alzheimer Disease	ENSG00000135914	FALSE	Phase II Clinical Trial	2008-01-15	FALSE	HTR2B	0	NA	0	NA	FALSE	0	NA	0
Alzheimer Disease	ENSG00000147246	FALSE	Phase II Clinical Trial	1989-12-15	TRUE	HTR2C	0	NA	0	NA	FALSE	0	NA	0
Alzheimer Disease	ENSG00000146216	FALSE	Preclinical	2014-05-26	TRUE	TTBK1	0	plateletcrit	0	NA	FALSE	0	NA	0
Alzheimer Disease	ENSG00000118271	FALSE	unknown	2006-02-01	TRUE	TTR	0	vitamin A measurement	0.556031	Amyloidosis, hereditary, transthyretin-related	FALSE	0	NA	0.556031
Alzheimer Disease	ENSG00000159110	FALSE	unknown	NA	TRUE	IFNAR2	0	NA	0.17686	Hepatitis B virus, susceptibility to	FALSE	0	NA	0.17686
Alzheimer Disease	ENSG00000143258	FALSE	Preclinical	NA	TRUE	USP21	0	monocypte percentage of leukocytes	0	NA	FALSE	0	NA	0
Alzheimer Disease	ENSG00000112715	FALSE	Preclinical	2008-12-05	TRUE	VEGFA	0	anthropometric measurement, waist-hip ratio, sexual dimorphism	0.173821	Microvascular complications of diabetes 1	FALSE	0	NA	0.173821
Alzheimer Disease	ENSG00000115457	FALSE	Phase I Clinical Trial	2010-10-19	FALSE	IGFBP2	0	NA	0	NA	FALSE	0	NA	0
Alzheimer Disease	ENSG00000085563	FALSE	Preclinical	1999-10-27	TRUE	ABCB1	0.173821	gallbladder neoplasm	0	NA	FALSE	0	NA	0.173821
Alzheimer Disease	ENSG00000121807	FALSE	Preclinical	2011-02-08	TRUE	CCR2	0.173821	celiac disease	0.185799	HIV infection, susceptibility/resistance to	FALSE	0	NA	0.185799
Alzheimer Disease	ENSG00000121966	FALSE	unknown	1995-12-15	TRUE	CXCR4	0.173821	chronic childhood arthritis	0.192387	Myelokathexis, isolated	FALSE	0	NA	0.192387
Alzheimer Disease	ENSG00000116106	FALSE	Preclinical	2017-10-03	FALSE	EPHA4	0.173821	adolescent idiopathic scoliosis	0	NA	FALSE	0	NA	0.173821
Alzheimer Disease	ENSG00000125538	FALSE	unknown	2009-06-09	TRUE	IL1B	0.173821	endometriosis	0.173821	Gastric cancer risk after H. pylori infection	FALSE	0	NA	0.173821
Alzheimer Disease	ENSG00000138039	FALSE	unknown	2005-12-06	TRUE	LHCGR	0.173821	polycystic ovary syndrome	0.183624	Leydig cell hypoplasia with hypergonadotropic hypogonadism	FALSE	0	NA	0.183624
Alzheimer Disease	ENSG00000107643	FALSE	unknown	2001-01-23	TRUE	MAPK8	0.173821	diabetic retinopathy	0	NA	FALSE	0	NA	0.173821
Alzheimer Disease	ENSG00000149294	FALSE	Preclinical	2004-06-16	TRUE	NCAM1	0.173821	cardiovascular measurement, left ventricular hypertrophy	0	NA	FALSE	0	NA	0.173821
Alzheimer Disease	ENSG00000109320	FALSE	Preclinical	2009-05-27	FALSE	NFKB1	0.173821	biliary liver cirrhosis	0.173821	Immunodeficiency, common variable, 12	FALSE	0	NA	0.173821
Alzheimer Disease	ENSG00000164867	FALSE	unknown	2000-02-24	TRUE	NOS3	0.173821	coronary artery disease	1	Alzheimer disease, late-onset, susceptibility to	FALSE	0	NA	1
Alzheimer Disease	ENSG00000025434	FALSE	Preclinical	2008-06-30	TRUE	NR1H3	0.173821	metabolic syndrome	0	NA	FALSE	0	NA	0.173821
Alzheimer Disease	ENSG00000113448	FALSE	Phase II Clinical Trial	1999-01-08	TRUE	PDE4D	0.173821	esophageal carcinoma	0.461795	Stroke, susceptibility to, 1	FALSE	0	NA	0.461795
Alzheimer Disease	ENSG00000141655	FALSE	Preclinical	2016-06-21	FALSE	TNFRSF11A	0.173821	osteitis deformans	0.18012	Osteolysis, familial expansile	FALSE	0	NA	0.18012
Alzheimer Disease	ENSG00000101126	FALSE	Phase II Clinical Trial	1999-04-21	TRUE	ADNP	0.17686	prostate carcinoma	0.498293	Helsmoortel-van der Aa syndrome	FALSE	0	NA	0.498293
Alzheimer Disease	ENSG00000043591	FALSE	Preclinical	2014-11-20	TRUE	ADRB1	0.17686	birth weight	0	Resting heart rate	FALSE	0	NA	0.17686
Alzheimer Disease	ENSG00000140009	FALSE	Phase II Clinical Trial	2009-05-18	FALSE	ESR2	0.17686	prostate carcinoma	0	NA	FALSE	0	NA	0.17686
Alzheimer Disease	ENSG00000155511	FALSE	Phase II Clinical Trial	1994-02-15	TRUE	GRIA1	0.17686	sudden cardiac arrest	0	NA	FALSE	0	NA	0.17686
Alzheimer Disease	ENSG00000134640	FALSE	Phase III Clinical Trial	2000-07-11	TRUE	MTNR1B	0.17686	gestational diabetes	0.17686	Diabetes mellitus, type 2, susceptibility to	FALSE	0	NA	0.17686
Alzheimer Disease	ENSG00000064300	FALSE	Phase I Clinical Trial	1995-08-15	TRUE	NGFR	0.17686	prostate carcinoma	0	NA	FALSE	0	NA	0.17686
Alzheimer Disease	ENSG00000007171	FALSE	unknown	1996-08-15	TRUE	NOS2	0.17686	psoriasis	0.185324	Hypertension, susceptibility to	FALSE	0	NA	0.185324
Alzheimer Disease	ENSG00000131759	FALSE	Preclinical	2013-03-13	TRUE	RARA	0.17686	prostate carcinoma	0.173821	Leukemia, acute promyelocytic	FALSE	0	NA	0.17686
Alzheimer Disease	ENSG00000087085	TRUE	Approved	1989-06-15	TRUE	ACHE	0.178739	inflammatory bowel disease	0	Blood group, Yt system	FALSE	0	NA	0.178739
Alzheimer Disease	ENSG00000111276	FALSE	Preclinical	2003-08-26	TRUE	CDKN1B	0.178739	systemic lupus erythematosus	0.18012	Multiple endocrine neoplasia, type IV	FALSE	0	NA	0.18012
Alzheimer Disease	ENSG00000069696	FALSE	Phase II Clinical Trial	1989-12-15	TRUE	DRD4	0.178739	systemic lupus erythematosus	0.459769	Attention deficit-hyperactivity disorder	FALSE	0	NA	0.459769
Alzheimer Disease	ENSG00000164270	FALSE	Phase II Clinical Trial	1997-06-15	TRUE	HTR4	0.178739	chronic obstructive pulmonary disease	0	NA	FALSE	0	NA	0.178739
Alzheimer Disease	ENSG00000136634	FALSE	Preclinical	2017-03-17	FALSE	IL10	0.178739	inflammatory bowel disease	0.185799	HIV-1, susceptibility to	FALSE	0	NA	0.185799
Alzheimer Disease	ENSG00000113441	FALSE	Preclinical	1997-05-15	TRUE	LNPEP	0.178739	inflammatory bowel disease	0	NA	FALSE	0	NA	0.178739
Alzheimer Disease	ENSG00000065989	FALSE	Phase II Clinical Trial	1999-01-08	TRUE	PDE4A	0.178739	inflammatory bowel disease	0	NA	FALSE	0	NA	0.178739
Alzheimer Disease	ENSG00000113575	FALSE	Phase II Clinical Trial	2007-08-17	TRUE	PPP2CA	0.178739	systemic lupus erythematosus	0	NA	FALSE	0	NA	0.178739
Alzheimer Disease	ENSG00000180739	FALSE	Preclinical	2016-01-28	TRUE	S1PR5	0.178739	inflammatory bowel disease	0	NA	FALSE	0	NA	0.178739
Alzheimer Disease	ENSG00000011083	FALSE	Phase II Clinical Trial	2003-06-27	TRUE	SLC6A7	0.178739	inflammatory bowel disease	0	NA	FALSE	0	NA	0.178739
Alzheimer Disease	ENSG00000169083	FALSE	Phase II Clinical Trial	1996-04-15	TRUE	AR	0.18012	androgenetic alopecia	0.556031	Spinal and bulbar muscular atrophy of Kennedy	FALSE	0	NA	0.556031
Alzheimer Disease	ENSG00000136156	FALSE	Preclinical	2008-08-13	TRUE	ITM2B	0	NA	0.434337	Dementia, familial British	FALSE	0	NA	0.434337
Alzheimer Disease	ENSG00000169032	FALSE	Preclinical	2009-05-27	FALSE	MAP2K1	0.18012	Testicular Germ Cell Tumor	0.173821	Cardiofaciocutaneous syndrome 3	FALSE	0	NA	0.18012
Alzheimer Disease	ENSG00000143384	FALSE	Preclinical	2007-09-07	TRUE	MCL1	0.18012	melanoma	0	NA	FALSE	0	NA	0.18012
Alzheimer Disease	ENSG00000177606	FALSE	Preclinical	2009-05-27	FALSE	JUN	0	NA	0	NA	FALSE	0	NA	0
Alzheimer Disease	ENSG00000135519	FALSE	unknown	2008-05-13	TRUE	KCNH3	0	NA	0	NA	FALSE	0	NA	0
Alzheimer Disease	ENSG00000145936	FALSE	Preclinical	1995-10-15	TRUE	KCNMB1	0	NA	0.185324	Hypertension, diastolic, resistance to	FALSE	0	NA	0.185324
Alzheimer Disease	ENSG00000138794	FALSE	Preclinical	2013-01-03	TRUE	CASP6	0.18122	age-related macular degeneration	0	NA	FALSE	0	NA	0.18122
Alzheimer Disease	ENSG00000168959	FALSE	Preclinical	2006-09-20	TRUE	GRM5	0.18122	freckles	0	NA	FALSE	0	NA	0.18122
Alzheimer Disease	ENSG00000115594	FALSE	Preclinical	2009-06-09	TRUE	IL1R1	0.18122	asthma	0	NA	FALSE	0	NA	0.18122
Alzheimer Disease	ENSG00000128271	FALSE	Preclinical	2008-07-24	TRUE	ADORA2A	0.182929	myocardial infarction	0	NA	FALSE	0	NA	0.182929
Alzheimer Disease	ENSG00000117594	FALSE	Phase II Clinical Trial	2009-09-15	TRUE	HSD11B1	0.182929	cleft palate, cleft lip	0.173821	Cortisone reductase deficiency 2	FALSE	0	NA	0.182929
Alzheimer Disease	ENSG00000160712	FALSE	Preclinical	2004-04-05	TRUE	IL6R	0.182929	rheumatoid arthritis	0	Interleukin 6, serum level of, QTL	FALSE	0	NA	0.182929
Alzheimer Disease	ENSG00000116678	FALSE	Preclinical	2009-08-04	FALSE	LEPR	0.182929	obesity	0.173821	Obesity, morbid, due to leptin receptor deficiency	FALSE	0	NA	0.182929
Alzheimer Disease	ENSG00000240972	FALSE	Preclinical	2012-06-15	FALSE	MIF	0.182929	cleft palate, cleft lip	0.173821	Rheumatoid arthritis, systemic juvenile, susceptibility to	FALSE	0	NA	0.182929
Alzheimer Disease	ENSG00000116288	FALSE	Preclinical	2013-12-17	FALSE	PARK7	0.182929	rheumatoid arthritis	0.556031	Parkinson disease 7, autosomal recessive early-onset	FALSE	0	NA	0.556031
Alzheimer Disease	ENSG00000186642	FALSE	Preclinical	2001-03-19	TRUE	PDE2A	0.182929	rheumatoid arthritis	0	NA	FALSE	0	NA	0.182929
Alzheimer Disease	ENSG00000113600	FALSE	Phase I Clinical Trial	2014-09-25	FALSE	C9	0.184246	pancreatic carcinoma	0.192387	C9 deficiency	FALSE	0	NA	0.192387
Alzheimer Disease	ENSG00000189221	FALSE	Preclinical	2011-08-20	TRUE	MAOA	0	NA	0.476429	Antisocial behavior	FALSE	0	NA	0.476429
Alzheimer Disease	ENSG00000069535	FALSE	Phase II Clinical Trial	1992-01-15	TRUE	MAOB	0	NA	0	NA	FALSE	0	NA	0
Alzheimer Disease	ENSG00000146648	FALSE	Preclinical	2014-06-11	TRUE	EGFR	0.184809	central nervous system cancer	0.184246	Adenocarcinoma of lung, response to tyrosine kinase inhibitor in	FALSE	0	NA	0.184809
Alzheimer Disease	ENSG00000034152	FALSE	Preclinical	1997-02-15	TRUE	MAP2K3	0	NA	0	NA	FALSE	0	NA	0
Alzheimer Disease	ENSG00000065559	FALSE	Preclinical	1997-02-15	TRUE	MAP2K4	0	NA	0	NA	FALSE	0	NA	0
Alzheimer Disease	ENSG00000109339	FALSE	Preclinical	2001-01-23	TRUE	MAPK10	0	NA	0	NA	FALSE	0	NA	0
Alzheimer Disease	ENSG00000112062	FALSE	Phase II Clinical Trial	1997-06-15	TRUE	MAPK14	0	NA	0	NA	FALSE	0	NA	0
Alzheimer Disease	ENSG00000178568	FALSE	Preclinical	2010-10-27	TRUE	ERBB4	0.185324	breast carcinoma	0.556031	Amyotrophic lateral sclerosis 19	FALSE	0	NA	0.556031
Alzheimer Disease	ENSG00000074416	FALSE	Preclinical	2015-09-02	TRUE	MGLL	0	NA	0	NA	FALSE	0	NA	0
Alzheimer Disease	ENSG00000196549	FALSE	Preclinical	2014-06-17	TRUE	MME	0	NA	0.556031	Charcot-Marie-Tooth disease, axonal, type 2T	FALSE	0	NA	0.556031
Alzheimer Disease	ENSG00000168412	FALSE	Phase III Clinical Trial	2000-07-11	TRUE	MTNR1A	0	NA	0	NA	FALSE	0	NA	0
Alzheimer Disease	ENSG00000174417	FALSE	Phase III Clinical Trial	1990-01-15	TRUE	TRHR	0.188683	lean body mass	0.178739	Thyrotropin-releasing hormone resistance, generalized	FALSE	0	NA	0.188683
Alzheimer Disease	ENSG00000164362	FALSE	Phase II Clinical Trial	2002-06-26	FALSE	TERT	0.189996	interstitial lung disease	0.183624	Leukemia, acute myeloid	FALSE	0	NA	0.189996
Alzheimer Disease	ENSG00000089250	FALSE	Preclinical	2003-08-01	TRUE	NOS1	0	NA	0	NA	FALSE	0	NA	0
Alzheimer Disease	ENSG00000131408	FALSE	Preclinical	2008-06-30	TRUE	NR1H2	0	NA	0	NA	FALSE	0	NA	0
Alzheimer Disease	ENSG00000148053	FALSE	Preclinical	2016-10-25	TRUE	NTRK2	0	NA	0.459769	Obesity, hyperphagia, and developmental delay	FALSE	0	NA	0.459769
Alzheimer Disease	ENSG00000140538	FALSE	Preclinical	2016-10-25	TRUE	NTRK3	0	NA	0	NA	FALSE	0	NA	0
Alzheimer Disease	ENSG00000089041	FALSE	Preclinical	2014-12-19	FALSE	P2RX7	0	NA	0	NA	FALSE	0	NA	0
Alzheimer Disease	ENSG00000171631	FALSE	Phase I Clinical Trial	2012-09-25	FALSE	P2RY6	0	NA	0	NA	FALSE	0	NA	0
Alzheimer Disease	ENSG00000143799	FALSE	Phase II Clinical Trial	2003-06-17	TRUE	PARP1	0	NA	0	NA	FALSE	0	NA	0
Alzheimer Disease	ENSG00000188389	FALSE	Preclinical	2017-06-20	FALSE	PDCD1	0	NA	0.446625	Multiple sclerosis, disease progression, modifier of	FALSE	0	NA	0.446625
Alzheimer Disease	ENSG00000115252	FALSE	Preclinical	2007-06-26	TRUE	PDE1A	0	NA	0	NA	FALSE	0	NA	0
Alzheimer Disease	ENSG00000184588	FALSE	Phase II Clinical Trial	1999-01-08	TRUE	PDE4B	0	NA	0	NA	FALSE	0	NA	0
Alzheimer Disease	ENSG00000105650	FALSE	Phase II Clinical Trial	1999-01-08	TRUE	PDE4C	0	NA	0	NA	FALSE	0	NA	0
Alzheimer Disease	ENSG00000106804	FALSE	Preclinical	2015-11-23	TRUE	C5	0.205732	immune system disease	0.192387	C5 deficiency	FALSE	0	NA	0.205732
Alzheimer Disease	ENSG00000160191	FALSE	Phase II Clinical Trial	2005-09-12	TRUE	PDE9A	0	NA	0	NA	FALSE	0	NA	0
Alzheimer Disease	ENSG00000101856	FALSE	Phase II Clinical Trial	2014-11-25	FALSE	PGRMC1	0	NA	0	NA	FALSE	0	NA	0
Alzheimer Disease	ENSG00000105639	FALSE	Preclinical	2012-08-17	FALSE	JAK3	0.214332	cancer biomarker measurement	0.17686	SCID, autosomal recessive, T-negative/B-positive type	FALSE	0	NA	0.214332
Alzheimer Disease	ENSG00000145632	FALSE	Preclinical	2016-09-15	FALSE	PLK2	0	NA	0	NA	FALSE	0	NA	0
Alzheimer Disease	ENSG00000085377	FALSE	Phase II Clinical Trial	1994-05-15	TRUE	PREP	0	NA	0	NA	FALSE	0	NA	0
Alzheimer Disease	ENSG00000091831	FALSE	Preclinical	1995-05-15	TRUE	ESR1	0.265097	reproductive behaviour measurement	0.452825	Migraine, susceptibility to	FALSE	0	NA	0.452825
Alzheimer Disease	ENSG00000164078	FALSE	Preclinical	2015-04-27	TRUE	MST1R	0.265097	reproductive behaviour measurement	0.173821	Nasopharyngeal carcinoma, susceptibility to, 3	FALSE	0	NA	0.265097
Alzheimer Disease	ENSG00000198408	FALSE	Preclinical	2010-08-11	TRUE	OGA	0.265097	self reported educational attainment	0	NA	FALSE	0	NA	0.265097
Alzheimer Disease	ENSG00000197386	FALSE	Phase II Clinical Trial	2003-06-17	FALSE	HTT	0.273009	excessive daytime sleepiness measurement	0.729693	Huntington disease	FALSE	0	NA	0.729693
Alzheimer Disease	ENSG00000169403	FALSE	Preclinical	1996-08-15	TRUE	PTAFR	0	NA	0	NA	FALSE	0	NA	0
Alzheimer Disease	ENSG00000125384	FALSE	Preclinical	2012-04-03	TRUE	PTGER2	0	NA	0	NA	FALSE	0	NA	0
Alzheimer Disease	ENSG00000148344	FALSE	Phase I Clinical Trial	2006-12-19	FALSE	PTGES	0	NA	0	NA	FALSE	0	NA	0
Alzheimer Disease	ENSG00000095303	FALSE	Preclinical	1996-08-15	TRUE	PTGS1	0	NA	0	NA	FALSE	0	NA	0
Alzheimer Disease	ENSG00000165029	FALSE	Preclinical	2011-06-23	TRUE	ABCA1	0.17686	coronary artery calcification	0	NA	TRUE	0.173821	Hypercholesterolemia	0.17686
Alzheimer Disease	ENSG00000017797	FALSE	Preclinical	2015-05-25	FALSE	RALBP1	0	NA	0	NA	FALSE	0	NA	0
Alzheimer Disease	ENSG00000134318	FALSE	Preclinical	2014-08-11	TRUE	ROCK2	0	NA	0	NA	FALSE	0	NA	0
Alzheimer Disease	ENSG00000171848	FALSE	unknown	2002-07-08	TRUE	RRM2	0	NA	0	NA	FALSE	0	NA	0
Alzheimer Disease	ENSG00000186350	FALSE	Phase I Clinical Trial	2013-05-02	TRUE	RXRA	0	NA	0	NA	FALSE	0	NA	0
Alzheimer Disease	ENSG00000100030	FALSE	Preclinical	2004-03-30	TRUE	MAPK1	0.446625	multiple sclerosis	0	NA	FALSE	0	NA	0.446625
Alzheimer Disease	ENSG00000168610	FALSE	Preclinical	2010-10-07	TRUE	STAT3	0.446625	multiple sclerosis	0.196326	Autoimmune disease, multisystem, infantile-onset, 1	FALSE	0	NA	0.446625
Alzheimer Disease	ENSG00000067182	FALSE	Preclinical	2009-06-09	TRUE	TNFRSF1A	0.446625	multiple sclerosis	0.446625	Multiple sclerosis, susceptibility to, 5	FALSE	0	NA	0.446625
Alzheimer Disease	ENSG00000185231	FALSE	unknown	NA	TRUE	MC2R	0	NA	0	NA	TRUE	0.173821	Cushing Syndrome	0.173821
Alzheimer Disease	ENSG00000101204	FALSE	Phase II Clinical Trial	2000-12-12	TRUE	CHRNA4	0.459769	nicotine dependence	0.459769	Nicotine addiction, susceptibility to	FALSE	0	NA	0.459769
Alzheimer Disease	ENSG00000118515	FALSE	Preclinical	2012-02-21	TRUE	SGK1	0	NA	0	NA	FALSE	0	NA	0
Alzheimer Disease	ENSG00000147955	FALSE	Phase III Clinical Trial	1995-12-15	TRUE	SIGMAR1	0	NA	0	NA	FALSE	0	NA	0
Alzheimer Disease	ENSG00000068903	FALSE	Preclinical	2008-12-05	TRUE	SIRT2	0	NA	0	NA	FALSE	0	NA	0
Alzheimer Disease	ENSG00000128272	FALSE	Phase II Clinical Trial	1991-05-15	TRUE	ATF4	0.479339	schizophrenia	0	NA	FALSE	0	NA	0.479339
Alzheimer Disease	ENSG00000151067	FALSE	Phase III Clinical Trial	2008-10-23	FALSE	CACNA1C	0.479339	schizophrenia	0.459769	Timothy syndrome	FALSE	0	NA	0.479339
Alzheimer Disease	ENSG00000180720	FALSE	Phase III Clinical Trial	1995-03-15	TRUE	CHRM4	0.479339	schizophrenia	0	NA	FALSE	0	NA	0.479339
Alzheimer Disease	ENSG00000163131	FALSE	Preclinical	2009-01-20	TRUE	CTSS	0.479339	schizophrenia	0	NA	FALSE	0	NA	0.479339
Alzheimer Disease	ENSG00000077782	FALSE	unknown	2004-06-16	TRUE	FGFR1	0.479339	schizophrenia	0.190888	Osteoglophonic dysplasia	FALSE	0	NA	0.479339
Alzheimer Disease	ENSG00000198822	FALSE	Phase I Clinical Trial	2003-11-12	TRUE	GRM3	0.479339	schizophrenia	0	NA	FALSE	0	NA	0.479339
Alzheimer Disease	ENSG00000115828	FALSE	Phase II Clinical Trial	2008-07-01	FALSE	QPCT	0.479339	schizophrenia	0	NA	FALSE	0	NA	0.479339
Alzheimer Disease	ENSG00000167720	FALSE	Preclinical	2000-03-01	TRUE	SRR	0.479339	schizophrenia	0	NA	FALSE	0	NA	0.479339
Alzheimer Disease	ENSG00000159164	FALSE	Phase II Clinical Trial	2012-11-26	FALSE	SV2A	0.479339	schizophrenia	0	NA	FALSE	0	NA	0.479339
Alzheimer Disease	ENSG00000103546	FALSE	unknown	1997-10-15	TRUE	SLC6A2	0	NA	0.343752	Orthostatic intolerance	FALSE	0	NA	0.343752
Alzheimer Disease	ENSG00000142319	FALSE	Preclinical	1997-10-15	TRUE	SLC6A3	0	NA	0.556031	Parkinsonism-dystonia, infantile	FALSE	0	NA	0.556031
Alzheimer Disease	ENSG00000196517	FALSE	Phase II Clinical Trial	2008-05-13	TRUE	SLC6A9	0	NA	0.434337	Glycine encephalopathy with normal serum glycine	FALSE	0	NA	0.434337
Alzheimer Disease	ENSG00000164733	FALSE	Preclinical	1996-11-15	TRUE	CTSB	0.488834	neuroticism measurement	0	NA	FALSE	0	NA	0.488834
Alzheimer Disease	ENSG00000149295	TRUE	Approved	1989-12-15	TRUE	DRD2	0.488834	neuroticism measurement	0	NA	FALSE	0	NA	0.488834
Alzheimer Disease	ENSG00000079459	FALSE	Preclinical	1995-06-15	TRUE	FDFT1	0.488834	neuroticism measurement	0	NA	FALSE	0	NA	0.488834
Alzheimer Disease	ENSG00000142168	FALSE	Preclinical	2007-10-12	TRUE	SOD1	0	NA	0.556031	Amyotrophic lateral sclerosis 1	FALSE	0	NA	0.556031
Alzheimer Disease	ENSG00000137462	FALSE	Preclinical	2006-02-15	FALSE	TLR2	0	NA	0.192216	Mycobacterium tuberculosis, susceptibility to	FALSE	0	NA	0.192216
Alzheimer Disease	ENSG00000188906	FALSE	Preclinical	2009-03-23	TRUE	LRRK2	0.556031	Parkinson's disease	0.45512	Parkinson disease 8	FALSE	0	NA	0.556031
Alzheimer Disease	ENSG00000145335	FALSE	Phase I Clinical Trial	2013-05-08	FALSE	SNCA	0.556031	Parkinson's disease	0.729693	Dementia, Lewy body	FALSE	0	NA	0.729693
Alzheimer Disease	ENSG00000186951	FALSE	Phase I Clinical Trial	2008-05-12	TRUE	PPARA	0	NA	0	NA	TRUE	0.173821	Hypercholesterolemia	0.173821
Alzheimer Disease	ENSG00000172071	FALSE	Preclinical	NA	TRUE	EIF2AK3	0.864847	Progressive supranuclear palsy	0.17686	Wolcott-Rallison syndrome	FALSE	0	NA	0.864847
Alzheimer Disease	ENSG00000186868	FALSE	Phase III Clinical Trial	2006-07-26	TRUE	MAPT	0.864847	Progressive supranuclear palsy	0.864847	Supranuclear palsy, progressive	FALSE	0	NA	0.864847
Alzheimer Disease	ENSG00000101557	FALSE	Preclinical	2011-04-27	FALSE	USP14	0	NA	0	NA	FALSE	0	NA	0
Alzheimer Disease	ENSG00000130203	FALSE	Preclinical	1994-11-15	TRUE	APOE	1	age at onset, Alzheimers disease	1	Alzheimer disease-2	FALSE	0	NA	1
Alzheimer Disease	ENSG00000006283	FALSE	Phase III Clinical Trial	2008-10-23	FALSE	CACNA1G	1	Alzheimers disease	0.571762	Spinocerebellar ataxia 42	FALSE	0	NA	1
Alzheimer Disease	ENSG00000095970	FALSE	Preclinical	2017-11-16	FALSE	TREM2	1	Alzheimers disease	0.434337	Nasu-Hakola disease	FALSE	0	NA	1
Alzheimer Disease	ENSG00000068078	FALSE	Phase III Clinical Trial	2016-08-25	FALSE	FGFR3	0.173821	bladder carcinoma	0	NA	TRUE	0.17686	Achondroplasia	0.17686
Alzheimer Disease	ENSG00000140443	FALSE	Phase I Clinical Trial	2010-10-19	FALSE	IGF1R	0.173821	endometriosis	0	NA	TRUE	0.17686	Achondroplasia	0.17686
Alzheimer Disease	ENSG00000073756	FALSE	Preclinical	1996-08-15	TRUE	PTGS2	0	NA	0	NA	TRUE	0.185324	Colorectal Neoplasms	0.185324
Alzheimer Disease	ENSG00000160791	FALSE	Preclinical	1995-12-15	TRUE	CCR5	0.185799	HIV-1 infection, HIV viral set point measurement	0	NA	TRUE	0.185799	HIV Infections	0.185799
Alzheimer Disease	ENSG00000132170	FALSE	Phase III Clinical Trial	1989-09-15	TRUE	PPARG	0.17686	type II diabetes mellitus	0	NA	TRUE	0.188967	Diabetes Mellitus	0.188967
Alzheimer Disease	ENSG00000113580	FALSE	unknown	2002-02-05	TRUE	NR3C1	0	NA	0	NA	TRUE	0.194036	Inflammation	0.194036
Alzheimer Disease	ENSG00000198400	FALSE	Preclinical	2009-11-09	TRUE	NTRK1	0	platelet count	0	NA	TRUE	0.368562	Pain	0.368562
Alzheimer Disease	ENSG00000134259	FALSE	Phase II Clinical Trial	1992-07-15	TRUE	NGF	0.452825	migraine disorder	0	NA	TRUE	0.368562	Pain	0.452825
Alzheimer Disease	ENSG00000171867	FALSE	Preclinical	1994-08-15	TRUE	PRNP	0.729693	Creutzfeldt Jacob Disease	0	NA	TRUE	0.729693	Creutzfeldt-Jakob Syndrome	0.729693
Amblyopia	ENSG00000108576	FALSE	Phase II Clinical Trial	2010-10-09	TRUE	SLC6A4	0	FEV/FEC ratio	0	Anxiety-related personality traits	FALSE	0	NA	0
Amenorrhea	ENSG00000149295	TRUE	Approved	NA	FALSE	DRD2	0	neuroticism measurement	0	NA	FALSE	0	NA	0
Amenorrhea	ENSG00000109163	FALSE	Preclinical	1995-12-15	TRUE	GNRHR	0	NA	0.18122	Hypogonadotropic hypogonadism 7 without anosmia	FALSE	0	NA	0.18122
Amenorrhea	ENSG00000082175	TRUE	Approved	1989-10-15	TRUE	PGR	0	NA	0	NA	FALSE	0	NA	0
Amino Acid Metabolism, Inborn Errors	ENSG00000110887	FALSE	Pre-registration	NA	FALSE	DAO	0	NA	0	NA	FALSE	0	NA	0
Amino Acid Metabolism, Inborn Errors	ENSG00000198793	FALSE	Preclinical	2016-07-22	FALSE	MTOR	0	corneal topography	0.211816	Smith-Kingsmore syndrome	FALSE	0	NA	0.211816
Amino Acid Metabolism, Inborn Errors	ENSG00000132437	FALSE	Phase II Clinical Trial	2016-02-04	FALSE	DDC	0.197514	acute lymphoblastic leukemia	1	Aromatic L-amino acid decarboxylase deficiency	FALSE	0	NA	1
Amnesia	ENSG00000168539	FALSE	Preclinical	1997-10-15	TRUE	CHRM1	0	NA	0	NA	FALSE	0	NA	0
Amnesia	ENSG00000022355	FALSE	unknown	2004-01-05	TRUE	GABRA1	0	NA	0.36461	Epileptic encephalopathy, early infantile, 19	FALSE	0	NA	0.36461
Amnesia	ENSG00000151834	FALSE	unknown	2004-01-05	TRUE	GABRA2	0	NA	0.481769	Alcohol dependence, susceptibility to	FALSE	0	NA	0.481769
Amnesia	ENSG00000011677	FALSE	unknown	2004-01-05	TRUE	GABRA3	0	NA	0	NA	FALSE	0	NA	0
Amnesia	ENSG00000186297	FALSE	unknown	2004-01-05	TRUE	GABRA5	0	NA	0	NA	FALSE	0	NA	0
Amnesia	ENSG00000273079	FALSE	Preclinical	1997-12-15	TRUE	GRIN2B	0	NA	0.648066	Mental retardation, autosomal dominant 6	FALSE	0	NA	0.648066
Amnesia	ENSG00000147246	FALSE	Preclinical	1992-11-15	TRUE	HTR2C	0	NA	0	NA	FALSE	0	NA	0
Amnesia	ENSG00000164270	FALSE	Preclinical	1992-11-15	TRUE	HTR4	0.188074	chronic obstructive pulmonary disease	0	NA	FALSE	0	NA	0.188074
Amnesia	ENSG00000085377	FALSE	Preclinical	1995-09-15	TRUE	PREP	0	NA	0	NA	FALSE	0	NA	0
Amnesia	ENSG00000174417	FALSE	Preclinical	1992-08-15	TRUE	TRHR	0.464952	lean body mass	0.188074	Thyrotropin-releasing hormone resistance, generalized	FALSE	0	NA	0.464952
Amnesia	ENSG00000147955	FALSE	Preclinical	2013-10-03	FALSE	SIGMAR1	0	NA	0	NA	FALSE	0	NA	0
Amnesia	ENSG00000149295	FALSE	unknown	NA	TRUE	DRD2	0.51709	neuroticism measurement	0	NA	FALSE	0	NA	0.51709
Amnesia	ENSG00000185231	FALSE	unknown	NA	TRUE	MC2R	0	NA	0	NA	TRUE	0.182138	Cushing Syndrome	0.182138
Amphetamine-Related Disorders	ENSG00000179142	FALSE	Preclinical	2009-07-16	FALSE	CYP11B2	0	diastolic blood pressure	0.185324	Low renin hypertension, susceptibility to	FALSE	0	NA	0.185324
Amphetamine-Related Disorders	ENSG00000151577	FALSE	Preclinical	1999-09-08	TRUE	DRD3	0	NA	0.479339	Schizophrenia, susceptibility to	FALSE	0	NA	0.479339
Amphetamine-Related Disorders	ENSG00000112541	FALSE	Phase II Clinical Trial	NA	FALSE	PDE10A	0	thyroid stimulating hormone measurement	0.19023	Dyskinesia, limb and orofacial, infantile-onset	FALSE	0	NA	0.19023
Amphetamine-Related Disorders	ENSG00000022355	FALSE	Preclinical	2009-07-16	FALSE	GABRA1	0	NA	0.182138	Epileptic encephalopathy, early infantile, 19	FALSE	0	NA	0.182138
Amphetamine-Related Disorders	ENSG00000151834	FALSE	Preclinical	2009-07-16	FALSE	GABRA2	0	NA	0.65338	Alcohol dependence, susceptibility to	FALSE	0	NA	0.65338
Amphetamine-Related Disorders	ENSG00000011677	FALSE	Preclinical	2009-07-16	FALSE	GABRA3	0	NA	0	NA	FALSE	0	NA	0
Amphetamine-Related Disorders	ENSG00000186297	FALSE	Preclinical	2009-07-16	FALSE	GABRA5	0	NA	0	NA	FALSE	0	NA	0
Amphetamine-Related Disorders	ENSG00000112038	FALSE	unknown	2009-12-04	TRUE	OPRM1	0.173821	chronic lymphocytic leukemia	0	NA	FALSE	0	NA	0.173821
Amphetamine-Related Disorders	ENSG00000113448	FALSE	Phase II Clinical Trial	NA	FALSE	PDE4D	0.173821	esophageal carcinoma	0.188074	Acrodysostosis 2, with or without hormone resistance	FALSE	0	NA	0.188074
Amphetamine-Related Disorders	ENSG00000155511	FALSE	Preclinical	2002-11-15	FALSE	GRIA1	0.17686	sudden cardiac arrest	0	NA	FALSE	0	NA	0.17686
Amphetamine-Related Disorders	ENSG00000128655	FALSE	Phase II Clinical Trial	NA	FALSE	PDE11A	0.17686	Myopia	0.18012	Pigmented nodular adrenocortical disease, primary, 2	FALSE	0	NA	0.18012
Amphetamine-Related Disorders	ENSG00000065989	FALSE	Phase II Clinical Trial	NA	FALSE	PDE4A	0.178739	inflammatory bowel disease	0	NA	FALSE	0	NA	0.178739
Amphetamine-Related Disorders	ENSG00000240972	FALSE	Phase II Clinical Trial	NA	FALSE	MIF	0.182929	cleft palate, cleft lip	0.173821	Rheumatoid arthritis, systemic juvenile, susceptibility to	FALSE	0	NA	0.182929
Amphetamine-Related Disorders	ENSG00000082556	FALSE	unknown	2009-12-04	TRUE	OPRK1	0	NA	0	NA	FALSE	0	NA	0
Amphetamine-Related Disorders	ENSG00000184588	FALSE	Phase II Clinical Trial	NA	FALSE	PDE4B	0	NA	0	NA	FALSE	0	NA	0
Amphetamine-Related Disorders	ENSG00000105650	FALSE	Phase II Clinical Trial	NA	FALSE	PDE4C	0	NA	0	NA	FALSE	0	NA	0
Amphetamine-Related Disorders	ENSG00000187554	FALSE	Preclinical	2017-01-09	FALSE	TLR5	0	NA	0.178739	Systemic lupus erythematosus, resistance to	FALSE	0	NA	0.178739
Amphetamine-Related Disorders	ENSG00000132170	FALSE	Preclinical	2009-09-28	FALSE	PPARG	0.17686	type II diabetes mellitus	0	NA	TRUE	0.188967	Diabetes Mellitus	0.188967
Amphetamine-Related Disorders	ENSG00000136869	FALSE	Phase II Clinical Trial	NA	FALSE	TLR4	0	NA	0	NA	TRUE	0.197764	Kidney Diseases	0.197764
Amyloidosis	ENSG00000132703	FALSE	Phase II Clinical Trial	1995-07-15	FALSE	APCS	0	NA	1	Amyloidosis, secondary, susceptibility to	FALSE	0	NA	1
Amyloidosis	ENSG00000142192	FALSE	Preclinical	2010-08-06	TRUE	APP	0	NA	0.892994	Cerebral amyloid angiopathy, Dutch, Italian, Iowa, Flemish, Arctic variants	FALSE	0	NA	0.892994
Amyloidosis	ENSG00000166710	FALSE	Preclinical	2004-05-24	TRUE	B2M	0	NA	0.204893	Immunodeficiency 43	FALSE	0	NA	0.204893
Amyloidosis	ENSG00000093010	FALSE	Phase II Clinical Trial	2012-11-29	FALSE	COMT	0	blood metabolite measurement	0	Panic disorder, susceptibility to	FALSE	0	NA	0
Amyloidosis	ENSG00000113263	FALSE	Preclinical	2012-08-17	FALSE	ITK	0	FEV/FEC ratio	0.210448	Lymphoproliferative syndrome 1	FALSE	0	NA	0.210448
Amyloidosis	ENSG00000118271	TRUE	Approved	2005-06-13	TRUE	TTR	0	vitamin A measurement	0.864808	Amyloidosis, hereditary, transthyretin-related	FALSE	0	NA	0.864808
Amyloidosis	ENSG00000004468	FALSE	Phase III Clinical Trial	2005-05-13	FALSE	CD38	0.182138	Parkinson's disease	0	NA	FALSE	0	NA	0.182138
Amyloidosis	ENSG00000109320	FALSE	Phase III Clinical Trial	1997-11-15	TRUE	NFKB1	0.182138	biliary liver cirrhosis	0.182138	Immunodeficiency, common variable, 12	FALSE	0	NA	0.182138
Amyloidosis	ENSG00000145335	FALSE	Preclinical	2016-10-12	FALSE	SNCA	0.182138	Parkinson's disease	0.182138	Dementia, Lewy body	FALSE	0	NA	0.182138
Amyloidosis	ENSG00000145826	FALSE	Preclinical	2017-11-30	FALSE	LECT2	0	NA	0	NA	FALSE	0	NA	0
Amyloidosis	ENSG00000186868	FALSE	Preclinical	2016-10-12	FALSE	MAPT	0.212745	Corticobasal degeneration	0.801617	Dementia, frontotemporal, with or without parkinsonism	FALSE	0	NA	0.801617
Amyloidosis	ENSG00000105639	FALSE	Preclinical	2012-08-17	FALSE	JAK3	0.233045	cancer biomarker measurement	0.465855	SCID, autosomal recessive, T-negative/B-positive type	FALSE	0	NA	0.465855
Amyotrophic Lateral Sclerosis	ENSG00000185267	FALSE	Preclinical	2012-10-23	FALSE	CDNF	0	cotinine glucuronidation measurement	0	NA	FALSE	0	NA	0
Amyotrophic Lateral Sclerosis	ENSG00000181072	FALSE	Preclinical	2007-02-02	TRUE	CHRM2	0	heart rate	0	NA	FALSE	0	NA	0
Amyotrophic Lateral Sclerosis	ENSG00000133019	FALSE	Preclinical	2007-02-02	TRUE	CHRM3	0	FEV/FEC ratio	0	NA	FALSE	0	NA	0
Amyotrophic Lateral Sclerosis	ENSG00000188822	FALSE	Preclinical	2017-06-15	FALSE	CNR2	0	eosinophil count	0	NA	FALSE	0	NA	0
Amyotrophic Lateral Sclerosis	ENSG00000039537	FALSE	Preclinical	NA	TRUE	C6	0	NA	0.192387	C6 deficiency	FALSE	0	NA	0.192387
Amyotrophic Lateral Sclerosis	ENSG00000153956	FALSE	Phase III Clinical Trial	1998-08-15	TRUE	CACNA2D1	0	NA	0	NA	FALSE	0	NA	0
Amyotrophic Lateral Sclerosis	ENSG00000108342	FALSE	Preclinical	NA	TRUE	CSF3	0	basophil count	0	NA	FALSE	0	NA	0
Amyotrophic Lateral Sclerosis	ENSG00000119535	FALSE	Preclinical	2003-04-24	TRUE	CSF3R	0	granulocyte count	0.178739	Neutropenia, severe congenital, 7, autosomal recessive	FALSE	0	NA	0.178739
Amyotrophic Lateral Sclerosis	ENSG00000149295	FALSE	Phase II Clinical Trial	2012-07-26	TRUE	DRD2	0	neuroticism measurement	0	NA	FALSE	0	NA	0
Amyotrophic Lateral Sclerosis	ENSG00000102245	FALSE	Preclinical	2004-02-09	TRUE	CD40LG	0	NA	0	NA	FALSE	0	NA	0
Amyotrophic Lateral Sclerosis	ENSG00000168621	FALSE	Preclinical	2010-12-07	TRUE	GDNF	0	body height	0.329717	Central hypoventilation syndrome	FALSE	0	NA	0.329717
Amyotrophic Lateral Sclerosis	ENSG00000198822	FALSE	Preclinical	2013-10-15	FALSE	GRM3	0	schizophrenia	0	NA	FALSE	0	NA	0
Amyotrophic Lateral Sclerosis	ENSG00000168539	FALSE	Preclinical	1994-09-15	TRUE	CHRM1	0	NA	0	NA	FALSE	0	NA	0
Amyotrophic Lateral Sclerosis	ENSG00000019991	FALSE	Phase II Clinical Trial	2004-11-23	FALSE	HGF	0	endothelial growth factor measurement, hepatocyte growth factor measurement	0.343752	Deafness, autosomal recessive 39	FALSE	0	NA	0.343752
Amyotrophic Lateral Sclerosis	ENSG00000080824	FALSE	Phase I Clinical Trial	2009-10-24	TRUE	HSP90AA1	0	red blood cell distribution width	0	NA	FALSE	0	NA	0
Amyotrophic Lateral Sclerosis	ENSG00000122756	FALSE	unknown	1995-12-15	TRUE	CNTFR	0	NA	0	NA	FALSE	0	NA	0
Amyotrophic Lateral Sclerosis	ENSG00000171105	FALSE	Preclinical	2009-07-31	FALSE	INSR	0	body height	0.451614	Hyperinsulinemic hypoglycemia, familial, 5	FALSE	0	NA	0.451614
Amyotrophic Lateral Sclerosis	ENSG00000157404	FALSE	Pre-registration	NA	FALSE	KIT	0	leukocyte count	0.435821	Piebaldism	FALSE	0	NA	0.435821
Amyotrophic Lateral Sclerosis	ENSG00000254087	FALSE	Pre-registration	NA	FALSE	LYN	0	body height	0	NA	FALSE	0	NA	0
Amyotrophic Lateral Sclerosis	ENSG00000100697	FALSE	Preclinical	NA	TRUE	DICER1	0	NA	0.173821	Goiter, multinodular 1, with or without Sertoli-Leydig cell tumors	FALSE	0	NA	0.173821
Amyotrophic Lateral Sclerosis	ENSG00000139625	FALSE	Phase I Clinical Trial	2016-01-21	FALSE	MAP3K12	0	body height	0	NA	FALSE	0	NA	0
Amyotrophic Lateral Sclerosis	ENSG00000184845	FALSE	Phase II Clinical Trial	2012-07-26	TRUE	DRD1	0	NA	0	NA	FALSE	0	NA	0
Amyotrophic Lateral Sclerosis	ENSG00000116329	FALSE	Phase I Clinical Trial	2008-01-16	FALSE	OPRD1	0	mean platelet volume	0	NA	FALSE	0	NA	0
Amyotrophic Lateral Sclerosis	ENSG00000178607	FALSE	Preclinical	2015-02-05	FALSE	ERN1	0	NA	0	NA	FALSE	0	NA	0
Amyotrophic Lateral Sclerosis	ENSG00000112541	FALSE	Phase II Clinical Trial	NA	FALSE	PDE10A	0	thyroid stimulating hormone measurement	0.444726	Dyskinesia, limb and orofacial, infantile-onset	FALSE	0	NA	0.444726
Amyotrophic Lateral Sclerosis	ENSG00000113721	FALSE	Pre-registration	NA	FALSE	PDGFRB	0	cerebrospinal fluid biomarker measurement	0.456675	Basal ganglia calcification, idiopathic, 4	FALSE	0	NA	0.456675
Amyotrophic Lateral Sclerosis	ENSG00000196262	FALSE	Preclinical	2002-01-07	TRUE	PPIA	0	erythrocyte count	0	NA	FALSE	0	NA	0
Amyotrophic Lateral Sclerosis	ENSG00000115310	FALSE	Phase II Clinical Trial	2009-04-08	TRUE	RTN4	0	mean platelet volume	0	NA	FALSE	0	NA	0
Amyotrophic Lateral Sclerosis	ENSG00000010810	FALSE	Pre-registration	NA	FALSE	FYN	0	NA	0	NA	FALSE	0	NA	0
Amyotrophic Lateral Sclerosis	ENSG00000111640	FALSE	Phase II Clinical Trial	1998-10-15	TRUE	GAPDH	0	NA	0	NA	FALSE	0	NA	0
Amyotrophic Lateral Sclerosis	ENSG00000004139	FALSE	Preclinical	2017-11-02	FALSE	SARM1	0	osteoprotegerin measurement	0	NA	FALSE	0	NA	0
Amyotrophic Lateral Sclerosis	ENSG00000176884	FALSE	Phase I Clinical Trial	1999-01-15	TRUE	GRIN1	0	NA	0	Neurodevelopmental disorder with or without hyperkinetic movements and seizures, autosomal dominant	FALSE	0	NA	0
Amyotrophic Lateral Sclerosis	ENSG00000082701	FALSE	Preclinical	2011-07-27	TRUE	GSK3B	0	NA	0	NA	FALSE	0	NA	0
Amyotrophic Lateral Sclerosis	ENSG00000120948	FALSE	Phase I Clinical Trial	2013-03-02	TRUE	TARDBP	0	corneal topography	1	Amyotrophic lateral sclerosis 10, with or without FTD	FALSE	0	NA	1
Amyotrophic Lateral Sclerosis	ENSG00000100644	FALSE	unknown	2009-02-18	TRUE	HIF1A	0	NA	0	NA	FALSE	0	NA	0
Amyotrophic Lateral Sclerosis	ENSG00000239732	FALSE	unknown	2001-09-14	TRUE	TLR9	0	bipolar disorder	0	NA	FALSE	0	NA	0
Amyotrophic Lateral Sclerosis	ENSG00000185122	FALSE	Preclinical	2015-12-30	FALSE	HSF1	0	NA	0	NA	FALSE	0	NA	0
Amyotrophic Lateral Sclerosis	ENSG00000114854	FALSE	Phase II Clinical Trial	2015-07-02	FALSE	TNNC1	0	waist-hip ratio	0.173821	Cardiomyopathy, dilated, 1Z	FALSE	0	NA	0.173821
Amyotrophic Lateral Sclerosis	ENSG00000178394	FALSE	unknown	1991-07-15	TRUE	HTR1A	0	NA	0.173821	Periodic fever, menstrual cycle dependent	FALSE	0	NA	0.173821
Amyotrophic Lateral Sclerosis	ENSG00000112715	FALSE	Phase II Clinical Trial	1998-12-15	TRUE	VEGFA	0	anthropometric measurement, waist-hip ratio, sexual dimorphism	0.435821	Microvascular complications of diabetes 1	FALSE	0	NA	0.435821
Amyotrophic Lateral Sclerosis	ENSG00000115457	FALSE	Phase II Clinical Trial	2010-10-19	FALSE	IGFBP2	0	NA	0	NA	FALSE	0	NA	0
Amyotrophic Lateral Sclerosis	ENSG00000110324	FALSE	Preclinical	2010-08-16	TRUE	IL10RA	0	NA	0.178739	Inflammatory bowel disease 28, early onset, autosomal recessive	FALSE	0	NA	0.178739
Amyotrophic Lateral Sclerosis	ENSG00000107611	FALSE	Phase III Clinical Trial	NA	FALSE	CUBN	0.173821	albuminuria	0.17686	Megaloblastic anemia-1, Finnish type	FALSE	0	NA	0.17686
Amyotrophic Lateral Sclerosis	ENSG00000121966	FALSE	Phase II Clinical Trial	2000-06-06	TRUE	CXCR4	0.173821	chronic childhood arthritis	0.192387	Myelokathexis, isolated	FALSE	0	NA	0.192387
Amyotrophic Lateral Sclerosis	ENSG00000116106	FALSE	Preclinical	2015-11-18	TRUE	EPHA4	0.173821	adolescent idiopathic scoliosis	0	NA	FALSE	0	NA	0.173821
Amyotrophic Lateral Sclerosis	ENSG00000128052	FALSE	Phase I Clinical Trial	1997-09-15	TRUE	KDR	0.173821	endometriosis	0.17686	Hemangioma, capillary infantile, susceptibility to	FALSE	0	NA	0.17686
Amyotrophic Lateral Sclerosis	ENSG00000109320	FALSE	Preclinical	2009-05-27	FALSE	NFKB1	0.173821	biliary liver cirrhosis	0.173821	Immunodeficiency, common variable, 12	FALSE	0	NA	0.173821
Amyotrophic Lateral Sclerosis	ENSG00000113448	FALSE	Phase II Clinical Trial	NA	FALSE	PDE4D	0.173821	esophageal carcinoma	0.432053	Stroke, susceptibility to, 1	FALSE	0	NA	0.432053
Amyotrophic Lateral Sclerosis	ENSG00000141655	FALSE	Preclinical	2016-05-05	FALSE	TNFRSF11A	0.173821	osteitis deformans	0.18012	Osteolysis, familial expansile	FALSE	0	NA	0.18012
Amyotrophic Lateral Sclerosis	ENSG00000155511	FALSE	Phase II Clinical Trial	1996-08-15	TRUE	GRIA1	0.17686	sudden cardiac arrest	0	NA	FALSE	0	NA	0.17686
Amyotrophic Lateral Sclerosis	ENSG00000128655	FALSE	Phase II Clinical Trial	NA	FALSE	PDE11A	0.17686	Myopia	0.18012	Pigmented nodular adrenocortical disease, primary, 2	FALSE	0	NA	0.18012
Amyotrophic Lateral Sclerosis	ENSG00000087085	FALSE	unknown	2001-09-14	TRUE	ACHE	0.178739	inflammatory bowel disease	0	Blood group, Yt system	FALSE	0	NA	0.178739
Amyotrophic Lateral Sclerosis	ENSG00000169032	FALSE	Preclinical	2009-05-27	FALSE	MAP2K1	0.18012	Testicular Germ Cell Tumor	0.173821	Cardiofaciocutaneous syndrome 3	FALSE	0	NA	0.18012
Amyotrophic Lateral Sclerosis	ENSG00000177606	FALSE	Preclinical	2009-05-27	FALSE	JUN	0	NA	0	NA	FALSE	0	NA	0
Amyotrophic Lateral Sclerosis	ENSG00000075043	TRUE	Approved	1992-08-15	FALSE	KCNQ2	0	NA	0.406364	Epileptic encephalopathy, early infantile, 7	FALSE	0	NA	0.406364
Amyotrophic Lateral Sclerosis	ENSG00000184156	TRUE	Approved	1992-08-15	FALSE	KCNQ3	0	NA	0.406364	Seizures, benign neonatal, 2	FALSE	0	NA	0.406364
Amyotrophic Lateral Sclerosis	ENSG00000115594	FALSE	unknown	1989-06-15	TRUE	IL1R1	0.18122	asthma	0	NA	FALSE	0	NA	0.18122
Amyotrophic Lateral Sclerosis	ENSG00000240972	FALSE	Phase II Clinical Trial	NA	FALSE	MIF	0.182929	cleft palate, cleft lip	0.173821	Rheumatoid arthritis, systemic juvenile, susceptibility to	FALSE	0	NA	0.182929
Amyotrophic Lateral Sclerosis	ENSG00000189221	FALSE	Preclinical	2011-08-20	TRUE	MAOA	0	NA	0	Antisocial behavior	FALSE	0	NA	0
Amyotrophic Lateral Sclerosis	ENSG00000069535	FALSE	Preclinical	2011-08-20	TRUE	MAOB	0	NA	0	NA	FALSE	0	NA	0
Amyotrophic Lateral Sclerosis	ENSG00000197442	FALSE	Preclinical	2016-02-03	TRUE	MAP3K5	0	NA	0	NA	FALSE	0	NA	0
Amyotrophic Lateral Sclerosis	ENSG00000197971	FALSE	Phase II Clinical Trial	NA	TRUE	MBP	0	NA	0	NA	FALSE	0	NA	0
Amyotrophic Lateral Sclerosis	ENSG00000074416	FALSE	Preclinical	2014-12-12	TRUE	MGLL	0	NA	0	NA	FALSE	0	NA	0
Amyotrophic Lateral Sclerosis	ENSG00000138379	FALSE	Preclinical	2007-05-29	TRUE	MSTN	0	NA	0.182929	Muscle hypertrophy	FALSE	0	NA	0.182929
Amyotrophic Lateral Sclerosis	ENSG00000174417	FALSE	unknown	NA	TRUE	TRHR	0.188683	lean body mass	0.178739	Thyrotropin-releasing hormone resistance, generalized	FALSE	0	NA	0.188683
Amyotrophic Lateral Sclerosis	ENSG00000116044	FALSE	Preclinical	2010-04-24	TRUE	NFE2L2	0	NA	0.192387	Immunodeficiency, developmental delay, and hypohomocysteinemia	FALSE	0	NA	0.192387
Amyotrophic Lateral Sclerosis	ENSG00000148053	FALSE	Preclinical	NA	TRUE	NTRK2	0	NA	0.406364	Epileptic encephalopathy, early infantile, 58	FALSE	0	NA	0.406364
Amyotrophic Lateral Sclerosis	ENSG00000000971	FALSE	Phase I Clinical Trial	2013-04-18	TRUE	CFH	0.197764	kidney disease	0.197764	Complement factor H deficiency	FALSE	0	NA	0.197764
Amyotrophic Lateral Sclerosis	ENSG00000184588	FALSE	Phase II Clinical Trial	2001-12-03	TRUE	PDE4B	0	NA	0	NA	FALSE	0	NA	0
Amyotrophic Lateral Sclerosis	ENSG00000105650	FALSE	Phase II Clinical Trial	NA	FALSE	PDE4C	0	NA	0	NA	FALSE	0	NA	0
Amyotrophic Lateral Sclerosis	ENSG00000105639	FALSE	Preclinical	1999-07-20	TRUE	JAK3	0.214332	cancer biomarker measurement	0.443441	SCID, autosomal recessive, T-negative/B-positive type	FALSE	0	NA	0.443441
Amyotrophic Lateral Sclerosis	ENSG00000171119	FALSE	Preclinical	NA	TRUE	NRTN	0.214332	cancer biomarker measurement	0	NA	FALSE	0	NA	0.214332
Amyotrophic Lateral Sclerosis	ENSG00000148344	FALSE	Phase I Clinical Trial	2006-12-19	FALSE	PTGES	0	NA	0	NA	FALSE	0	NA	0
Amyotrophic Lateral Sclerosis	ENSG00000017797	FALSE	Preclinical	2015-05-25	FALSE	RALBP1	0	NA	0	NA	FALSE	0	NA	0
Amyotrophic Lateral Sclerosis	ENSG00000134569	FALSE	Preclinical	2016-07-28	FALSE	LRP4	0.435821	metabolic syndrome	0.18012	Cenani-Lenz syndactyly syndrome	FALSE	0	NA	0.435821
Amyotrophic Lateral Sclerosis	ENSG00000017427	FALSE	Phase I Clinical Trial	2003-08-08	TRUE	IGF1	0.443441	HOMA-IR	0.17686	Growth retardation with deafness and mental retardation due to IGF1 deficiency	FALSE	0	NA	0.443441
Amyotrophic Lateral Sclerosis	ENSG00000065989	FALSE	Phase II Clinical Trial	NA	FALSE	PDE4A	0.443441	type I diabetes mellitus	0	NA	FALSE	0	NA	0.443441
Amyotrophic Lateral Sclerosis	ENSG00000118515	FALSE	Preclinical	2012-02-21	TRUE	SGK1	0	NA	0	NA	FALSE	0	NA	0
Amyotrophic Lateral Sclerosis	ENSG00000147955	FALSE	Phase I Clinical Trial	1996-05-15	TRUE	SIGMAR1	0	NA	0	NA	FALSE	0	NA	0
Amyotrophic Lateral Sclerosis	ENSG00000142168	FALSE	Phase II Clinical Trial	2002-07-01	TRUE	SOD1	0	NA	1	Amyotrophic lateral sclerosis 1	FALSE	0	NA	1
Amyotrophic Lateral Sclerosis	ENSG00000150281	FALSE	Preclinical	2002-06-18	TRUE	CTF1	0.556031	Parkinson's disease	0	NA	FALSE	0	NA	0.556031
Amyotrophic Lateral Sclerosis	ENSG00000104321	FALSE	Phase II Clinical Trial	2014-09-11	FALSE	TRPA1	0	NA	0	NA	FALSE	0	NA	0
Amyotrophic Lateral Sclerosis	ENSG00000196689	FALSE	Phase II Clinical Trial	2014-09-11	FALSE	TRPV1	0	NA	0	NA	FALSE	0	NA	0
Amyotrophic Lateral Sclerosis	ENSG00000147894	FALSE	Preclinical	2017-08-14	FALSE	C9orf72	1	amyotrophic lateral sclerosis	1	Frontotemporal dementia and/or amyotrophic lateral sclerosis 1	FALSE	0	NA	1
Amyotrophic Lateral Sclerosis	ENSG00000068078	FALSE	Pre-registration	NA	FALSE	FGFR3	0.173821	bladder carcinoma	0	NA	TRUE	0.17686	Achondroplasia	0.17686
Amyotrophic Lateral Sclerosis	ENSG00000140443	FALSE	Phase II Clinical Trial	2010-10-19	TRUE	IGF1R	0.173821	endometriosis	0	NA	TRUE	0.17686	Achondroplasia	0.17686
Amyotrophic Lateral Sclerosis	ENSG00000160791	FALSE	Phase II Clinical Trial	2000-06-06	TRUE	CCR5	0.435821	celiac disease	0	NA	TRUE	0.185799	HIV Infections	0.435821
Amyotrophic Lateral Sclerosis	ENSG00000113580	FALSE	Phase II Clinical Trial	2012-04-20	TRUE	NR3C1	0	NA	0	NA	TRUE	0.194036	Inflammation	0.194036
Amyotrophic Lateral Sclerosis	ENSG00000136869	FALSE	Phase II Clinical Trial	NA	FALSE	TLR4	0	NA	0	NA	TRUE	0.197764	Kidney Diseases	0.197764
Amyotrophic Lateral Sclerosis	ENSG00000132170	FALSE	Preclinical	2017-06-15	FALSE	PPARG	0.443441	type II diabetes mellitus	0	NA	TRUE	0.473797	Diabetes Mellitus	0.473797
Anaphylaxis	ENSG00000183625	FALSE	unknown	2004-09-17	TRUE	CCR3	0.494774	HIV-1 infection, HIV viral set point measurement	0	NA	FALSE	0	NA	0.494774
Anemia	ENSG00000114739	FALSE	Preclinical	2012-01-20	TRUE	ACVR2B	0	QRS complex, QRS duration	0.497758	Heterotaxy, visceral, 4, autosomal	FALSE	0	NA	0.497758
Anemia	ENSG00000115170	FALSE	Preclinical	2015-06-17	FALSE	ACVR1	0	NA	0.192876	Fibrodysplasia ossificans progressiva	FALSE	0	NA	0.192876
Anemia	ENSG00000153162	FALSE	Phase II Clinical Trial	2013-04-25	TRUE	BMP6	0	body height	0	NA	FALSE	0	NA	0
Anemia	ENSG00000168487	FALSE	Preclinical	2012-05-03	TRUE	BMP1	0	NA	0.192876	Osteogenesis imperfecta, type XIII	FALSE	0	NA	0.192876
Anemia	ENSG00000107779	FALSE	Preclinical	2015-06-17	FALSE	BMPR1A	0	NA	0.20239	Juvenile polyposis syndrome, infantile form	FALSE	0	NA	0.20239
Anemia	ENSG00000110680	FALSE	unknown	2008-07-09	TRUE	CALCA	0	NA	0	NA	FALSE	0	NA	0
Anemia	ENSG00000177575	FALSE	Phase I Clinical Trial	NA	FALSE	CD163	0	NA	0	NA	FALSE	0	NA	0
Anemia	ENSG00000105697	FALSE	Phase II Clinical Trial	2009-11-09	TRUE	HAMP	0	erythrocyte count	0.192876	Hemochromatosis, type 2B	FALSE	0	NA	0.192876
Anemia	ENSG00000171720	FALSE	Preclinical	2004-08-23	TRUE	HDAC3	0	mean platelet volume	0	NA	FALSE	0	NA	0
Anemia	ENSG00000198223	FALSE	Preclinical	1997-09-15	TRUE	CSF2RA	0	NA	0.192876	Surfactant metabolism dysfunction, pulmonary, 4	FALSE	0	NA	0.192876
Anemia	ENSG00000143479	FALSE	Phase I Clinical Trial	2007-03-15	TRUE	DYRK3	0	NA	0	NA	FALSE	0	NA	0
Anemia	ENSG00000167658	FALSE	Preclinical	1990-06-15	TRUE	EEF2	0	NA	0	NA	FALSE	0	NA	0
Anemia	ENSG00000129521	FALSE	Phase III Clinical Trial	2008-09-16	TRUE	EGLN3	0	NA	0	NA	FALSE	0	NA	0
Anemia	ENSG00000187266	TRUE	Approved	1989-09-15	TRUE	EPOR	0	NA	0.552767	Erythrocytosis, familial, 1	FALSE	0	NA	0.552767
Anemia	ENSG00000196262	FALSE	unknown	NA	TRUE	PPIA	0	erythrocyte count	0	NA	FALSE	0	NA	0
Anemia	ENSG00000100462	FALSE	Preclinical	NA	FALSE	PRMT5	0	mean corpuscular hemoglobin	0	NA	FALSE	0	NA	0
Anemia	ENSG00000118702	FALSE	Preclinical	2007-08-18	TRUE	GHRH	0	NA	0.192876	Gigantism due to GHRF hypersecretion	FALSE	0	NA	0.192876
Anemia	ENSG00000138449	FALSE	Phase II Clinical Trial	2011-04-08	TRUE	SLC40A1	0	erythrocyte count	0.192876	Hemochromatosis, type 4	FALSE	0	NA	0.192876
Anemia	ENSG00000116478	FALSE	Preclinical	2004-08-23	TRUE	HDAC1	0	NA	0	NA	FALSE	0	NA	0
Anemia	ENSG00000196591	FALSE	Preclinical	2004-08-23	TRUE	HDAC2	0	NA	0	NA	FALSE	0	NA	0
Anemia	ENSG00000147099	FALSE	Preclinical	2004-08-23	TRUE	HDAC8	0	NA	0.192876	Cornelia de Lange syndrome 5	FALSE	0	NA	0.192876
Anemia	ENSG00000100644	FALSE	Phase I Clinical Trial	2013-11-05	TRUE	HIF1A	0	NA	0	NA	FALSE	0	NA	0
Anemia	ENSG00000168509	FALSE	Preclinical	2006-12-11	TRUE	HJV	0	NA	0.192876	Hemochromatosis, type 2A	FALSE	0	NA	0.192876
Anemia	ENSG00000090534	FALSE	unknown	2016-08-26	TRUE	THPO	0	platelet count	0.552767	Thrombocythemia 1	FALSE	0	NA	0.552767
Anemia	ENSG00000185291	FALSE	Phase I Clinical Trial	1991-08-15	TRUE	IL3RA	0	NA	0	NA	FALSE	0	NA	0
Anemia	ENSG00000130368	FALSE	Preclinical	2010-09-20	TRUE	MAS1	0	NA	0	NA	FALSE	0	NA	0
Anemia	ENSG00000107611	TRUE	Approved	1992-09-15	FALSE	CUBN	0.192876	albuminuria	0.727333	Megaloblastic anemia-1, Finnish type	FALSE	0	NA	0.727333
Anemia	ENSG00000115590	FALSE	Phase II Clinical Trial	1995-08-15	TRUE	IL1R2	0.192876	Crohn's disease	0	NA	FALSE	0	NA	0.192876
Anemia	ENSG00000169418	FALSE	Preclinical	1995-06-15	TRUE	NPR1	0	NA	0	NA	FALSE	0	NA	0
Anemia	ENSG00000178467	FALSE	Preclinical	2013-10-03	TRUE	P4HTM	0.200278	inflammatory bowel disease	0	NA	FALSE	0	NA	0.200278
Anemia	ENSG00000143627	FALSE	unknown	2015-10-16	TRUE	PKLR	0.200278	inflammatory bowel disease	0.71056	Pyruvate kinase deficiency	FALSE	0	NA	0.71056
Anemia	ENSG00000169083	TRUE	Approved	NA	FALSE	AR	0.20239	androgenetic alopecia	0.197428	Prostate cancer, susceptibility to	FALSE	0	NA	0.20239
Anemia	ENSG00000122641	FALSE	Preclinical	2012-01-20	TRUE	INHBA	0.20239	Testicular Germ Cell Tumor	0	NA	FALSE	0	NA	0.20239
Anemia	ENSG00000115594	FALSE	Phase II Clinical Trial	1995-08-15	TRUE	IL1R1	0.204084	asthma	0	NA	FALSE	0	NA	0.204084
Anemia	ENSG00000082175	FALSE	unknown	2000-08-31	TRUE	PGR	0	NA	0	NA	FALSE	0	NA	0
Anemia	ENSG00000096968	FALSE	Preclinical	2012-05-03	TRUE	JAK2	0.607389	myeloproliferative disorder	0	NA	FALSE	0	NA	0.607389
Anemia	ENSG00000139567	FALSE	Phase II Clinical Trial	2009-01-15	TRUE	ACVRL1	0.75	monocyte count	0.552767	Telangiectasia, hereditary hemorrhagic, type 2	FALSE	0	NA	0.75
Anemia	ENSG00000171791	FALSE	Preclinical	2001-05-30	TRUE	BCL2	0.75	monocypte percentage of leukocytes	0.591359	Leukemia/lymphoma, B-cell, 2	FALSE	0	NA	0.75
Anemia	ENSG00000182578	FALSE	Preclinical	1991-08-15	TRUE	CSF1R	0.75	monocypte percentage of leukocytes	0.217145	Leukoencephalopathy, diffuse hereditary, with spheroids	FALSE	0	NA	0.75
Anemia	ENSG00000108342	FALSE	Approved	2014-05-26	FALSE	CSF3	0.75	monocypte percentage of leukocytes	0	NA	FALSE	0	NA	0.75
Anemia	ENSG00000119535	FALSE	Approved	1991-08-15	TRUE	CSF3R	0.75	monocypte percentage of leukocytes	0.573981	Neutropenia, severe congenital, 7, autosomal recessive	FALSE	0	NA	0.75
Anemia	ENSG00000121966	FALSE	unknown	2009-03-27	TRUE	CXCR4	0.75	monocypte percentage of leukocytes	0.221831	Myelokathexis, isolated	FALSE	0	NA	0.75
Anemia	ENSG00000269858	FALSE	Phase III Clinical Trial	2003-07-02	TRUE	EGLN2	0.75	hemoglobin measurement	0	NA	FALSE	0	NA	0.75
Anemia	ENSG00000130427	FALSE	Phase I Clinical Trial	1993-05-15	TRUE	EPO	0.75	hemoglobin measurement	0.552767	Erythrocytosis, familial, 5	FALSE	0	NA	0.75
Anemia	ENSG00000157404	FALSE	Approved	1990-11-15	TRUE	KIT	0.75	monocyte count	0.207818	Leukemia, acute myeloid	FALSE	0	NA	0.75
Anemia	ENSG00000171608	FALSE	unknown	2010-05-26	TRUE	PIK3CD	0.75	monocyte count	0.221831	Immunodeficiency 14	FALSE	0	NA	0.75
Anemia	ENSG00000167941	FALSE	Phase II Clinical Trial	2011-08-12	TRUE	SOST	0	basophil count, eosinophil count	0	NA	TRUE	0.200278	Osteoporosis	0.200278
Anemia	ENSG00000077238	FALSE	unknown	NA	TRUE	IL4R	0	basophil count, eosinophil count	0	NA	TRUE	0.204084	Asthma	0.204084
Anemia	ENSG00000135766	FALSE	Preclinical	2011-09-05	TRUE	EGLN1	0.75	hemoglobin measurement	0	NA	TRUE	1	Anemia	1
Anemia	ENSG00000244734	FALSE	Preclinical	1994-06-15	TRUE	HBB	0.75	hemoglobin A2 measurement	0	NA	TRUE	1	Anemia	1
Anemia, Aplastic	ENSG00000116824	FALSE	unknown	1989-08-15	TRUE	CD2	0	NA	0	NA	FALSE	0	NA	0
Anemia, Aplastic	ENSG00000198223	TRUE	Approved	1990-03-15	TRUE	CSF2RA	0	NA	0.18012	Surfactant metabolism dysfunction, pulmonary, 4	FALSE	0	NA	0.18012
Anemia, Aplastic	ENSG00000117400	TRUE	Approved	2002-07-31	FALSE	MPL	0	plateletcrit	0.552767	Thrombocytopenia, congenital amegakaryocytic	FALSE	0	NA	0.552767
Anemia, Aplastic	ENSG00000187266	TRUE	Approved	2001-10-16	TRUE	EPOR	0	NA	0.51621	Erythrocytosis, familial, 1	FALSE	0	NA	0.51621
Anemia, Aplastic	ENSG00000196262	TRUE	Approved	NA	FALSE	PPIA	0	erythrocyte count	0	NA	FALSE	0	NA	0
Anemia, Aplastic	ENSG00000185291	FALSE	unknown	NA	TRUE	IL3RA	0	NA	0	NA	FALSE	0	NA	0
Anemia, Aplastic	ENSG00000158169	FALSE	Phase II Clinical Trial	1995-08-15	TRUE	FANCC	0.18012	atrial fibrillation	0.896186	Fanconi anemia, complementation group C	FALSE	0	NA	0.896186
Anemia, Aplastic	ENSG00000115594	FALSE	unknown	1991-03-15	TRUE	IL1R1	0.188683	asthma	0	NA	FALSE	0	NA	0.188683
Anemia, Aplastic	ENSG00000111275	FALSE	Preclinical	2014-08-27	TRUE	ALDH2	0.75	hematocrit	0.197428	Hangover, susceptibility to	FALSE	0	NA	0.75
Anemia, Aplastic	ENSG00000108342	FALSE	Phase I Clinical Trial	2016-06-01	FALSE	CSF3	0.75	leukocyte count	0	NA	FALSE	0	NA	0.75
Anemia, Aplastic	ENSG00000119535	FALSE	Approved	2008-10-08	FALSE	CSF3R	0.75	leukocyte count	0.532487	Neutropenia, severe congenital, 7, autosomal recessive	FALSE	0	NA	0.75
Anemia, Aplastic	ENSG00000121966	FALSE	Phase II Clinical Trial	2009-03-27	FALSE	CXCR4	0.75	monocypte percentage of leukocytes	0.20181	Myelokathexis, isolated	FALSE	0	NA	0.75
Anemia, Aplastic	ENSG00000164362	FALSE	Preclinical	2010-05-18	TRUE	TERT	0.75	leukocyte count	0.191489	Leukemia, acute myeloid	FALSE	0	NA	0.75
Anemia, Hemolytic	ENSG00000104783	FALSE	Phase I Clinical Trial	NA	FALSE	KCNN4	0.20557	breast carcinoma	0.760619	Dehydrated hereditary stomatocytosis 2	FALSE	0	NA	0.760619
Anemia, Hemolytic, Autoimmune	ENSG00000182326	FALSE	Phase III Clinical Trial	2012-05-21	TRUE	C1S	0	NA	0.512316	C1s deficiency	FALSE	0	NA	0.512316
Anemia, Hemolytic, Autoimmune	ENSG00000104870	FALSE	Phase II Clinical Trial	2016-03-22	FALSE	FCGRT	0	erythrocyte count	0	NA	FALSE	0	NA	0
Anemia, Hemolytic, Autoimmune	ENSG00000122025	FALSE	Phase II Clinical Trial	2003-10-31	FALSE	FLT3	0	granulocyte count	0	NA	FALSE	0	NA	0
Anemia, Hemolytic, Autoimmune	ENSG00000197766	FALSE	Preclinical	2016-04-18	TRUE	CFD	0	NA	0.512316	Complement factor D deficiency	FALSE	0	NA	0.512316
Anemia, Hemolytic, Autoimmune	ENSG00000150337	FALSE	unknown	1992-02-15	TRUE	FCGR1A	0	NA	0	IgG receptor I, phagocytic, familial deficiency of	FALSE	0	NA	0
Anemia, Hemolytic, Autoimmune	ENSG00000165025	FALSE	Phase II Clinical Trial	2003-10-31	FALSE	SYK	0.178739	vascular dementia	0	NA	FALSE	0	NA	0.178739
Anemia, Hemolytic, Autoimmune	ENSG00000125730	FALSE	Phase II Clinical Trial	2011-12-03	FALSE	C3	0.605283	multiple sclerosis	0.698647	Hemolytic uremic syndrome, atypical, susceptibility to, 5	FALSE	0	NA	0.698647
Anemia, Hemolytic, Autoimmune	ENSG00000113580	TRUE	Approved	2015-09-04	FALSE	NR3C1	0	NA	0	NA	TRUE	0.194036	Inflammation	0.194036
Anemia, Iron-Deficiency	ENSG00000105697	FALSE	Preclinical	2013-08-24	TRUE	HAMP	0	erythrocyte count	0.843092	Hemochromatosis, type 2B	FALSE	0	NA	0.843092
Anemia, Pernicious	ENSG00000107611	TRUE	Approved	1992-09-15	TRUE	CUBN	0.173821	albuminuria	0.948727	Megaloblastic anemia-1, Finnish type	FALSE	0	NA	0.948727
Anemia, Sickle Cell	ENSG00000159640	FALSE	unknown	2003-07-16	TRUE	ACE	0	angiotensin converting enzyme activity measurement	0.412904	Renal tubular dysgenesis	FALSE	0	NA	0.412904
Anemia, Sickle Cell	ENSG00000121989	FALSE	Preclinical	NA	TRUE	ACVR2A	0	basophil count	0	NA	FALSE	0	NA	0
Anemia, Sickle Cell	ENSG00000170425	FALSE	Preclinical	2012-08-02	TRUE	ADORA2B	0	granulocyte count	0	NA	FALSE	0	NA	0
Anemia, Sickle Cell	ENSG00000135218	FALSE	Preclinical	1995-03-15	TRUE	CD36	0	erythrocyte count	0.567698	Platelet glycoprotein IV deficiency	FALSE	0	NA	0.567698
Anemia, Sickle Cell	ENSG00000055118	FALSE	Preclinical	NA	TRUE	KCNH2	0	QT interval	0.383427	Long QT syndrome 2	FALSE	0	NA	0.383427
Anemia, Sickle Cell	ENSG00000004487	FALSE	Phase I Clinical Trial	2015-09-02	FALSE	KDM1A	0	body height	0.368526	Cleft palate, psychomotor retardation, and distinctive facial features	FALSE	0	NA	0.368526
Anemia, Sickle Cell	ENSG00000123454	FALSE	unknown	1989-06-15	TRUE	DBH	0	NA	0.197428	Dopamine beta-hydroxylase deficiency	FALSE	0	NA	0.197428
Anemia, Sickle Cell	ENSG00000181090	FALSE	Preclinical	2018-01-12	FALSE	EHMT1	0	NA	0.415558	Kleefstra syndrome 1	FALSE	0	NA	0.415558
Anemia, Sickle Cell	ENSG00000171759	FALSE	unknown	1989-06-15	TRUE	PAH	0	blood metabolite measurement	0.424938	Hyperphenylalaninemia, non-PKU mild	FALSE	0	NA	0.424938
Anemia, Sickle Cell	ENSG00000121879	FALSE	Preclinical	2008-11-12	FALSE	PIK3CA	0	mean corpuscular hemoglobin	0.424938	Cowden syndrome 5	FALSE	0	NA	0.424938
Anemia, Sickle Cell	ENSG00000167325	FALSE	Phase III Clinical Trial	NA	TRUE	RRM1	0	mean corpuscular hemoglobin	0	NA	FALSE	0	NA	0
Anemia, Sickle Cell	ENSG00000188404	FALSE	Phase III Clinical Trial	2005-05-25	FALSE	SELL	0	cup-to-disc ratio measurement	0	NA	FALSE	0	NA	0
Anemia, Sickle Cell	ENSG00000174175	FALSE	Phase III Clinical Trial	2005-05-25	TRUE	SELP	0	cup-to-disc ratio measurement	0	NA	FALSE	0	NA	0
Anemia, Sickle Cell	ENSG00000070019	FALSE	Phase II Clinical Trial	2014-02-19	FALSE	GUCY2C	0	NA	0.192876	Meconium ileus	FALSE	0	NA	0.192876
Anemia, Sickle Cell	ENSG00000116478	FALSE	Preclinical	2011-06-30	FALSE	HDAC1	0	NA	0	NA	FALSE	0	NA	0
Anemia, Sickle Cell	ENSG00000196591	FALSE	Preclinical	2011-06-30	FALSE	HDAC2	0	NA	0	NA	FALSE	0	NA	0
Anemia, Sickle Cell	ENSG00000187045	FALSE	Preclinical	2012-01-18	FALSE	TMPRSS6	0	A1C measurement	0.663567	Iron-refractory iron deficiency anemia	FALSE	0	NA	0.663567
Anemia, Sickle Cell	ENSG00000125538	FALSE	Phase II Clinical Trial	2003-12-08	TRUE	IL1B	0.18012	endometriosis	0.18012	Gastric cancer risk after H. pylori infection	FALSE	0	NA	0.18012
Anemia, Sickle Cell	ENSG00000164867	FALSE	Preclinical	2015-10-16	TRUE	NOS3	0.18012	coronary artery disease	0.193479	Hypertension, susceptibility to	FALSE	0	NA	0.193479
Anemia, Sickle Cell	ENSG00000130816	FALSE	unknown	NA	TRUE	DNMT1	0.183624	narcolepsy with cataplexy	0.424938	Neuropathy, hereditary sensory, type IE	FALSE	0	NA	0.424938
Anemia, Sickle Cell	ENSG00000128271	FALSE	Phase I Clinical Trial	2000-04-03	TRUE	ADORA2A	0.190676	myocardial infarction	0	NA	FALSE	0	NA	0.190676
Anemia, Sickle Cell	ENSG00000116044	FALSE	Preclinical	2014-05-03	FALSE	NFE2L2	0	NA	0.20181	Immunodeficiency, developmental delay, and hypohomocysteinemia	FALSE	0	NA	0.20181
Anemia, Sickle Cell	ENSG00000139567	FALSE	unknown	2009-01-15	TRUE	ACVRL1	0.192216	lung adenocarcinoma	0.51621	Telangiectasia, hereditary hemorrhagic, type 2	FALSE	0	NA	0.51621
Anemia, Sickle Cell	ENSG00000104783	FALSE	unknown	NA	TRUE	KCNN4	0.193479	breast carcinoma	0.793989	Dehydrated hereditary stomatocytosis 2	FALSE	0	NA	0.793989
Anemia, Sickle Cell	ENSG00000169313	FALSE	Phase III Clinical Trial	1993-08-15	FALSE	P2RY12	0	NA	0.568583	Bleeding disorder, platelet-type, 8	FALSE	0	NA	0.568583
Anemia, Sickle Cell	ENSG00000160191	FALSE	Phase II Clinical Trial	2008-07-28	FALSE	PDE9A	0	NA	0	NA	FALSE	0	NA	0
Anemia, Sickle Cell	ENSG00000007908	FALSE	Phase III Clinical Trial	2005-05-25	TRUE	SELE	0	NA	0	NA	FALSE	0	NA	0
Anemia, Sickle Cell	ENSG00000105221	FALSE	Preclinical	2008-11-12	FALSE	AKT2	0	resting heart rate	0	NA	TRUE	0.197764	Diabetes Mellitus	0.197764
Anemia, Sickle Cell	ENSG00000113580	FALSE	Preclinical	NA	FALSE	NR3C1	0	NA	0	NA	TRUE	0.20377	Inflammation	0.20377
Anemia, Sickle Cell	ENSG00000244734	FALSE	Phase II Clinical Trial	1992-12-15	TRUE	HBB	0.189753	malaria	0	NA	TRUE	0.745612	Anemia	0.745612
Aneurysm	ENSG00000113161	FALSE	Preclinical	2009-11-09	TRUE	HMGCR	0	lipoprotein measurement, blood metabolite measurement	0	Low density lipoprotein cholesterol level QTL 3	FALSE	0	NA	0
Aneurysm	ENSG00000100453	FALSE	Preclinical	2013-03-13	TRUE	GZMB	0	NA	0	NA	FALSE	0	NA	0
Aneurysm	ENSG00000142166	FALSE	Phase II Clinical Trial	NA	FALSE	IFNAR1	0	NA	0	NA	FALSE	0	NA	0
Aneurysm	ENSG00000159110	FALSE	Phase II Clinical Trial	NA	FALSE	IFNAR2	0	NA	0.192216	Hepatitis B virus, susceptibility to	FALSE	0	NA	0.192216
Aneurysm	ENSG00000160255	FALSE	unknown	1991-03-15	TRUE	ITGB2	0	NA	0.188074	Leukocyte adhesion deficiency	FALSE	0	NA	0.188074
Aneurysm	ENSG00000087245	FALSE	Preclinical	1997-06-15	TRUE	MMP2	0	NA	0.196711	Multicentric osteolysis, nodulosis, and arthropathy	FALSE	0	NA	0.196711
Aneurysm	ENSG00000125538	FALSE	Phase II Clinical Trial	2003-12-08	TRUE	IL1B	0.188074	endometriosis	0.188074	Gastric cancer risk after H. pylori infection	FALSE	0	NA	0.188074
Aneurysm	ENSG00000169896	FALSE	unknown	1991-03-15	TRUE	ITGAM	0.1948	systemic lupus erythematosus	0.1948	Systemic lupus erythematous, association with susceptibility to, 6	FALSE	0	NA	0.1948
Aneurysm	ENSG00000100504	FALSE	Preclinical	2011-10-20	TRUE	PYGL	0.1948	acute lymphoblastic leukemia	0.188074	Glycogen storage disease VI	FALSE	0	NA	0.1948
Aneurysm	ENSG00000163131	FALSE	Phase I Clinical Trial	NA	TRUE	CTSS	0.196711	melanoma	0	NA	FALSE	0	NA	0.196711
Angelman Syndrome	ENSG00000187730	FALSE	Phase II Clinical Trial	NA	FALSE	GABRD	0	NA	0.423662	Epilepsy, generalized, with febrile seizures plus, type 5, susceptibility to	FALSE	0	NA	0.423662
Angelman Syndrome	ENSG00000114062	FALSE	Preclinical	2015-05-14	FALSE	UBE3A	0	NA	1	Angelman syndrome	FALSE	0	NA	1
Angina, Unstable	ENSG00000104368	FALSE	Preclinical	1994-07-15	TRUE	PLAT	0	tissue plasminogen activator measurement	0.186652	Hyperfibrinolysis, familial, due to increased release of PLAT	FALSE	0	NA	0.186652
Angina, Unstable	ENSG00000138448	TRUE	Approved	2012-07-20	TRUE	ITGAV	0	NA	0	NA	FALSE	0	NA	0
Angina, Unstable	ENSG00000160255	TRUE	Approved	2012-07-20	TRUE	ITGB2	0	NA	0.17686	Leukocyte adhesion deficiency	FALSE	0	NA	0.17686
Angina, Unstable	ENSG00000121361	TRUE	Approved	NA	FALSE	KCNJ8	0	NA	0	NA	FALSE	0	NA	0
Angina, Unstable	ENSG00000169313	TRUE	Approved	1998-08-15	TRUE	P2RY12	0	NA	0.193763	Bleeding disorder, platelet-type, 8	FALSE	0	NA	0.193763
Angina, Unstable	ENSG00000117525	FALSE	unknown	1992-03-15	TRUE	F3	0.228057	platelet distribution width	0	NA	FALSE	0	NA	0.228057
Angina, Unstable	ENSG00000126218	TRUE	Approved	1992-03-15	TRUE	F10	0.238816	partial thromboplastin time	0.17686	Factor X deficiency	FALSE	0	NA	0.238816
Angina, Unstable	ENSG00000005961	TRUE	Approved	1991-08-15	TRUE	ITGA2B	0.238816	mean platelet volume	0.17686	Bleeding disorder, platelet-type, 16, autosomal dominant	FALSE	0	NA	0.238816
Angina, Unstable	ENSG00000259207	TRUE	Approved	1991-08-15	TRUE	ITGB3	0.238816	mean corpuscular hemoglobin	0.74111	Myocardial infarction, susceptibility to	FALSE	0	NA	0.74111
Angina, Unstable	ENSG00000012779	FALSE	unknown	1994-10-15	TRUE	ALOX5	0.245943	lymphocyte count	0.47564	Atherosclerosis, susceptibility to	FALSE	0	NA	0.47564
Angina, Unstable	ENSG00000185245	FALSE	Phase II Clinical Trial	2001-03-30	TRUE	GP1BA	0.245943	lymphocyte count	0.467033	Nonarteritic anterior ischemic optic neuropathy, susceptibility to	FALSE	0	NA	0.467033
Angina, Unstable	ENSG00000169252	TRUE	Approved	NA	FALSE	ADRB2	0.24795	leukocyte count	0	NA	FALSE	0	NA	0.24795
Angina, Unstable	ENSG00000006283	TRUE	Approved	1989-09-15	FALSE	CACNA1G	0.335482	Alzheimers disease	0.465507	Spinocerebellar ataxia 42	FALSE	0	NA	0.465507
Angina, Unstable	ENSG00000151067	TRUE	Approved	1989-09-15	FALSE	CACNA1C	0.389949	hematocrit	0.503467	Brugada syndrome 3	FALSE	0	NA	0.503467
Angina, Unstable	ENSG00000069431	TRUE	Approved	NA	FALSE	ABCC9	0.406098	hippocampal sclerosis of aging	0.503467	Atrial fibrillation, familial, 12	FALSE	0	NA	0.503467
Angina, Unstable	ENSG00000043591	TRUE	Approved	NA	FALSE	ADRB1	0.418154	birth weight	0.245943	Resting heart rate	FALSE	0	NA	0.418154
Angina, Unstable	ENSG00000117601	TRUE	Approved	1989-11-15	TRUE	SERPINC1	0	NA	0.17686	Thrombophilia due to antithrombin III deficiency	FALSE	0	NA	0.17686
Angina, Unstable	ENSG00000057593	FALSE	Preclinical	1991-04-15	TRUE	F7	0.238816	partial thromboplastin time	0	NA	TRUE	0.17686	Hemophilia A	0.238816
Angina, Unstable	ENSG00000180210	TRUE	Approved	1991-02-15	TRUE	F2	0.467033	venous thromboembolism	0	NA	TRUE	0.17686	Hemophilia A	0.467033
Angioedema	ENSG00000149131	FALSE	Preclinical	NA	FALSE	SERPING1	0	schizophrenia	0.896186	Angioedema, hereditary, types I and II	FALSE	0	NA	0.896186
Angioedema	ENSG00000164344	FALSE	Phase II Clinical Trial	1999-01-15	TRUE	KLKB1	0.183624	coronary artery calcification	0.20239	Fletcher factor (prekallikrein) deficiency	FALSE	0	NA	0.20239
Angioedema	ENSG00000131187	FALSE	Phase I Clinical Trial	2015-12-15	FALSE	F12	0.185799	chronic kidney disease	0.896186	Angioedema, hereditary, type III	FALSE	0	NA	0.896186
Angioedema	ENSG00000168398	FALSE	Phase III Clinical Trial	1989-08-15	FALSE	BDKRB2	0	NA	0	NA	TRUE	0.510918	Hypertension	0.510918
Angioedemas, Hereditary	ENSG00000149131	TRUE	Approved	2011-05-18	TRUE	SERPING1	0	schizophrenia	0.918155	Angioedema, hereditary, types I and II	FALSE	0	NA	0.918155
Angioedemas, Hereditary	ENSG00000164344	TRUE	Approved	1999-01-15	TRUE	KLKB1	0.182138	coronary artery calcification	0.200278	Fletcher factor (prekallikrein) deficiency	FALSE	0	NA	0.200278
Angioedemas, Hereditary	ENSG00000131187	FALSE	Phase I Clinical Trial	2010-02-23	TRUE	F12	0.184246	chronic kidney disease	0.918155	Angioedema, hereditary, type III	FALSE	0	NA	0.918155
Angioedemas, Hereditary	ENSG00000168398	TRUE	Approved	1989-08-15	FALSE	BDKRB2	0	NA	0	NA	TRUE	0.506161	Hypertension	0.506161
Anorexia	ENSG00000188822	FALSE	unknown	1995-10-15	TRUE	CNR2	0	eosinophil count	0	NA	FALSE	0	NA	0
Anorexia	ENSG00000163394	FALSE	unknown	1993-01-15	TRUE	CCKAR	0	NA	0	NA	FALSE	0	NA	0
Anorexia	ENSG00000187871	FALSE	Preclinical	2016-11-22	FALSE	GFRAL	0	circadian rhythm	0	NA	FALSE	0	NA	0
Anorexia	ENSG00000121853	FALSE	Pre-registration	2004-11-09	FALSE	GHSR	0	body height	0.173821	Growth hormone deficiency, isolated partial	FALSE	0	NA	0.173821
Anorexia	ENSG00000118432	FALSE	unknown	1995-10-15	TRUE	CNR1	0	NA	0	NA	FALSE	0	NA	0
Anorexia	ENSG00000166603	FALSE	Preclinical	2000-11-17	TRUE	MC4R	0	hip circumference	0.424676	Obesity, autosomal dominant	FALSE	0	NA	0.424676
Anorexia	ENSG00000171596	FALSE	Preclinical	2012-07-17	TRUE	NMUR1	0	heart rate	0	NA	FALSE	0	NA	0
Anorexia	ENSG00000132911	FALSE	Preclinical	2012-07-17	TRUE	NMUR2	0	schizophrenia	0	NA	FALSE	0	NA	0
Anorexia	ENSG00000196396	FALSE	unknown	2000-04-18	TRUE	PTPN1	0	eosinophil percentage of leukocytes	0.17686	Insulin resistance, susceptibility to	FALSE	0	NA	0.17686
Anorexia	ENSG00000147246	FALSE	Preclinical	2012-09-28	TRUE	HTR2C	0	NA	0	NA	FALSE	0	NA	0
Anorexia	ENSG00000164128	FALSE	Preclinical	1997-12-15	TRUE	NPY1R	0	NA	0	NA	FALSE	0	NA	0
Anorexia	ENSG00000164129	FALSE	Preclinical	1997-12-15	TRUE	NPY5R	0	NA	0	NA	FALSE	0	NA	0
Anorexia	ENSG00000148053	FALSE	Preclinical	2014-04-22	TRUE	NTRK2	0	NA	0.173821	Epileptic encephalopathy, early infantile, 58	FALSE	0	NA	0.173821
Anorexia	ENSG00000082175	TRUE	Approved	NA	FALSE	PGR	0	NA	0	NA	FALSE	0	NA	0
Anorexia	ENSG00000116678	FALSE	Preclinical	2008-11-13	TRUE	LEPR	0.424676	obesity	0.403532	Obesity, morbid, due to leptin receptor deficiency	FALSE	0	NA	0.424676
Anorexia Nervosa	ENSG00000069696	FALSE	unknown	1990-09-15	TRUE	DRD4	0	systemic lupus erythematosus	0.459769	Attention deficit-hyperactivity disorder	FALSE	0	NA	0.459769
Anorexia Nervosa	ENSG00000121853	FALSE	Phase III Clinical Trial	2003-07-02	TRUE	GHSR	0	body height	0	Growth hormone deficiency, isolated partial	FALSE	0	NA	0
Anorexia Nervosa	ENSG00000106113	FALSE	Preclinical	2000-11-13	TRUE	CRHR2	0	NA	0	NA	FALSE	0	NA	0
Anorexia Nervosa	ENSG00000102468	FALSE	unknown	1990-09-15	TRUE	HTR2A	0	NA	1	Anorexia nervosa, susceptibility to	FALSE	0	NA	1
Anthrax	ENSG00000169604	TRUE	Approved	2003-03-20	FALSE	ANTXR1	0	NA	0.17686	Hemangioma, capillary infantile, susceptibility to	FALSE	0	NA	0.17686
Anthrax	ENSG00000115353	FALSE	Preclinical	2003-08-19	TRUE	TACR1	0	brain connectivity measurement	0	NA	FALSE	0	NA	0
Anthrax	ENSG00000203710	TRUE	Approved	2000-10-04	FALSE	CR1	0.173821	Alzheimers disease	0.192387	CR1 deficiency	FALSE	0	NA	0.192387
Anthrax	ENSG00000141736	FALSE	Preclinical	2012-03-28	TRUE	ERBB2	0.178739	systemic lupus erythematosus	0	NA	FALSE	0	NA	0.178739
Anthrax	ENSG00000197249	FALSE	unknown	2009-06-04	TRUE	SERPINA1	0.18012	anti-neutrophil antibody associated vasculitis	0.192876	Hemorrhagic diathesis due to antithrombin Pittsburgh	FALSE	0	NA	0.192876
Anthrax	ENSG00000128271	FALSE	unknown	2000-04-03	TRUE	ADORA2A	0.182929	myocardial infarction	0	NA	FALSE	0	NA	0.182929
Anthrax	ENSG00000154133	FALSE	Preclinical	2010-12-13	TRUE	ROBO4	0	NA	0	NA	FALSE	0	NA	0
Antiphospholipid Syndrome	ENSG00000131187	FALSE	Preclinical	2015-12-09	FALSE	F12	0.178739	chronic kidney disease	0.462876	Angioedema, hereditary, type III	FALSE	0	NA	0.462876
Antiphospholipid Syndrome	ENSG00000106804	FALSE	Preclinical	1993-08-15	TRUE	C5	0.619473	rheumatoid arthritis	0.512316	C5 deficiency	FALSE	0	NA	0.619473
Antithrombin III Deficiency	ENSG00000117601	TRUE	Approved	1990-01-15	FALSE	SERPINC1	0	NA	1	Thrombophilia due to antithrombin III deficiency	FALSE	0	NA	1
Antithrombin III Deficiency	ENSG00000126218	FALSE	Approved	2017-09-04	FALSE	F10	0.5	coagulation factor measurement	0.694313	Factor X deficiency	FALSE	0	NA	0.694313
Antithrombin III Deficiency	ENSG00000180210	TRUE	Approved	2008-05-07	FALSE	F2	0.17686	acne	0	NA	TRUE	0.694313	Hemophilia A	0.694313
Anus Neoplasms	ENSG00000106991	FALSE	unknown	2006-05-01	TRUE	ENG	0	erythrocyte count	0.17686	Telangiectasia, hereditary hemorrhagic, type 1	FALSE	0	NA	0.17686
Anus Neoplasms	ENSG00000120217	FALSE	Phase I Clinical Trial	2011-04-27	FALSE	CD274	0	NA	0	NA	FALSE	0	NA	0
Anus Neoplasms	ENSG00000086205	FALSE	unknown	2008-03-04	TRUE	FOLH1	0	body height	0	NA	FALSE	0	NA	0
Anus Neoplasms	ENSG00000149554	FALSE	Phase I Clinical Trial	2010-03-02	FALSE	CHEK1	0	NA	0	NA	FALSE	0	NA	0
Anus Neoplasms	ENSG00000198793	FALSE	Phase I Clinical Trial	2009-03-09	TRUE	MTOR	0	corneal topography	0.192553	Smith-Kingsmore syndrome	FALSE	0	NA	0.192553
Anus Neoplasms	ENSG00000166851	FALSE	Phase II Clinical Trial	2002-05-27	FALSE	PLK1	0	bipolar disorder	0	NA	FALSE	0	NA	0
Anus Neoplasms	ENSG00000198900	FALSE	Phase I Clinical Trial	NA	TRUE	TOP1	0	hemoglobin measurement	0	NA	FALSE	0	NA	0
Anus Neoplasms	ENSG00000115758	FALSE	unknown	1996-05-15	TRUE	ODC1	0	NA	0.83419	Colonic adenoma recurrence, reduced risk of	FALSE	0	NA	0.83419
Anus Neoplasms	ENSG00000188389	FALSE	Phase II Clinical Trial	2005-05-12	FALSE	PDCD1	0	NA	0.182138	Multiple sclerosis, disease progression, modifier of	FALSE	0	NA	0.182138
Anus Neoplasms	ENSG00000143384	FALSE	Phase II Clinical Trial	2002-05-27	FALSE	MCL1	0.384683	melanoma	0	NA	FALSE	0	NA	0.384683
Anus Neoplasms	ENSG00000147889	FALSE	Phase II Clinical Trial	2011-11-11	FALSE	CDKN2A	0.508322	oral cavity cancer	0.526268	Orolaryngeal cancer, multiple	FALSE	0	NA	0.526268
Anus Neoplasms	ENSG00000183765	FALSE	Phase I Clinical Trial	2010-03-02	FALSE	CHEK2	0.508322	ovarian serous carcinoma	0.508322	Breast cancer, susceptibility to	FALSE	0	NA	0.508322
Anus Neoplasms	ENSG00000134460	FALSE	Phase I Clinical Trial	NA	FALSE	IL2RA	0.564912	inflammatory bowel disease	0.196897	Immunodeficiency 41 with lymphoproliferation and autoimmunity	FALSE	0	NA	0.564912
Anus Neoplasms	ENSG00000168610	FALSE	Phase II Clinical Trial	2010-08-03	FALSE	STAT3	0.680096	ulcerative colitis	0.201187	Autoimmune disease, multisystem, infantile-onset, 1	FALSE	0	NA	0.680096
Anus Neoplasms	ENSG00000166483	FALSE	Phase I Clinical Trial	2008-04-09	FALSE	WEE1	0	NA	0	NA	FALSE	0	NA	0
Anxiety	ENSG00000140443	FALSE	Preclinical	2006-11-01	TRUE	IGF1R	0	body height	0	NA	TRUE	0	Achondroplasia	0
Anxiety	ENSG00000136869	FALSE	Preclinical	NA	FALSE	TLR4	0	NA	0	NA	TRUE	0	Kidney Diseases	0
Anxiety	ENSG00000087085	FALSE	Preclinical	2001-09-14	TRUE	ACHE	0	erythrocyte count	0	Blood group, Yt system	FALSE	0	NA	0
Anxiety	ENSG00000128271	FALSE	Preclinical	1998-08-15	TRUE	ADORA2A	0	coronary artery disease	0	NA	FALSE	0	NA	0
Anxiety	ENSG00000120907	FALSE	unknown	2007-11-05	TRUE	ADRA1A	0	blood metabolite measurement	0	NA	FALSE	0	NA	0
Anxiety	ENSG00000150594	FALSE	Phase I Clinical Trial	2010-08-04	TRUE	ADRA2A	0	platelet aggregation	0	NA	FALSE	0	NA	0
Anxiety	ENSG00000043591	TRUE	Approved	2010-08-02	TRUE	ADRB1	0	birth weight	0	Resting heart rate	FALSE	0	NA	0
Anxiety	ENSG00000169252	TRUE	Approved	2010-08-02	TRUE	ADRB2	0	basophil count, eosinophil count	0	NA	FALSE	0	NA	0
Anxiety	ENSG00000282608	FALSE	Preclinical	1998-08-15	TRUE	ADORA3	0	NA	0	NA	FALSE	0	NA	0
Anxiety	ENSG00000169083	TRUE	Approved	NA	FALSE	AR	0	androgenetic alopecia	0	Androgen insensitivity	FALSE	0	NA	0
Anxiety	ENSG00000004948	FALSE	Preclinical	2009-04-27	TRUE	CALCR	0	smoking behavior, body mass index	0	Osteoporosis, postmenopausal, susceptibility	FALSE	0	NA	0
Anxiety	ENSG00000110148	FALSE	Phase II Clinical Trial	1991-06-15	TRUE	CCKBR	0	mean corpuscular hemoglobin concentration	0	NA	FALSE	0	NA	0
Anxiety	ENSG00000166148	FALSE	Preclinical	2001-06-14	TRUE	AVPR1A	0	NA	0	NA	FALSE	0	NA	0
Anxiety	ENSG00000198049	FALSE	Preclinical	2001-09-04	TRUE	AVPR1B	0	NA	0	NA	FALSE	0	NA	0
Anxiety	ENSG00000181072	FALSE	Preclinical	2007-02-02	FALSE	CHRM2	0	heart rate	0	NA	FALSE	0	NA	0
Anxiety	ENSG00000133019	FALSE	Preclinical	2007-02-02	FALSE	CHRM3	0	FEV/FEC ratio	0	NA	FALSE	0	NA	0
Anxiety	ENSG00000188822	FALSE	Preclinical	2007-06-05	TRUE	CNR2	0	eosinophil count	0	NA	FALSE	0	NA	0
Anxiety	ENSG00000148408	FALSE	Preclinical	1992-01-15	TRUE	CACNA1B	0	NA	0	NA	FALSE	0	NA	0
Anxiety	ENSG00000163394	FALSE	Preclinical	1996-03-15	TRUE	CCKAR	0	NA	0	NA	FALSE	0	NA	0
Anxiety	ENSG00000132437	FALSE	Preclinical	1990-07-15	TRUE	DDC	0	acute lymphoblastic leukemia	0	Aromatic L-amino acid decarboxylase deficiency	FALSE	0	NA	0
Anxiety	ENSG00000069696	FALSE	Preclinical	1998-07-15	TRUE	DRD4	0	systemic lupus erythematosus	0.384929	Novelty seeking personality	FALSE	0	NA	0.384929
Anxiety	ENSG00000140009	FALSE	Preclinical	2007-12-04	TRUE	ESR2	0	atrial fibrillation	0	NA	FALSE	0	NA	0
Anxiety	ENSG00000117480	FALSE	Preclinical	2003-04-16	TRUE	FAAH	0	neutrophil count, eosinophil count	0.306468	Drug addiction, susceptibility to	FALSE	0	NA	0.306468
Anxiety	ENSG00000113327	FALSE	unknown	2004-11-03	TRUE	GABRG2	0	response to angiotensin-converting enzyme inhibitor	0	Epilepsy, childhood absence, susceptibility to, 2	FALSE	0	NA	0
Anxiety	ENSG00000128310	FALSE	unknown	2005-11-15	TRUE	GALR3	0	age-related macular degeneration	0	NA	FALSE	0	NA	0
Anxiety	ENSG00000155511	FALSE	Preclinical	1995-07-15	TRUE	GRIA1	0	sudden cardiac arrest	0	NA	FALSE	0	NA	0
Anxiety	ENSG00000152822	FALSE	Preclinical	2005-10-03	TRUE	GRM1	0	mean platelet volume	0	Spinocerebellar ataxia 44	FALSE	0	NA	0
Anxiety	ENSG00000164082	FALSE	Phase II Clinical Trial	1996-10-15	TRUE	GRM2	0	BMI-adjusted waist circumference	0	NA	FALSE	0	NA	0
Anxiety	ENSG00000124493	FALSE	Preclinical	2004-05-24	TRUE	GRM4	0	osteosarcoma	0	NA	FALSE	0	NA	0
Anxiety	ENSG00000168959	FALSE	Phase I Clinical Trial	2002-09-10	TRUE	GRM5	0	basal cell carcinoma	0	NA	FALSE	0	NA	0
Anxiety	ENSG00000137252	FALSE	Preclinical	2010-03-11	TRUE	HCRTR2	0	circadian rhythm	0	NA	FALSE	0	NA	0
Anxiety	ENSG00000196639	FALSE	unknown	NA	TRUE	HRH1	0	high density lipoprotein cholesterol measurement	0	NA	FALSE	0	NA	0
Anxiety	ENSG00000175344	FALSE	Preclinical	1996-06-15	TRUE	CHRNA7	0	NA	0	NA	FALSE	0	NA	0
Anxiety	ENSG00000160716	FALSE	Preclinical	2003-01-15	TRUE	CHRNB2	0	NA	0	Epilepsy, nocturnal frontal lobe, 3	FALSE	0	NA	0
Anxiety	ENSG00000118432	FALSE	Preclinical	2014-11-21	TRUE	CNR1	0	NA	0	NA	FALSE	0	NA	0
Anxiety	ENSG00000179546	FALSE	Preclinical	1992-07-15	TRUE	HTR1D	0	body height	0	NA	FALSE	0	NA	0
Anxiety	ENSG00000164270	FALSE	Preclinical	1993-12-15	TRUE	HTR4	0	chronic obstructive pulmonary disease	0	NA	FALSE	0	NA	0
Anxiety	ENSG00000158748	FALSE	Phase II Clinical Trial	2003-08-20	TRUE	HTR6	0	circadian rhythm	0	NA	FALSE	0	NA	0
Anxiety	ENSG00000148680	FALSE	unknown	1996-01-15	TRUE	HTR7	0	white matter microstructure measurement	0	NA	FALSE	0	NA	0
Anxiety	ENSG00000131203	FALSE	Preclinical	2008-04-16	TRUE	IDO1	0	blood metabolite measurement	0	NA	FALSE	0	NA	0
Anxiety	ENSG00000106113	TRUE	Approved	1994-02-15	TRUE	CRHR2	0	NA	0	NA	FALSE	0	NA	0
Anxiety	ENSG00000166603	FALSE	Preclinical	2004-09-06	TRUE	MC4R	0	hip circumference	0	Obesity, autosomal dominant	FALSE	0	NA	0
Anxiety	ENSG00000184845	FALSE	Preclinical	2017-02-28	TRUE	DRD1	0	NA	0	NA	FALSE	0	NA	0
Anxiety	ENSG00000151577	FALSE	Phase III Clinical Trial	2005-10-25	TRUE	DRD3	0	NA	0.286433	Schizophrenia, susceptibility to	FALSE	0	NA	0.286433
Anxiety	ENSG00000240972	FALSE	Preclinical	NA	FALSE	MIF	0	cleft palate, cleft lip	0	Rheumatoid arthritis, systemic juvenile, susceptibility to	FALSE	0	NA	0
Anxiety	ENSG00000134640	FALSE	Preclinical	1996-06-15	TRUE	MTNR1B	0	A1C measurement	0	Diabetes mellitus, type 2, susceptibility to	FALSE	0	NA	0
Anxiety	ENSG00000135577	FALSE	Preclinical	1997-11-15	TRUE	NMBR	0	eye measurement	0	NA	FALSE	0	NA	0
Anxiety	ENSG00000116329	FALSE	Preclinical	2005-01-28	TRUE	OPRD1	0	mean platelet volume	0	NA	FALSE	0	NA	0
Anxiety	ENSG00000125510	FALSE	Preclinical	1999-04-28	TRUE	OPRL1	0	mean corpuscular volume	0	NA	FALSE	0	NA	0
Anxiety	ENSG00000112038	FALSE	Phase II Clinical Trial	2008-12-29	TRUE	OPRM1	0	chronic lymphocytic leukemia	0	NA	FALSE	0	NA	0
Anxiety	ENSG00000180914	FALSE	Preclinical	2009-07-27	TRUE	OXTR	0	HIV-1 infection, Hepatic fibrosis, hepatitis C infection	0	NA	FALSE	0	NA	0
Anxiety	ENSG00000112541	FALSE	Preclinical	NA	FALSE	PDE10A	0	thyroid stimulating hormone measurement	0	Dyskinesia, limb and orofacial, infantile-onset	FALSE	0	NA	0
Anxiety	ENSG00000128655	FALSE	Preclinical	NA	FALSE	PDE11A	0	Myopia	0	Pigmented nodular adrenocortical disease, primary, 2	FALSE	0	NA	0
Anxiety	ENSG00000186642	FALSE	Preclinical	2009-09-18	TRUE	PDE2A	0	insulin measurement	0	NA	FALSE	0	NA	0
Anxiety	ENSG00000065989	FALSE	Preclinical	2009-11-06	TRUE	PDE4A	0	Crohn's disease	0	NA	FALSE	0	NA	0
Anxiety	ENSG00000113448	FALSE	Preclinical	2009-11-06	TRUE	PDE4D	0	esophageal carcinoma	0	Acrodysostosis 2, with or without hormone resistance	FALSE	0	NA	0
Anxiety	ENSG00000022355	TRUE	Approved	1989-06-15	TRUE	GABRA1	0	NA	0	Epilepsy, childhood absence, susceptibility to, 4	FALSE	0	NA	0
Anxiety	ENSG00000151834	TRUE	Approved	1989-06-15	TRUE	GABRA2	0	NA	0.273009	Alcohol dependence, susceptibility to	FALSE	0	NA	0.273009
Anxiety	ENSG00000011677	TRUE	Approved	1989-06-15	TRUE	GABRA3	0	NA	0	NA	FALSE	0	NA	0
Anxiety	ENSG00000109158	FALSE	Preclinical	2007-11-14	TRUE	GABRA4	0	NA	0	NA	FALSE	0	NA	0
Anxiety	ENSG00000186297	TRUE	Approved	1989-06-15	TRUE	GABRA5	0	NA	0	NA	FALSE	0	NA	0
Anxiety	ENSG00000145864	FALSE	Preclinical	2005-06-01	TRUE	GABRB2	0	NA	0	Epileptic encephalopathy, infantile or early childhood, 2	FALSE	0	NA	0
Anxiety	ENSG00000166206	FALSE	Preclinical	2004-11-03	TRUE	GABRB3	0	NA	0	Epilepsy, childhood absence, susceptibility to, 5	FALSE	0	NA	0
Anxiety	ENSG00000185313	FALSE	Preclinical	2007-03-09	FALSE	SCN10A	0	Brugada syndrome	0.289565	Episodic pain syndrome, familial, 2	FALSE	0	NA	0.289565
Anxiety	ENSG00000144285	FALSE	Preclinical	1989-11-15	TRUE	SCN1A	0	epilepsy	0	Epilepsy, generalized, with febrile seizures plus, type 2	FALSE	0	NA	0
Anxiety	ENSG00000176884	FALSE	Preclinical	1989-08-15	TRUE	GRIN1	0	NA	0.31337	Neurodevelopmental disorder with or without hyperkinetic movements and seizures, autosomal dominant	FALSE	0	NA	0.31337
Anxiety	ENSG00000108576	TRUE	Approved	1989-10-15	TRUE	SLC6A4	0	FEV/FEC ratio	0.293025	Anxiety-related personality traits	FALSE	0	NA	0.293025
Anxiety	ENSG00000196277	FALSE	Preclinical	NA	FALSE	GRM7	0	NA	0	NA	FALSE	0	NA	0
Anxiety	ENSG00000126010	FALSE	Preclinical	1997-11-15	TRUE	GRPR	0	NA	0	NA	FALSE	0	NA	0
Anxiety	ENSG00000121764	FALSE	Phase I Clinical Trial	2010-03-11	TRUE	HCRTR1	0	NA	0	NA	FALSE	0	NA	0
Anxiety	ENSG00000115353	FALSE	Phase I Clinical Trial	1991-04-15	TRUE	TACR1	0	brain connectivity measurement	0	NA	FALSE	0	NA	0
Anxiety	ENSG00000075073	FALSE	Preclinical	1993-01-15	TRUE	TACR2	0	venous thromboembolism	0	NA	FALSE	0	NA	0
Anxiety	ENSG00000113749	FALSE	Preclinical	1995-10-15	TRUE	HRH2	0	NA	0	NA	FALSE	0	NA	0
Anxiety	ENSG00000101180	FALSE	Preclinical	2013-10-30	TRUE	HRH3	0	NA	0	NA	FALSE	0	NA	0
Anxiety	ENSG00000178394	TRUE	Approved	1989-06-15	TRUE	HTR1A	0	NA	0	Periodic fever, menstrual cycle dependent	FALSE	0	NA	0
Anxiety	ENSG00000135312	FALSE	Preclinical	1990-06-15	TRUE	HTR1B	0	NA	0	NA	FALSE	0	NA	0
Anxiety	ENSG00000102468	TRUE	Approved	1991-06-15	TRUE	HTR2A	0	NA	0.286433	Schizophrenia, susceptibility to	FALSE	0	NA	0.286433
Anxiety	ENSG00000135914	FALSE	Preclinical	1993-07-15	TRUE	HTR2B	0	NA	0	NA	FALSE	0	NA	0
Anxiety	ENSG00000147246	TRUE	Approved	1990-11-15	TRUE	HTR2C	0	NA	0	NA	FALSE	0	NA	0
Anxiety	ENSG00000166736	FALSE	Preclinical	1989-06-15	TRUE	HTR3A	0	NA	0	NA	FALSE	0	NA	0
Anxiety	ENSG00000157219	FALSE	Preclinical	2017-02-28	FALSE	HTR5A	0	NA	0	NA	FALSE	0	NA	0
Anxiety	ENSG00000174417	FALSE	Preclinical	2009-06-26	TRUE	TRHR	0	lean body mass	0	Thyrotropin-releasing hormone resistance, generalized	FALSE	0	NA	0
Anxiety	ENSG00000133107	FALSE	Phase I Clinical Trial	2010-07-08	FALSE	TRPC4	0	cerebrospinal fluid biomarker measurement	0	NA	FALSE	0	NA	0
Anxiety	ENSG00000100300	FALSE	Preclinical	1997-07-15	TRUE	TSPO	0	monocypte percentage of leukocytes	0	NA	FALSE	0	NA	0
Anxiety	ENSG00000189221	FALSE	Phase I Clinical Trial	1997-05-15	TRUE	MAOA	0	NA	0.284423	Antisocial behavior	FALSE	0	NA	0.284423
Anxiety	ENSG00000128285	FALSE	Preclinical	2002-07-24	TRUE	MCHR1	0	NA	0	NA	FALSE	0	NA	0
Anxiety	ENSG00000168412	FALSE	Preclinical	1996-06-15	TRUE	MTNR1A	0	NA	0	NA	FALSE	0	NA	0
Anxiety	ENSG00000089250	FALSE	Preclinical	2009-05-27	TRUE	NOS1	0	NA	0	NA	FALSE	0	NA	0
Anxiety	ENSG00000082556	FALSE	Preclinical	2012-10-25	TRUE	OPRK1	0	NA	0	NA	FALSE	0	NA	0
Anxiety	ENSG00000089041	FALSE	Preclinical	2008-09-30	TRUE	P2RX7	0	NA	0	NA	FALSE	0	NA	0
Anxiety	ENSG00000184588	FALSE	Preclinical	2009-11-06	TRUE	PDE4B	0	NA	0	NA	FALSE	0	NA	0
Anxiety	ENSG00000105650	FALSE	Preclinical	2009-11-06	TRUE	PDE4C	0	NA	0	NA	FALSE	0	NA	0
Anxiety	ENSG00000101204	FALSE	Preclinical	2003-01-15	TRUE	CHRNA4	0.273009	nicotine dependence	0.273009	Nicotine addiction, susceptibility to	FALSE	0	NA	0.273009
Anxiety	ENSG00000141744	FALSE	Preclinical	NA	TRUE	PNMT	0.273009	bipolar disorder	0	NA	FALSE	0	NA	0.273009
Anxiety	ENSG00000197635	FALSE	Preclinical	2004-11-22	TRUE	DPP4	0.278496	self reported educational attainment	0	NA	FALSE	0	NA	0.278496
Anxiety	ENSG00000151067	FALSE	Preclinical	NA	TRUE	CACNA1C	0.286433	schizophrenia	0.273009	Timothy syndrome	FALSE	0	NA	0.286433
Anxiety	ENSG00000198822	FALSE	unknown	1996-10-15	TRUE	GRM3	0.286433	schizophrenia	0	NA	FALSE	0	NA	0.286433
Anxiety	ENSG00000120088	TRUE	Approved	1994-02-15	TRUE	CRHR1	0.293025	neuroticism measurement	0	NA	FALSE	0	NA	0.293025
Anxiety	ENSG00000149295	FALSE	Phase III Clinical Trial	1992-10-15	TRUE	DRD2	0.293025	neuroticism measurement	0	NA	FALSE	0	NA	0.293025
Anxiety	ENSG00000153253	FALSE	Preclinical	1989-11-15	TRUE	SCN3A	0	NA	0	Epilepsy, familial focal, with variable foci 4	FALSE	0	NA	0
Anxiety	ENSG00000080293	FALSE	unknown	1999-03-23	TRUE	SCTR	0	NA	0	NA	FALSE	0	NA	0
Anxiety	ENSG00000147955	FALSE	Phase I Clinical Trial	1990-04-15	TRUE	SIGMAR1	0	NA	0	NA	FALSE	0	NA	0
Anxiety	ENSG00000157103	FALSE	Phase III Clinical Trial	1990-09-15	TRUE	SLC6A1	0	NA	0	Myoclonic-atonic epilepsy	FALSE	0	NA	0
Anxiety	ENSG00000132164	FALSE	Preclinical	1997-04-15	TRUE	SLC6A11	0	NA	0	NA	FALSE	0	NA	0
Anxiety	ENSG00000103546	TRUE	Approved	1990-09-15	TRUE	SLC6A2	0	NA	0	Orthostatic intolerance	FALSE	0	NA	0
Anxiety	ENSG00000142319	TRUE	Approved	2007-10-31	TRUE	SLC6A3	0	NA	0.273009	Nicotine dependence, protection against	FALSE	0	NA	0.273009
Anxiety	ENSG00000129167	FALSE	unknown	NA	TRUE	TPH1	0	NA	0	NA	FALSE	0	NA	0
Anxiety	ENSG00000072315	FALSE	Phase I Clinical Trial	2010-07-08	FALSE	TRPC5	0	NA	0	NA	FALSE	0	NA	0
Anxiety	ENSG00000169432	FALSE	Preclinical	2007-03-09	FALSE	SCN9A	0	NA	0	NA	TRUE	0.310711	Pain	0.310711
Anxiety Disorders	ENSG00000150594	FALSE	Phase II Clinical Trial	NA	FALSE	ADRA2A	0	platelet aggregation	0	NA	FALSE	0	NA	0
Anxiety Disorders	ENSG00000188778	FALSE	unknown	1998-02-15	TRUE	ADRB3	0	NA	0	Obesity, susceptibility to	FALSE	0	NA	0
Anxiety Disorders	ENSG00000110148	FALSE	Phase II Clinical Trial	1997-06-15	TRUE	CCKBR	0	mean corpuscular hemoglobin concentration	0	NA	FALSE	0	NA	0
Anxiety Disorders	ENSG00000166148	FALSE	Phase I Clinical Trial	2006-07-10	FALSE	AVPR1A	0	NA	0	NA	FALSE	0	NA	0
Anxiety Disorders	ENSG00000198049	FALSE	Phase II Clinical Trial	2001-09-04	TRUE	AVPR1B	0	NA	0	NA	FALSE	0	NA	0
Anxiety Disorders	ENSG00000153956	TRUE	Approved	1993-06-15	TRUE	CACNA2D1	0	NA	0	NA	FALSE	0	NA	0
Anxiety Disorders	ENSG00000069696	FALSE	Phase II Clinical Trial	1989-12-15	TRUE	DRD4	0	systemic lupus erythematosus	0.488834	Attention deficit-hyperactivity disorder	FALSE	0	NA	0.488834
Anxiety Disorders	ENSG00000155511	FALSE	Preclinical	2010-11-17	FALSE	GRIA1	0	sudden cardiac arrest	0	NA	FALSE	0	NA	0
Anxiety Disorders	ENSG00000164082	FALSE	Phase III Clinical Trial	2004-06-29	TRUE	GRM2	0	BMI-adjusted waist circumference	0	NA	FALSE	0	NA	0
Anxiety Disorders	ENSG00000196639	FALSE	Pre-registration	2002-04-03	TRUE	HRH1	0	high density lipoprotein cholesterol measurement	0	NA	FALSE	0	NA	0
Anxiety Disorders	ENSG00000175344	FALSE	Phase II Clinical Trial	2007-05-30	FALSE	CHRNA7	0	NA	0	NA	FALSE	0	NA	0
Anxiety Disorders	ENSG00000160716	FALSE	unknown	2005-12-06	TRUE	CHRNB2	0	NA	0	Epilepsy, nocturnal frontal lobe, 3	FALSE	0	NA	0
Anxiety Disorders	ENSG00000179546	FALSE	unknown	2003-12-22	TRUE	HTR1D	0	body height	0	NA	FALSE	0	NA	0
Anxiety Disorders	ENSG00000158748	FALSE	Phase II Clinical Trial	2009-06-17	TRUE	HTR6	0	circadian rhythm	0	NA	FALSE	0	NA	0
Anxiety Disorders	ENSG00000148680	FALSE	unknown	2003-12-22	TRUE	HTR7	0	white matter microstructure measurement	0	NA	FALSE	0	NA	0
Anxiety Disorders	ENSG00000184845	FALSE	Pre-registration	1989-12-15	TRUE	DRD1	0	NA	0	NA	FALSE	0	NA	0
Anxiety Disorders	ENSG00000151577	FALSE	Phase II Clinical Trial	1989-12-15	TRUE	DRD3	0	NA	0.513936	Schizophrenia, susceptibility to	FALSE	0	NA	0.513936
Anxiety Disorders	ENSG00000134640	FALSE	Phase III Clinical Trial	NA	FALSE	MTNR1B	0	A1C measurement	0	Diabetes mellitus, type 2, susceptibility to	FALSE	0	NA	0
Anxiety Disorders	ENSG00000022355	FALSE	Approved	1993-04-15	TRUE	GABRA1	0	NA	0	Epilepsy, childhood absence, susceptibility to, 4	FALSE	0	NA	0
Anxiety Disorders	ENSG00000151834	FALSE	Approved	1993-04-15	TRUE	GABRA2	0	NA	0.488834	Alcohol dependence, susceptibility to	FALSE	0	NA	0.488834
Anxiety Disorders	ENSG00000011677	FALSE	Approved	1993-04-15	TRUE	GABRA3	0	NA	0	NA	FALSE	0	NA	0
Anxiety Disorders	ENSG00000109158	FALSE	Phase II Clinical Trial	2007-04-27	TRUE	GABRA4	0	NA	0	NA	FALSE	0	NA	0
Anxiety Disorders	ENSG00000186297	FALSE	Approved	1993-04-15	TRUE	GABRA5	0	NA	0	NA	FALSE	0	NA	0
Anxiety Disorders	ENSG00000145864	FALSE	Preclinical	2013-02-26	TRUE	GABRB2	0	NA	0	Epileptic encephalopathy, infantile or early childhood, 2	FALSE	0	NA	0
Anxiety Disorders	ENSG00000166206	FALSE	Preclinical	2013-02-26	TRUE	GABRB3	0	NA	0	Epilepsy, childhood absence, susceptibility to, 5	FALSE	0	NA	0
Anxiety Disorders	ENSG00000144285	FALSE	Phase II Clinical Trial	NA	TRUE	SCN1A	0	epilepsy	0	Epilepsy, generalized, with febrile seizures plus, type 2	FALSE	0	NA	0
Anxiety Disorders	ENSG00000108576	TRUE	Approved	1995-03-15	TRUE	SLC6A4	0	FEV/FEC ratio	1	Anxiety-related personality traits	FALSE	0	NA	1
Anxiety Disorders	ENSG00000196277	FALSE	Preclinical	2008-06-09	FALSE	GRM7	0	NA	0	NA	FALSE	0	NA	0
Anxiety Disorders	ENSG00000178394	TRUE	Approved	1995-03-15	TRUE	HTR1A	0	NA	0	Periodic fever, menstrual cycle dependent	FALSE	0	NA	0
Anxiety Disorders	ENSG00000135312	FALSE	unknown	2003-12-22	TRUE	HTR1B	0	NA	0	NA	FALSE	0	NA	0
Anxiety Disorders	ENSG00000102468	FALSE	Phase II Clinical Trial	1989-12-15	TRUE	HTR2A	0	NA	0.841823	Obsessive-compulsive disorder, susceptibility to	FALSE	0	NA	0.841823
Anxiety Disorders	ENSG00000147246	FALSE	Phase III Clinical Trial	1989-12-15	TRUE	HTR2C	0	NA	0	NA	FALSE	0	NA	0
Anxiety Disorders	ENSG00000166736	FALSE	Phase I Clinical Trial	2005-12-12	TRUE	HTR3A	0	NA	0	NA	FALSE	0	NA	0
Anxiety Disorders	ENSG00000100300	FALSE	Phase II Clinical Trial	2000-03-29	TRUE	TSPO	0	monocypte percentage of leukocytes	0	NA	FALSE	0	NA	0
Anxiety Disorders	ENSG00000168412	FALSE	Phase III Clinical Trial	NA	FALSE	MTNR1A	0	NA	0	NA	FALSE	0	NA	0
Anxiety Disorders	ENSG00000153253	FALSE	Phase II Clinical Trial	NA	TRUE	SCN3A	0	NA	0	Epilepsy, familial focal, with variable foci 4	FALSE	0	NA	0
Anxiety Disorders	ENSG00000103546	TRUE	Approved	1996-07-15	TRUE	SLC6A2	0	NA	0	Orthostatic intolerance	FALSE	0	NA	0
Anxiety Disorders	ENSG00000142319	TRUE	Approved	2004-02-11	TRUE	SLC6A3	0	NA	0.488834	Nicotine dependence, protection against	FALSE	0	NA	0.488834
Anxiety Disorders	ENSG00000101204	FALSE	unknown	2005-12-06	TRUE	CHRNA4	0.488834	nicotine dependence	0.488834	Nicotine addiction, susceptibility to	FALSE	0	NA	0.488834
Anxiety Disorders	ENSG00000080644	FALSE	unknown	2005-12-06	TRUE	CHRNA3	0.513936	schizophrenia	0	Lung cancer susceptibility 2	FALSE	0	NA	0.513936
Anxiety Disorders	ENSG00000117971	FALSE	unknown	2005-12-06	TRUE	CHRNB4	0.513936	schizophrenia	0	NA	FALSE	0	NA	0.513936
Anxiety Disorders	ENSG00000198822	FALSE	Phase III Clinical Trial	2004-06-29	TRUE	GRM3	0.513936	schizophrenia	0	NA	FALSE	0	NA	0.513936
Anxiety Disorders	ENSG00000120088	FALSE	unknown	2006-12-14	TRUE	CRHR1	1	neuroticism measurement	0	NA	FALSE	0	NA	1
Anxiety Disorders	ENSG00000149295	FALSE	Pre-registration	1989-12-15	TRUE	DRD2	1	neuroticism measurement	0	NA	FALSE	0	NA	1
Anxiety, Separation	ENSG00000150594	FALSE	Phase II Clinical Trial	NA	FALSE	ADRA2A	0	platelet aggregation	0	NA	FALSE	0	NA	0
Aortic Valve Stenosis	ENSG00000113161	FALSE	unknown	1997-02-15	TRUE	HMGCR	0	lipoprotein measurement, blood metabolite measurement	0	Low density lipoprotein cholesterol level QTL 3	FALSE	0	NA	0
Aortic Valve Stenosis	ENSG00000109320	FALSE	Phase I Clinical Trial	2015-05-05	TRUE	NFKB1	0.182929	biliary liver cirrhosis	0.182929	Immunodeficiency, common variable, 12	FALSE	0	NA	0.182929
Aortic Valve Stenosis	ENSG00000118137	FALSE	Phase I Clinical Trial	2008-10-17	TRUE	APOA1	0.182929	infantile hypertrophic pyloric stenosis	0	NA	TRUE	0.182929	Hypercholesterolemia	0.182929
Apnea	ENSG00000150594	FALSE	Phase II Clinical Trial	2005-10-18	TRUE	ADRA2A	0	platelet aggregation	0	NA	FALSE	0	NA	0
Apnea	ENSG00000114200	FALSE	Preclinical	NA	TRUE	BCHE	0	aspirin hydrolysis measurement	1	Butyrylcholinesterase deficiency	FALSE	0	NA	1
Apnea	ENSG00000118432	FALSE	Phase II Clinical Trial	2010-12-23	TRUE	CNR1	0	NA	0	NA	FALSE	0	NA	0
Apnea	ENSG00000101180	FALSE	Phase I Clinical Trial	2010-06-15	TRUE	HRH3	0	NA	0	NA	FALSE	0	NA	0
Apnea	ENSG00000166736	FALSE	Phase II Clinical Trial	2004-02-04	TRUE	HTR3A	0	NA	0	NA	FALSE	0	NA	0
Apnea	ENSG00000130037	FALSE	Phase I Clinical Trial	2004-02-06	TRUE	KCNA5	0	NA	0.341879	Atrial fibrillation, familial, 7	FALSE	0	NA	0.341879
Apnea	ENSG00000134640	FALSE	Phase III Clinical Trial	2000-07-11	TRUE	MTNR1B	0.184809	gestational diabetes	0.184809	Diabetes mellitus, type 2, susceptibility to	FALSE	0	NA	0.184809
Apnea	ENSG00000168412	FALSE	Phase III Clinical Trial	2000-07-11	TRUE	MTNR1A	0	NA	0	NA	FALSE	0	NA	0
Apnea	ENSG00000128271	TRUE	Approved	NA	FALSE	ADORA2A	0.192041	myocardial infarction	0	NA	FALSE	0	NA	0.192041
Apnea	ENSG00000171385	FALSE	Phase I Clinical Trial	2004-02-06	TRUE	KCND3	0.341879	atrial fibrillation	0.341879	Brugada syndrome 9	FALSE	0	NA	0.341879
Apnea	ENSG00000155511	FALSE	Phase II Clinical Trial	2008-03-19	FALSE	GRIA1	0.348651	sudden cardiac arrest	0	NA	FALSE	0	NA	0.348651
Apnea	ENSG00000066230	FALSE	Phase II Clinical Trial	2005-06-21	TRUE	SLC9A3	0.485501	Cystic fibrosis, lung disease severity measurement	0.429042	Diarrhea 8, secretory sodium, congenital	FALSE	0	NA	0.485501
Argininosuccinic Aciduria	ENSG00000126522	FALSE	Preclinical	2016-06-27	FALSE	ASL	0	calcium measurement	1	Argininosuccinic aciduria	FALSE	0	NA	1
Argininosuccinic Aciduria	ENSG00000110887	FALSE	Pre-registration	NA	FALSE	DAO	0	NA	0	NA	FALSE	0	NA	0
Arrhythmias, Cardiac	ENSG00000120907	FALSE	unknown	NA	TRUE	ADRA1A	0	blood metabolite measurement	0	NA	FALSE	0	NA	0
Arrhythmias, Cardiac	ENSG00000169252	TRUE	Approved	1989-11-15	TRUE	ADRB2	0	basophil count, eosinophil count	0	NA	FALSE	0	NA	0
Arrhythmias, Cardiac	ENSG00000163485	FALSE	Preclinical	1995-05-15	TRUE	ADORA1	0	NA	0	NA	FALSE	0	NA	0
Arrhythmias, Cardiac	ENSG00000151067	FALSE	Phase II Clinical Trial	1989-06-15	TRUE	CACNA1C	0	aortic root size	0.71056	Brugada syndrome 3	FALSE	0	NA	0.71056
Arrhythmias, Cardiac	ENSG00000163399	TRUE	Approved	1992-10-15	TRUE	ATP1A1	0	NA	0	NA	FALSE	0	NA	0
Arrhythmias, Cardiac	ENSG00000181072	FALSE	Preclinical	1992-12-15	TRUE	CHRM2	0	heart rate	0	NA	FALSE	0	NA	0
Arrhythmias, Cardiac	ENSG00000164588	FALSE	Phase III Clinical Trial	1991-02-15	TRUE	HCN1	0	reproductive behaviour measurement	0.192876	Epileptic encephalopathy, early infantile, 24	FALSE	0	NA	0.192876
Arrhythmias, Cardiac	ENSG00000010322	FALSE	Preclinical	2006-11-03	TRUE	NISCH	0	high density lipoprotein cholesterol measurement	0	NA	FALSE	0	NA	0
Arrhythmias, Cardiac	ENSG00000116329	FALSE	Preclinical	NA	TRUE	OPRD1	0	mean platelet volume	0	NA	FALSE	0	NA	0
Arrhythmias, Cardiac	ENSG00000099822	FALSE	Phase III Clinical Trial	1991-02-15	TRUE	HCN2	0	NA	0	NA	FALSE	0	NA	0
Arrhythmias, Cardiac	ENSG00000126351	FALSE	Preclinical	NA	TRUE	THRA	0	eosinophil percentage of granulocytes	0.192876	Hypothyroidism, congenital, nongoitrous, 6	FALSE	0	NA	0.192876
Arrhythmias, Cardiac	ENSG00000130037	FALSE	Preclinical	1997-02-15	TRUE	KCNA5	0	NA	0.71056	Atrial fibrillation, familial, 7	FALSE	0	NA	0.71056
Arrhythmias, Cardiac	ENSG00000184408	FALSE	Phase II Clinical Trial	1997-02-15	TRUE	KCND2	0	NA	0	NA	FALSE	0	NA	0
Arrhythmias, Cardiac	ENSG00000121361	FALSE	Preclinical	1996-07-15	TRUE	KCNJ8	0	NA	0	NA	FALSE	0	NA	0
Arrhythmias, Cardiac	ENSG00000100097	FALSE	Preclinical	NA	FALSE	LGALS1	0	NA	0	NA	FALSE	0	NA	0
Arrhythmias, Cardiac	ENSG00000131981	FALSE	Preclinical	NA	FALSE	LGALS3	0.192876	Parkinson's disease	0	NA	FALSE	0	NA	0.192876
Arrhythmias, Cardiac	ENSG00000112038	FALSE	Preclinical	NA	TRUE	OPRM1	0.192876	chronic lymphocytic leukemia	0	NA	FALSE	0	NA	0.192876
Arrhythmias, Cardiac	ENSG00000204174	FALSE	Preclinical	2006-11-03	TRUE	NPY4R	0	NA	0	NA	FALSE	0	NA	0
Arrhythmias, Cardiac	ENSG00000082556	FALSE	Preclinical	NA	TRUE	OPRK1	0	NA	0	NA	FALSE	0	NA	0
Arrhythmias, Cardiac	ENSG00000006283	FALSE	Preclinical	1999-04-28	TRUE	CACNA1G	0.197428	prostate carcinoma	0.377832	Spinocerebellar ataxia 42	FALSE	0	NA	0.377832
Arrhythmias, Cardiac	ENSG00000143630	FALSE	Phase III Clinical Trial	1991-02-15	TRUE	HCN3	0.200278	inflammatory bowel disease	0	NA	FALSE	0	NA	0.200278
Arrhythmias, Cardiac	ENSG00000164270	FALSE	Preclinical	1994-05-15	TRUE	HTR4	0.200278	chronic obstructive pulmonary disease	0	NA	FALSE	0	NA	0.200278
Arrhythmias, Cardiac	ENSG00000111319	FALSE	Preclinical	NA	TRUE	SCNN1A	0.200278	multiple sclerosis	0.197428	Bronchiectasis with or without elevated sweat chloride 2	FALSE	0	NA	0.200278
Arrhythmias, Cardiac	ENSG00000069431	FALSE	Preclinical	1996-07-15	TRUE	ABCC9	0.24865	hippocampal sclerosis of aging	0.71056	Atrial fibrillation, familial, 12	FALSE	0	NA	0.71056
Arrhythmias, Cardiac	ENSG00000169403	FALSE	Preclinical	NA	TRUE	PTAFR	0	NA	0	NA	FALSE	0	NA	0
Arrhythmias, Cardiac	ENSG00000043591	TRUE	Approved	1989-11-15	TRUE	ADRB1	0.372457	birth weight	0	Resting heart rate	FALSE	0	NA	0.372457
Arrhythmias, Cardiac	ENSG00000198626	FALSE	Preclinical	2008-07-04	TRUE	RYR2	0	NA	0.73783	Ventricular tachycardia, catecholaminergic polymorphic, 1	FALSE	0	NA	0.73783
Arrhythmias, Cardiac	ENSG00000118515	FALSE	Preclinical	2017-03-23	FALSE	SGK1	0	NA	0	NA	FALSE	0	NA	0
Arrhythmias, Cardiac	ENSG00000103546	FALSE	Preclinical	NA	TRUE	SLC6A2	0	NA	0.385012	Orthostatic intolerance	FALSE	0	NA	0.385012
Arrhythmias, Cardiac	ENSG00000090020	FALSE	Preclinical	1995-12-15	TRUE	SLC9A1	0	NA	0	NA	FALSE	0	NA	0
Arrhythmias, Cardiac	ENSG00000006638	FALSE	Phase II Clinical Trial	1991-10-15	TRUE	TBXA2R	0	NA	0.217145	Bleeding disorder, platelet-type, 13, susceptibility to	FALSE	0	NA	0.217145
Arrhythmias, Cardiac	ENSG00000059377	FALSE	unknown	NA	TRUE	TBXAS1	0	NA	0.197428	Ghosal hematodiaphyseal syndrome	FALSE	0	NA	0.197428
Arrhythmias, Cardiac	ENSG00000138622	FALSE	Phase III Clinical Trial	1991-02-15	TRUE	HCN4	0.71056	atrial fibrillation	0.71056	Brugada syndrome 8	FALSE	0	NA	0.71056
Arrhythmias, Cardiac	ENSG00000055118	TRUE	Approved	1989-09-15	TRUE	KCNH2	0.75	QT interval	1	Short QT syndrome 1	FALSE	0	NA	1
Arrhythmias, Cardiac	ENSG00000183873	TRUE	Approved	1989-06-15	TRUE	SCN5A	0.75	PR interval	0.757086	Heart block, nonprogressive	FALSE	0	NA	0.757086
Arrhythmias, Cardiac	ENSG00000108576	FALSE	Preclinical	NA	TRUE	SLC6A4	0.75	QRS amplitude, QRS complex	0	Anxiety-related personality traits	FALSE	0	NA	0.75
Arrhythmias, Cardiac	ENSG00000183023	FALSE	Preclinical	2005-06-07	TRUE	SLC8A1	0.75	PR interval	0	NA	FALSE	0	NA	0.75
Arrhythmias, Cardiac	ENSG00000143839	FALSE	Preclinical	1998-03-15	TRUE	REN	0	NA	0	NA	TRUE	0.230756	Kidney Diseases	0.230756
Arrhythmias, Cardiac	ENSG00000169432	FALSE	Preclinical	1992-10-15	TRUE	SCN9A	0	NA	0	NA	TRUE	0.424428	Pain	0.424428
Arrhythmias, Cardiac	ENSG00000123700	FALSE	Preclinical	2007-06-11	TRUE	KCNJ2	0.75	QT interval	0	NA	TRUE	0.745612	Long QT Syndrome	0.75
Arrhythmias, Cardiac	ENSG00000053918	FALSE	Phase II Clinical Trial	1994-06-15	TRUE	KCNQ1	0.75	QT interval	0	NA	TRUE	0.745612	Long QT Syndrome	0.75
Arthritis	ENSG00000157766	FALSE	Preclinical	2015-01-07	FALSE	ACAN	0	BMI-adjusted waist circumference	0.460746	Short stature and advanced bone age, with or without early-onset osteoarthritis and/or osteochondritis dissecans	FALSE	0	NA	0.460746
Arthritis	ENSG00000159640	FALSE	Preclinical	2016-12-28	FALSE	ACE	0	angiotensin converting enzyme activity measurement	0.218956	Renal tubular dysgenesis	FALSE	0	NA	0.218956
Arthritis	ENSG00000181092	FALSE	Preclinical	2004-09-20	TRUE	ADIPOQ	0	adiponectin measurement	0.235913	Adiponectin deficiency	FALSE	0	NA	0.235913
Arthritis	ENSG00000151694	FALSE	Preclinical	1995-05-15	TRUE	ADAM17	0	NA	0	NA	FALSE	0	NA	0
Arthritis	ENSG00000101444	FALSE	unknown	NA	TRUE	AHCY	0	glomerular filtration rate, serum creatinine measurement	0.215945	Hypermethioninemia with deficiency of S-adenosylhomocysteine hydrolase	FALSE	0	NA	0.215945
Arthritis	ENSG00000154736	FALSE	Preclinical	2009-03-15	TRUE	ADAMTS5	0	NA	0	NA	FALSE	0	NA	0
Arthritis	ENSG00000161905	FALSE	Preclinical	1997-08-15	TRUE	ALOX15	0	basophil count, eosinophil count	0	NA	FALSE	0	NA	0
Arthritis	ENSG00000012779	FALSE	Phase II Clinical Trial	1989-06-15	TRUE	ALOX5	0	erythrocyte count	0.195492	Atherosclerosis, susceptibility to	FALSE	0	NA	0.195492
Arthritis	ENSG00000131471	FALSE	Phase II Clinical Trial	2010-04-01	TRUE	AOC3	0	pulse pressure measurement	0	NA	FALSE	0	NA	0
Arthritis	ENSG00000144891	FALSE	Preclinical	2016-12-29	FALSE	AGTR1	0	NA	0.218956	Renal tubular dysgenesis	FALSE	0	NA	0.218956
Arthritis	ENSG00000104267	FALSE	Approved	2006-08-11	FALSE	CA2	0	mean corpuscular hemoglobin concentration	0.191094	Osteopetrosis, autosomal recessive 3, with renal tubular acidosis	FALSE	0	NA	0.191094
Arthritis	ENSG00000151067	FALSE	Phase II Clinical Trial	2012-07-27	TRUE	CACNA1C	0	aortic root size	0.191094	Brugada syndrome 3	FALSE	0	NA	0.191094
Arthritis	ENSG00000004948	FALSE	Preclinical	2004-10-11	TRUE	CALCR	0	smoking behavior, body mass index	0.477978	Osteoporosis, postmenopausal, susceptibility	FALSE	0	NA	0.477978
Arthritis	ENSG00000064989	FALSE	Preclinical	1998-07-15	TRUE	CALCRL	0	BMI-adjusted waist-hip ratio	0	NA	FALSE	0	NA	0
Arthritis	ENSG00000007312	FALSE	Preclinical	2009-06-03	TRUE	CD79B	0	body height	0.191094	Agammaglobulinemia 6	FALSE	0	NA	0.191094
Arthritis	ENSG00000213199	FALSE	Preclinical	2010-07-15	TRUE	ASIC3	0	NA	0	NA	FALSE	0	NA	0
Arthritis	ENSG00000105675	TRUE	Approved	2007-08-10	TRUE	ATP4A	0	NA	0	NA	FALSE	0	NA	0
Arthritis	ENSG00000166710	FALSE	Preclinical	2000-11-08	TRUE	B2M	0	NA	0.218956	Immunodeficiency 43	FALSE	0	NA	0.218956
Arthritis	ENSG00000136807	FALSE	Preclinical	2008-08-28	TRUE	CDK9	0	granulocyte percentage of myeloid white cells	0	NA	FALSE	0	NA	0
Arthritis	ENSG00000100739	FALSE	Phase II Clinical Trial	1997-10-15	TRUE	BDKRB1	0	NA	0	NA	FALSE	0	NA	0
Arthritis	ENSG00000023445	FALSE	Preclinical	1997-02-15	TRUE	BIRC3	0	NA	0	NA	FALSE	0	NA	0
Arthritis	ENSG00000010671	FALSE	Preclinical	2015-02-19	TRUE	BTK	0	NA	0.191094	Agammaglobulinemia and isolated hormone deficiency	FALSE	0	NA	0.191094
Arthritis	ENSG00000188822	FALSE	Phase II Clinical Trial	2005-03-13	TRUE	CNR2	0	eosinophil count	0	NA	FALSE	0	NA	0
Arthritis	ENSG00000197405	FALSE	Preclinical	1994-05-15	TRUE	C5AR1	0	NA	0	NA	FALSE	0	NA	0
Arthritis	ENSG00000148408	FALSE	Phase I Clinical Trial	2010-10-04	TRUE	CACNA1B	0	NA	0	NA	FALSE	0	NA	0
Arthritis	ENSG00000110680	FALSE	Phase II Clinical Trial	2011-10-25	TRUE	CALCA	0	NA	0	NA	FALSE	0	NA	0
Arthritis	ENSG00000108342	FALSE	Preclinical	2006-02-21	TRUE	CSF3	0	basophil count	0	NA	FALSE	0	NA	0
Arthritis	ENSG00000119535	FALSE	Preclinical	2006-02-21	TRUE	CSF3R	0	granulocyte count	0.198241	Neutropenia, severe congenital, 7, autosomal recessive	FALSE	0	NA	0.198241
Arthritis	ENSG00000137752	FALSE	Preclinical	1993-11-15	TRUE	CASP1	0	NA	0	NA	FALSE	0	NA	0
Arthritis	ENSG00000149295	FALSE	Preclinical	1996-01-15	TRUE	DRD2	0	neuroticism measurement	0	NA	FALSE	0	NA	0
Arthritis	ENSG00000183813	FALSE	Preclinical	2007-08-22	TRUE	CCR4	0	NA	0	NA	FALSE	0	NA	0
Arthritis	ENSG00000116824	FALSE	Preclinical	1989-08-15	TRUE	CD2	0	NA	0	NA	FALSE	0	NA	0
Arthritis	ENSG00000117480	FALSE	unknown	2008-09-30	TRUE	FAAH	0	neutrophil count, eosinophil count	0.218415	Drug addiction, susceptibility to	FALSE	0	NA	0.218415
Arthritis	ENSG00000010610	FALSE	Preclinical	1999-01-15	TRUE	CD4	0	NA	0.218956	OKT4 epitope deficiency	FALSE	0	NA	0.218956
Arthritis	ENSG00000107831	FALSE	Preclinical	2003-05-20	TRUE	FGF8	0	self reported educational attainment	0.191094	Hypogonadotropic hypogonadism 6 with or without anosmia	FALSE	0	NA	0.191094
Arthritis	ENSG00000102245	FALSE	Preclinical	2004-08-31	TRUE	CD40LG	0	NA	0	NA	FALSE	0	NA	0
Arthritis	ENSG00000115414	FALSE	Preclinical	1997-04-15	TRUE	FN1	0	low density lipoprotein cholesterol measurement	0.191094	Glomerulopathy with fibronectin deposits 2	FALSE	0	NA	0.191094
Arthritis	ENSG00000139610	FALSE	Preclinical	1993-01-15	TRUE	CELA1	0	NA	0	NA	FALSE	0	NA	0
Arthritis	ENSG00000196639	FALSE	Pre-registration	2009-01-15	FALSE	HRH1	0	high density lipoprotein cholesterol measurement	0	NA	FALSE	0	NA	0
Arthritis	ENSG00000104365	FALSE	Phase II Clinical Trial	2004-04-20	TRUE	IKBKB	0	tissue plasminogen activator measurement	0.218956	Immunodeficiency 15	FALSE	0	NA	0.218956
Arthritis	ENSG00000134470	FALSE	Preclinical	2001-04-12	TRUE	IL15RA	0	soluble interleukin-2 receptor subunit alpha measurement	0	NA	FALSE	0	NA	0
Arthritis	ENSG00000136689	FALSE	Preclinical	1990-06-15	TRUE	IL1RN	0	C-reactive protein measurement	0.201909	Interleukin 1 receptor antagonist deficiency	FALSE	0	NA	0.201909
Arthritis	ENSG00000136244	FALSE	Preclinical	2006-08-21	TRUE	IL6	0	basophil count, eosinophil count	0.734831	Rheumatoid arthritis, systemic juvenile	FALSE	0	NA	0.734831
Arthritis	ENSG00000168918	FALSE	Preclinical	2008-10-27	TRUE	INPP5D	0	basophil count, eosinophil count	0	NA	FALSE	0	NA	0
Arthritis	ENSG00000150093	FALSE	Preclinical	1992-01-15	TRUE	ITGB1	0	platelet distribution width	0	NA	FALSE	0	NA	0
Arthritis	ENSG00000259207	FALSE	Preclinical	2001-01-30	TRUE	ITGB3	0	low density lipoprotein cholesterol measurement	0.204461	Myocardial infarction, susceptibility to	FALSE	0	NA	0.204461
Arthritis	ENSG00000082781	FALSE	Preclinical	2001-01-30	TRUE	ITGB5	0	mean platelet volume	0	NA	FALSE	0	NA	0
Arthritis	ENSG00000186810	FALSE	Preclinical	1997-03-15	TRUE	CXCR3	0	NA	0	NA	FALSE	0	NA	0
Arthritis	ENSG00000055118	FALSE	Preclinical	2001-05-10	TRUE	KCNH2	0	QT interval	0.219723	Short QT syndrome 1	FALSE	0	NA	0.219723
Arthritis	ENSG00000168961	FALSE	Preclinical	2007-08-10	TRUE	LGALS9	0	nitric oxide exhalation measurement	0	NA	FALSE	0	NA	0
Arthritis	ENSG00000173198	FALSE	Preclinical	1994-07-15	TRUE	CYSLTR1	0	NA	0	NA	FALSE	0	NA	0
Arthritis	ENSG00000213903	FALSE	Phase I Clinical Trial	1995-06-15	TRUE	LTB4R	0	body height	0	NA	FALSE	0	NA	0
Arthritis	ENSG00000090382	FALSE	Preclinical	NA	TRUE	LYZ	0	cerebrospinal fluid biomarker measurement	0.198241	Amyloidosis, renal	FALSE	0	NA	0.198241
Arthritis	ENSG00000127241	FALSE	Preclinical	2015-10-28	FALSE	MASP1	0	basophil percentage of granulocytes	0.47135	3MC syndrome 1	FALSE	0	NA	0.47135
Arthritis	ENSG00000184845	FALSE	Preclinical	1996-01-15	TRUE	DRD1	0	NA	0	NA	FALSE	0	NA	0
Arthritis	ENSG00000100985	FALSE	Preclinical	1999-09-01	TRUE	MMP9	0	high density lipoprotein cholesterol measurement	0.517094	Metaphyseal anadysplasia 2	FALSE	0	NA	0.517094
Arthritis	ENSG00000198793	FALSE	Preclinical	2016-09-19	TRUE	MTOR	0	corneal topography	0.212745	Smith-Kingsmore syndrome	FALSE	0	NA	0.212745
Arthritis	ENSG00000167658	FALSE	unknown	1991-08-15	TRUE	EEF2	0	NA	0	NA	FALSE	0	NA	0
Arthritis	ENSG00000132507	FALSE	Preclinical	2002-09-13	TRUE	EIF5A	0	NA	0	NA	FALSE	0	NA	0
Arthritis	ENSG00000197561	FALSE	Preclinical	1989-06-15	TRUE	ELANE	0	NA	0.198241	Neutropenia, cyclic	FALSE	0	NA	0.198241
Arthritis	ENSG00000162711	FALSE	Phase II Clinical Trial	2013-04-09	FALSE	NLRP3	0	C-reactive protein measurement	0.205505	Keratoendothelitis fugax hereditaria	FALSE	0	NA	0.205505
Arthritis	ENSG00000116329	TRUE	Approved	1996-04-15	TRUE	OPRD1	0	mean platelet volume	0	NA	FALSE	0	NA	0
Arthritis	ENSG00000125510	FALSE	Phase II Clinical Trial	2009-03-15	FALSE	OPRL1	0	mean corpuscular volume	0	NA	FALSE	0	NA	0
Arthritis	ENSG00000109991	FALSE	Phase II Clinical Trial	2006-02-13	TRUE	P2RX3	0	eosinophil percentage of leukocytes	0	NA	FALSE	0	NA	0
Arthritis	ENSG00000121879	FALSE	unknown	2005-05-10	TRUE	PIK3CA	0	mean corpuscular hemoglobin	0.195492	Cowden syndrome 5	FALSE	0	NA	0.195492
Arthritis	ENSG00000164251	FALSE	Preclinical	2003-04-08	TRUE	F2RL1	0	NA	0	NA	FALSE	0	NA	0
Arthritis	ENSG00000117560	FALSE	Preclinical	2000-03-29	TRUE	FASLG	0	NA	0.206441	Lung cancer, susceptibility to	FALSE	0	NA	0.206441
Arthritis	ENSG00000154229	FALSE	Preclinical	1992-03-15	TRUE	PRKCA	0	low density lipoprotein cholesterol measurement	0.201909	Pituitary tumor, invasive	FALSE	0	NA	0.201909
Arthritis	ENSG00000115828	FALSE	unknown	2008-07-01	TRUE	QPCT	0	schizophrenia	0	NA	FALSE	0	NA	0
Arthritis	ENSG00000102755	FALSE	Preclinical	2000-03-01	TRUE	FLT1	0	NA	0	NA	FALSE	0	NA	0
Arthritis	ENSG00000110195	FALSE	Preclinical	2007-05-30	TRUE	FOLR1	0	NA	0.195492	Neurodegeneration due to cerebral folate transport deficiency	FALSE	0	NA	0.195492
Arthritis	ENSG00000170989	FALSE	Phase I Clinical Trial	2011-09-12	TRUE	S1PR1	0	basophil count, eosinophil count	0	NA	FALSE	0	NA	0
Arthritis	ENSG00000187210	FALSE	Preclinical	1999-01-15	TRUE	GCNT1	0	NA	0	NA	FALSE	0	NA	0
Arthritis	ENSG00000174175	FALSE	Preclinical	1995-11-15	TRUE	SELP	0	cup-to-disc ratio measurement	0	NA	FALSE	0	NA	0
Arthritis	ENSG00000176884	FALSE	unknown	1994-07-15	TRUE	GRIN1	0	NA	0	Neurodevelopmental disorder with or without hyperkinetic movements and seizures, autosomal dominant	FALSE	0	NA	0
Arthritis	ENSG00000108576	TRUE	Approved	1998-08-15	FALSE	SLC6A4	0	FEV/FEC ratio	0	Anxiety-related personality traits	FALSE	0	NA	0
Arthritis	ENSG00000100453	FALSE	Preclinical	2013-03-13	TRUE	GZMB	0	NA	0	NA	FALSE	0	NA	0
Arthritis	ENSG00000115353	FALSE	Preclinical	1992-03-15	TRUE	TACR1	0	brain connectivity measurement	0	NA	FALSE	0	NA	0
Arthritis	ENSG00000072571	FALSE	Preclinical	2014-10-14	TRUE	HMMR	0	NA	0.208071	Breast cancer, susceptibility to	FALSE	0	NA	0.208071
Arthritis	ENSG00000066056	FALSE	Preclinical	NA	TRUE	TIE1	0	age at menarche	0	NA	FALSE	0	NA	0
Arthritis	ENSG00000173083	FALSE	Preclinical	2000-08-04	TRUE	HPSE	0	NA	0	NA	FALSE	0	NA	0
Arthritis	ENSG00000113749	TRUE	Approved	2007-01-05	TRUE	HRH2	0	NA	0	NA	FALSE	0	NA	0
Arthritis	ENSG00000101180	FALSE	Phase II Clinical Trial	2010-06-15	TRUE	HRH3	0	NA	0	NA	FALSE	0	NA	0
Arthritis	ENSG00000102468	FALSE	unknown	2010-08-18	TRUE	HTR2A	0	NA	0.191094	Alcohol dependence, susceptibility to	FALSE	0	NA	0.191094
Arthritis	ENSG00000176890	FALSE	Preclinical	1992-09-15	TRUE	TYMS	0	mean corpuscular hemoglobin	0	NA	FALSE	0	NA	0
Arthritis	ENSG00000159110	FALSE	Preclinical	NA	TRUE	IFNAR2	0	NA	0.195492	Hepatitis B virus, susceptibility to	FALSE	0	NA	0.195492
Arthritis	ENSG00000027697	FALSE	unknown	NA	TRUE	IFNGR1	0	NA	0.221338	Immunodeficiency 27A, mycobacteriosis, AR	FALSE	0	NA	0.221338
Arthritis	ENSG00000162692	FALSE	Preclinical	1989-06-15	TRUE	VCAM1	0	monocyte count	0	NA	FALSE	0	NA	0
Arthritis	ENSG00000112115	FALSE	Preclinical	2016-02-29	FALSE	IL17A	0	NA	0	NA	FALSE	0	NA	0
Arthritis	ENSG00000056736	FALSE	Preclinical	2015-06-19	TRUE	IL17RB	0	NA	0	NA	FALSE	0	NA	0
Arthritis	ENSG00000163702	FALSE	Preclinical	2007-08-10	TRUE	IL17RC	0	NA	0.191094	Candidiasis, familial, 9	FALSE	0	NA	0.191094
Arthritis	ENSG00000124334	FALSE	Preclinical	1990-03-15	TRUE	IL9R	0	NA	0	NA	FALSE	0	NA	0
Arthritis	ENSG00000083457	FALSE	Preclinical	2007-05-22	TRUE	ITGAE	0	NA	0	NA	FALSE	0	NA	0
Arthritis	ENSG00000138448	FALSE	Preclinical	2001-01-30	TRUE	ITGAV	0	NA	0	NA	FALSE	0	NA	0
Arthritis	ENSG00000160255	FALSE	Preclinical	1994-06-15	TRUE	ITGB2	0	NA	0.191094	Leukocyte adhesion deficiency	FALSE	0	NA	0.191094
Arthritis	ENSG00000177272	FALSE	Preclinical	2009-03-13	TRUE	KCNA3	0	NA	0	NA	FALSE	0	NA	0
Arthritis	ENSG00000069535	FALSE	Preclinical	2011-09-13	TRUE	MAOB	0	NA	0	NA	FALSE	0	NA	0
Arthritis	ENSG00000034152	FALSE	Preclinical	1997-02-15	TRUE	MAP2K3	0	NA	0	NA	FALSE	0	NA	0
Arthritis	ENSG00000065559	FALSE	Preclinical	1997-02-15	TRUE	MAP2K4	0	NA	0	NA	FALSE	0	NA	0
Arthritis	ENSG00000071054	FALSE	Preclinical	2008-10-17	TRUE	MAP4K4	0	NA	0	NA	FALSE	0	NA	0
Arthritis	ENSG00000112062	FALSE	Phase II Clinical Trial	1995-11-15	TRUE	MAPK14	0	NA	0	NA	FALSE	0	NA	0
Arthritis	ENSG00000099953	FALSE	Preclinical	1999-09-01	TRUE	MMP11	0	NA	0	NA	FALSE	0	NA	0
Arthritis	ENSG00000087245	FALSE	Preclinical	1997-06-15	TRUE	MMP2	0	NA	0.482888	Multicentric osteolysis, nodulosis, and arthropathy	FALSE	0	NA	0.482888
Arthritis	ENSG00000118113	FALSE	Preclinical	1998-08-15	TRUE	MMP8	0	NA	0	NA	FALSE	0	NA	0
Arthritis	ENSG00000115275	FALSE	Preclinical	NA	TRUE	MOGS	0	NA	0.191094	Congenital disorder of glycosylation, type IIb	FALSE	0	NA	0.191094
Arthritis	ENSG00000156738	FALSE	Preclinical	2016-11-21	FALSE	MS4A1	0	NA	0.191094	Immunodeficiency, common variable, 5	FALSE	0	NA	0.191094
Arthritis	ENSG00000121807	FALSE	Preclinical	1997-08-15	TRUE	CCR2	0.191094	celiac disease	0.208792	HIV infection, susceptibility/resistance to	FALSE	0	NA	0.208792
Arthritis	ENSG00000228716	FALSE	Preclinical	1992-09-15	TRUE	DHFR	0.191094	Huntington disease	0.195492	Megaloblastic anemia due to dihydrofolate reductase deficiency	FALSE	0	NA	0.195492
Arthritis	ENSG00000026103	FALSE	Preclinical	2002-09-13	TRUE	FAS	0.191094	chronic lymphocytic leukemia	0.191094	Autoimmune lymphoproliferative syndrome, type IA	FALSE	0	NA	0.191094
Arthritis	ENSG00000171189	FALSE	Phase II Clinical Trial	2006-12-13	TRUE	GRIK1	0.191094	hepatocellular carcinoma	0	NA	FALSE	0	NA	0.191094
Arthritis	ENSG00000125538	FALSE	Phase II Clinical Trial	2003-12-08	FALSE	IL1B	0.191094	endometriosis	0.191094	Gastric cancer risk after H. pylori infection	FALSE	0	NA	0.191094
Arthritis	ENSG00000115590	FALSE	Preclinical	1994-10-15	TRUE	IL1R2	0.191094	Crohn's disease	0	NA	FALSE	0	NA	0.191094
Arthritis	ENSG00000168685	FALSE	Preclinical	1990-01-15	TRUE	IL7R	0.191094	atopic eczema	0.195492	Severe combined immunodeficiency, T-cell negative, B-cell/natural killer cell-positive type	FALSE	0	NA	0.195492
Arthritis	ENSG00000109320	FALSE	Preclinical	2001-10-18	TRUE	NFKB1	0.191094	biliary liver cirrhosis	0.191094	Immunodeficiency, common variable, 12	FALSE	0	NA	0.191094
Arthritis	ENSG00000112038	TRUE	Approved	1996-04-15	TRUE	OPRM1	0.191094	chronic lymphocytic leukemia	0	NA	FALSE	0	NA	0.191094
Arthritis	ENSG00000113448	TRUE	Approved	1994-10-15	TRUE	PDE4D	0.191094	esophageal carcinoma	0.511794	Acrodysostosis 2, with or without hormone resistance	FALSE	0	NA	0.511794
Arthritis	ENSG00000116711	FALSE	Preclinical	2005-01-21	TRUE	PLA2G4A	0.191094	Crohn's disease	0	Phospholipase A2, group IV A, deficiency of	FALSE	0	NA	0.191094
Arthritis	ENSG00000160013	FALSE	Preclinical	1993-11-15	TRUE	PTGIR	0.191094	ulcerative colitis	0	NA	FALSE	0	NA	0.191094
Arthritis	ENSG00000185313	FALSE	Phase II Clinical Trial	2010-07-15	TRUE	SCN10A	0.191094	Brugada syndrome	0.204461	Episodic pain syndrome, familial, 2	FALSE	0	NA	0.204461
Arthritis	ENSG00000165970	FALSE	unknown	2010-08-18	TRUE	SLC6A5	0.191094	age at onset, Alzheimers disease	0	NA	FALSE	0	NA	0.191094
Arthritis	ENSG00000075073	FALSE	Preclinical	1996-11-15	TRUE	TACR2	0.191094	venous thromboembolism	0	NA	FALSE	0	NA	0.191094
Arthritis	ENSG00000089250	FALSE	Preclinical	2009-05-27	TRUE	NOS1	0	NA	0	NA	FALSE	0	NA	0
Arthritis	ENSG00000139219	FALSE	Preclinical	1995-02-15	TRUE	COL2A1	0.195492	prostate carcinoma	0.770145	Osteoarthritis with mild chondrodysplasia	FALSE	0	NA	0.770145
Arthritis	ENSG00000091831	FALSE	Preclinical	1996-04-15	TRUE	ESR1	0.195492	sudden cardiac arrest	0.2362	Estrogen resistance	FALSE	0	NA	0.2362
Arthritis	ENSG00000110944	FALSE	Preclinical	2006-07-13	TRUE	IL23A	0.195492	psoriasis	0	NA	FALSE	0	NA	0.195492
Arthritis	ENSG00000064300	FALSE	Preclinical	1997-12-15	TRUE	NGFR	0.195492	prostate carcinoma	0	NA	FALSE	0	NA	0.195492
Arthritis	ENSG00000007171	FALSE	Preclinical	1997-12-15	TRUE	NOS2	0.195492	psoriasis	0.208071	Hypertension, susceptibility to	FALSE	0	NA	0.208071
Arthritis	ENSG00000115138	FALSE	Preclinical	2000-12-07	TRUE	POMC	0.195492	type I diabetes mellitus	0.204461	Obesity, early-onset, susceptibility to	FALSE	0	NA	0.204461
Arthritis	ENSG00000163736	FALSE	Preclinical	NA	TRUE	PPBP	0.195492	coronary artery calcification	0	NA	FALSE	0	NA	0.195492
Arthritis	ENSG00000082556	TRUE	Approved	1996-04-15	TRUE	OPRK1	0	NA	0	NA	FALSE	0	NA	0
Arthritis	ENSG00000276045	FALSE	Preclinical	NA	TRUE	ORAI1	0	NA	0.477978	Myopathy, tubular aggregate, 2	FALSE	0	NA	0.477978
Arthritis	ENSG00000108691	FALSE	Preclinical	2007-07-06	TRUE	CCL2	0.198241	inflammatory bowel disease	0.218689	Mycobacterium tuberculosis, susceptibility to	FALSE	0	NA	0.218689
Arthritis	ENSG00000026508	TRUE	Approved	1992-09-15	TRUE	CD44	0.198241	systemic lupus erythematosus	0	Blood group, Indian system	FALSE	0	NA	0.198241
Arthritis	ENSG00000013725	FALSE	unknown	1991-08-15	TRUE	CD6	0.198241	inflammatory bowel disease	0	NA	FALSE	0	NA	0.198241
Arthritis	ENSG00000121594	FALSE	Preclinical	1992-09-15	TRUE	CD80	0.198241	multiple sclerosis	0	NA	FALSE	0	NA	0.198241
Arthritis	ENSG00000114013	FALSE	Preclinical	1992-09-15	TRUE	CD86	0.198241	multiple sclerosis	0	NA	FALSE	0	NA	0.198241
Arthritis	ENSG00000163464	FALSE	Preclinical	1990-01-15	TRUE	CXCR1	0.198241	inflammatory bowel disease	0.191094	AIDS, slow progression to	FALSE	0	NA	0.198241
Arthritis	ENSG00000180871	FALSE	Preclinical	1991-09-15	TRUE	CXCR2	0.198241	inflammatory bowel disease	0	NA	FALSE	0	NA	0.198241
Arthritis	ENSG00000089041	FALSE	Preclinical	2006-12-21	TRUE	P2RX7	0	NA	0	NA	FALSE	0	NA	0
Arthritis	ENSG00000136634	FALSE	Preclinical	2016-04-01	FALSE	IL10	0.198241	inflammatory bowel disease	0.78623	Rheumatoid arthritis, progression of	FALSE	0	NA	0.78623
Arthritis	ENSG00000168811	FALSE	unknown	2001-05-03	TRUE	IL12A	0.198241	systemic lupus erythematosus	0	NA	FALSE	0	NA	0.198241
Arthritis	ENSG00000115232	FALSE	Preclinical	1992-01-15	TRUE	ITGA4	0.198241	inflammatory bowel disease	0	NA	FALSE	0	NA	0.198241
Arthritis	ENSG00000065989	TRUE	Approved	1994-10-15	TRUE	PDE4A	0.198241	inflammatory bowel disease	0	NA	FALSE	0	NA	0.198241
Arthritis	ENSG00000171522	FALSE	Phase II Clinical Trial	2007-01-09	TRUE	PTGER4	0.198241	multiple sclerosis	0	NA	FALSE	0	NA	0.198241
Arthritis	ENSG00000143365	FALSE	Preclinical	2010-01-07	TRUE	RORC	0.198241	inflammatory bowel disease	0.195492	Immunodeficiency 42	FALSE	0	NA	0.198241
Arthritis	ENSG00000165025	FALSE	Phase I Clinical Trial	2009-06-10	TRUE	SYK	0.198241	vascular dementia	0	NA	FALSE	0	NA	0.198241
Arthritis	ENSG00000067182	FALSE	Preclinical	1999-06-23	TRUE	TNFRSF1A	0.198241	multiple sclerosis	0.198241	Multiple sclerosis, susceptibility to, 5	FALSE	0	NA	0.198241
Arthritis	ENSG00000143387	FALSE	Phase II Clinical Trial	1997-10-15	TRUE	CTSK	0.200278	melanoma	0.460746	Pycnodysostosis	FALSE	0	NA	0.460746
Arthritis	ENSG00000163131	FALSE	Phase I Clinical Trial	1998-06-15	TRUE	CTSS	0.200278	melanoma	0	NA	FALSE	0	NA	0.200278
Arthritis	ENSG00000149968	FALSE	Preclinical	1991-01-15	TRUE	MMP3	0.200278	emphysema pattern measurement	0.206441	Coronary heart disease, susceptibility to, 6	FALSE	0	NA	0.206441
Arthritis	ENSG00000197249	FALSE	Preclinical	2008-03-11	TRUE	SERPINA1	0.200278	anti-neutrophil antibody associated vasculitis	0.219723	Hemorrhagic diathesis due to antithrombin Pittsburgh	FALSE	0	NA	0.219723
Arthritis	ENSG00000115594	FALSE	Preclinical	1990-12-15	TRUE	IL1R1	0.201909	asthma	0	NA	FALSE	0	NA	0.201909
Arthritis	ENSG00000104312	FALSE	Preclinical	2016-02-09	FALSE	RIPK2	0.203278	leprosy	0	NA	FALSE	0	NA	0.203278
Arthritis	ENSG00000128271	FALSE	Preclinical	2006-08-21	TRUE	ADORA2A	0.204461	myocardial infarction	0	NA	FALSE	0	NA	0.204461
Arthritis	ENSG00000240972	FALSE	Preclinical	2004-11-01	TRUE	MIF	0.204461	cleft palate, cleft lip	0.734831	Rheumatoid arthritis, systemic juvenile, susceptibility to	FALSE	0	NA	0.734831
Arthritis	ENSG00000184588	TRUE	Approved	1994-10-15	TRUE	PDE4B	0	NA	0	NA	FALSE	0	NA	0
Arthritis	ENSG00000105650	TRUE	Approved	1994-10-15	TRUE	PDE4C	0	NA	0	NA	FALSE	0	NA	0
Arthritis	ENSG00000146648	FALSE	Preclinical	2008-11-13	TRUE	EGFR	0.207291	central nervous system cancer	0.206441	Adenocarcinoma of lung, response to tyrosine kinase inhibitor in	FALSE	0	NA	0.207291
Arthritis	ENSG00000162434	FALSE	Phase I Clinical Trial	2009-12-08	TRUE	JAK1	0.207291	central nervous system cancer, glioma	0	NA	FALSE	0	NA	0.207291
Arthritis	ENSG00000166501	FALSE	Preclinical	1992-03-15	TRUE	PRKCB	0.207291	Ischemic stroke	0	NA	FALSE	0	NA	0.207291
Arthritis	ENSG00000163823	FALSE	Preclinical	2001-08-11	TRUE	CCR1	0.208792	HIV-1 infection, HIV viral set point measurement	0	NA	FALSE	0	NA	0.208792
Arthritis	ENSG00000164362	FALSE	Preclinical	1999-12-01	TRUE	TERT	0.21523	interstitial lung disease	0.205505	Leukemia, acute myeloid	FALSE	0	NA	0.21523
Arthritis	ENSG00000144285	FALSE	Preclinical	2017-05-08	FALSE	SCN1A	0.216936	epilepsy	0.203278	Epileptic encephalopathy, early infantile, 6 (Dravet syndrome)	FALSE	0	NA	0.216936
Arthritis	ENSG00000109471	FALSE	Preclinical	1993-04-15	TRUE	IL2	0.22295	allergic sensitization measurement	0	NA	FALSE	0	NA	0.22295
Arthritis	ENSG00000198805	FALSE	Preclinical	1989-07-15	TRUE	PNP	0	NA	0.201909	Immunodeficiency due to purine nucleoside phosphorylase deficiency	FALSE	0	NA	0.201909
Arthritis	ENSG00000105639	FALSE	Preclinical	2009-06-10	TRUE	JAK3	0.255251	cancer biomarker measurement	0.195492	SCID, autosomal recessive, T-negative/B-positive type	FALSE	0	NA	0.255251
Arthritis	ENSG00000065675	FALSE	Preclinical	2005-05-31	TRUE	PRKCQ	0	NA	0	NA	FALSE	0	NA	0
Arthritis	ENSG00000169403	FALSE	Preclinical	1990-02-15	TRUE	PTAFR	0	NA	0	NA	FALSE	0	NA	0
Arthritis	ENSG00000050628	FALSE	Preclinical	2014-10-30	TRUE	PTGER3	0	NA	0	NA	FALSE	0	NA	0
Arthritis	ENSG00000148344	FALSE	Phase II Clinical Trial	2005-01-24	TRUE	PTGES	0	NA	0	NA	FALSE	0	NA	0
Arthritis	ENSG00000095303	TRUE	Approved	1992-07-15	TRUE	PTGS1	0	NA	0	NA	FALSE	0	NA	0
Arthritis	ENSG00000204628	FALSE	Preclinical	1995-06-15	TRUE	RACK1	0	NA	0	NA	FALSE	0	NA	0
Arthritis	ENSG00000132329	FALSE	Preclinical	1998-07-15	TRUE	RAMP1	0	NA	0	NA	FALSE	0	NA	0
Arthritis	ENSG00000007908	FALSE	Preclinical	1992-03-15	TRUE	SELE	0	NA	0	NA	FALSE	0	NA	0
Arthritis	ENSG00000103546	TRUE	Approved	1998-08-15	TRUE	SLC6A2	0	NA	0.201909	Orthostatic intolerance	FALSE	0	NA	0.201909
Arthritis	ENSG00000112096	FALSE	Preclinical	1992-11-15	TRUE	SOD2	0	NA	0.191094	Microvascular complications of diabetes 6	FALSE	0	NA	0.191094
Arthritis	ENSG00000109610	FALSE	Preclinical	1992-12-15	TRUE	SOD3	0	NA	0	Superoxide dismutase, elevated extracellular	FALSE	0	NA	0
Arthritis	ENSG00000006638	FALSE	Preclinical	NA	TRUE	TBXA2R	0	NA	0.214465	Bleeding disorder, platelet-type, 13, susceptibility to	FALSE	0	NA	0.214465
Arthritis	ENSG00000035862	FALSE	Preclinical	1991-02-15	TRUE	TIMP2	0	NA	0	NA	FALSE	0	NA	0
Arthritis	ENSG00000121966	FALSE	Preclinical	2007-05-18	TRUE	CXCR4	0.734831	chronic childhood arthritis	0.218956	Myelokathexis, isolated	FALSE	0	NA	0.734831
Arthritis	ENSG00000113302	FALSE	unknown	2001-05-03	TRUE	IL12B	0.734831	psoriatic arthritis	0.221338	Immunodeficiency 29, mycobacteriosis	FALSE	0	NA	0.734831
Arthritis	ENSG00000196689	FALSE	Approved	1995-07-15	TRUE	TRPV1	0	NA	0	NA	FALSE	0	NA	0
Arthritis	ENSG00000167723	FALSE	Phase II Clinical Trial	2008-10-28	TRUE	TRPV3	0	NA	0.200278	Olmsted syndrome	FALSE	0	NA	0.200278
Arthritis	ENSG00000178562	FALSE	Preclinical	1992-09-15	TRUE	CD28	0.78623	rheumatoid arthritis	0	NA	FALSE	0	NA	0.78623
Arthritis	ENSG00000101017	FALSE	Preclinical	2007-05-01	TRUE	CD40	0.78623	rheumatoid arthritis	0.195492	Immunodeficiency with hyper-IgM, type 3	FALSE	0	NA	0.78623
Arthritis	ENSG00000090339	FALSE	Preclinical	1990-07-15	TRUE	ICAM1	0.78623	rheumatoid arthritis	0.203278	Malaria, cerebral, susceptibility to	FALSE	0	NA	0.78623
Arthritis	ENSG00000134460	FALSE	Preclinical	1990-12-15	TRUE	IL2RA	0.78623	rheumatoid arthritis	0.218956	Immunodeficiency 41 with lymphoproliferation and autoimmunity	FALSE	0	NA	0.78623
Arthritis	ENSG00000160712	FALSE	Phase II Clinical Trial	1992-08-15	TRUE	IL6R	0.78623	rheumatoid arthritis	0	Interleukin 6, serum level of, QTL	FALSE	0	NA	0.78623
Arthritis	ENSG00000159339	FALSE	Preclinical	2017-02-22	FALSE	PADI4	0.78623	rheumatoid arthritis	0.78623	Rheumatoid arthritis, susceptibility to	FALSE	0	NA	0.78623
Arthritis	ENSG00000115085	FALSE	Preclinical	2005-10-18	TRUE	ZAP70	0	NA	0.225189	Autoimmune disease, multisystem, infantile-onset, 2	FALSE	0	NA	0.225189
Arthritis	ENSG00000118137	FALSE	Preclinical	2003-10-13	TRUE	APOA1	0.191094	infantile hypertrophic pyloric stenosis	0	NA	TRUE	0.191094	Hypercholesterolemia	0.191094
Arthritis	ENSG00000053918	FALSE	Preclinical	2001-05-10	TRUE	KCNQ1	0.195492	type II diabetes mellitus	0	NA	TRUE	0.200278	Long QT Syndrome	0.200278
Arthritis	ENSG00000113580	TRUE	Approved	1990-12-15	TRUE	NR3C1	0	NA	0	NA	TRUE	0.221552	Inflammation	0.221552
Arthritis	ENSG00000168398	FALSE	Phase II Clinical Trial	1989-08-15	TRUE	BDKRB2	0	NA	0	NA	TRUE	0.208071	Hypertension	0.208071
Arthritis	ENSG00000271503	FALSE	Preclinical	1997-11-15	TRUE	CCL5	0	reticulocyte count	0	NA	TRUE	0.208792	HIV Infections	0.208792
Arthritis	ENSG00000132170	FALSE	Preclinical	2002-06-28	TRUE	PPARG	0.195492	type II diabetes mellitus	0	NA	TRUE	0.21364	Diabetes Mellitus	0.21364
Arthritis	ENSG00000198400	FALSE	Phase II Clinical Trial	2003-01-06	TRUE	NTRK1	0	platelet count	0	NA	TRUE	0.221968	Pain	0.221968
Arthritis	ENSG00000134259	FALSE	Phase III Clinical Trial	2003-03-26	TRUE	NGF	0.201909	migraine disorder	0	NA	TRUE	0.221968	Pain	0.221968
Arthritis	ENSG00000169432	FALSE	Phase III Clinical Trial	2008-06-18	TRUE	SCN9A	0	NA	0	NA	TRUE	0.221968	Pain	0.221968
Arthritis	ENSG00000180772	FALSE	unknown	2008-09-09	TRUE	AGTR2	0.191094	Cystic fibrosis, lung disease severity measurement	0	NA	TRUE	0.227493	Kidney Diseases	0.227493
Arthritis	ENSG00000140443	FALSE	Preclinical	2008-11-13	TRUE	IGF1R	0.191094	endometriosis	0	NA	TRUE	0.47135	Achondroplasia	0.47135
Arthritis	ENSG00000073756	TRUE	Approved	1992-07-15	TRUE	PTGS2	0	NA	0	NA	TRUE	0.208071	Colorectal Neoplasms	0.208071
Arthritis, Gouty	ENSG00000170989	FALSE	Phase I Clinical Trial	2011-09-21	FALSE	S1PR1	0	basophil count, eosinophil count	0	NA	FALSE	0	NA	0
Arthritis, Gouty	ENSG00000125538	TRUE	Approved	2003-12-08	TRUE	IL1B	0.173821	endometriosis	0.173821	Gastric cancer risk after H. pylori infection	FALSE	0	NA	0.173821
Arthritis, Gouty	ENSG00000095303	FALSE	Approved	2014-02-24	FALSE	PTGS1	0	NA	0	NA	FALSE	0	NA	0
Arthritis, Gouty	ENSG00000158125	FALSE	unknown	NA	TRUE	XDH	0.411066	androgenetic alopecia	0.581593	Xanthinuria, type I	FALSE	0	NA	0.581593
Arthritis, Gouty	ENSG00000197249	FALSE	Preclinical	2013-03-22	TRUE	SERPINA1	0.443441	coronary artery calcification	0.402252	Emphysema due to AAT deficiency	FALSE	0	NA	0.443441
Arthritis, Gouty	ENSG00000073756	TRUE	Approved	1996-10-15	TRUE	PTGS2	0	NA	0	NA	TRUE	0.185324	Colorectal Neoplasms	0.185324
Arthritis, Juvenile	ENSG00000150782	FALSE	Preclinical	2015-04-01	FALSE	IL18	0	interleukin 18 measurement	0	NA	FALSE	0	NA	0
Arthritis, Juvenile	ENSG00000136244	FALSE	Preclinical	2007-08-23	TRUE	IL6	0	basophil count, eosinophil count	1	Rheumatoid arthritis, systemic juvenile	FALSE	0	NA	1
Arthritis, Juvenile	ENSG00000213903	FALSE	Phase I Clinical Trial	2017-04-12	FALSE	LTB4R	0	body height	0	NA	FALSE	0	NA	0
Arthritis, Juvenile	ENSG00000176890	TRUE	Approved	NA	TRUE	TYMS	0	mean corpuscular hemoglobin	0	NA	FALSE	0	NA	0
Arthritis, Juvenile	ENSG00000159110	FALSE	unknown	NA	TRUE	IFNAR2	0	NA	0.17686	Hepatitis B virus, susceptibility to	FALSE	0	NA	0.17686
Arthritis, Juvenile	ENSG00000228716	TRUE	Approved	2010-04-29	TRUE	DHFR	0.173821	Huntington disease	0.17686	Megaloblastic anemia due to dihydrofolate reductase deficiency	FALSE	0	NA	0.17686
Arthritis, Juvenile	ENSG00000112115	FALSE	unknown	2006-02-01	TRUE	IL17A	0	NA	0	NA	FALSE	0	NA	0
Arthritis, Juvenile	ENSG00000125538	TRUE	Approved	2003-12-08	TRUE	IL1B	0.173821	endometriosis	0.173821	Gastric cancer risk after H. pylori infection	FALSE	0	NA	0.173821
Arthritis, Juvenile	ENSG00000115590	FALSE	Phase II Clinical Trial	1995-08-15	TRUE	IL1R2	0.173821	Crohn's disease	0	NA	FALSE	0	NA	0.173821
Arthritis, Juvenile	ENSG00000139219	FALSE	Preclinical	1993-04-15	TRUE	COL2A1	0.17686	prostate carcinoma	0.723964	Osteoarthritis with mild chondrodysplasia	FALSE	0	NA	0.723964
Arthritis, Juvenile	ENSG00000102967	FALSE	unknown	NA	TRUE	DHODH	0.17686	coronary artery calcification	0.419098	Miller syndrome	FALSE	0	NA	0.419098
Arthritis, Juvenile	ENSG00000162434	FALSE	Phase III Clinical Trial	2003-06-25	FALSE	JAK1	0.184809	central nervous system cancer, glioma	0	NA	FALSE	0	NA	0.184809
Arthritis, Juvenile	ENSG00000105639	FALSE	Phase III Clinical Trial	2003-06-25	FALSE	JAK3	0.214332	cancer biomarker measurement	0.47097	SCID, autosomal recessive, T-negative/B-positive type	FALSE	0	NA	0.47097
Arthritis, Juvenile	ENSG00000095303	TRUE	Approved	NA	FALSE	PTGS1	0	NA	0	NA	FALSE	0	NA	0
Arthritis, Juvenile	ENSG00000115594	TRUE	Approved	1995-08-15	TRUE	IL1R1	0.482579	asthma	0	NA	FALSE	0	NA	0.482579
Arthritis, Juvenile	ENSG00000121594	TRUE	Approved	1992-11-15	TRUE	CD80	0.605283	multiple sclerosis	0	NA	FALSE	0	NA	0.605283
Arthritis, Juvenile	ENSG00000114013	TRUE	Approved	1992-11-15	TRUE	CD86	0.605283	multiple sclerosis	0	NA	FALSE	0	NA	0.605283
Arthritis, Juvenile	ENSG00000106804	FALSE	Phase I Clinical Trial	2017-04-12	FALSE	C5	0.735254	rheumatoid arthritis	0.512316	C5 deficiency	FALSE	0	NA	0.735254
Arthritis, Juvenile	ENSG00000160712	TRUE	Approved	1996-05-15	TRUE	IL6R	0.735254	rheumatoid arthritis	0	Interleukin 6, serum level of, QTL	FALSE	0	NA	0.735254
Arthritis, Juvenile	ENSG00000113580	TRUE	Approved	2013-07-09	TRUE	NR3C1	0	NA	0	NA	TRUE	0.194036	Inflammation	0.194036
Arthritis, Juvenile	ENSG00000073756	TRUE	Approved	1996-10-15	TRUE	PTGS2	0	NA	0	NA	TRUE	0.185324	Colorectal Neoplasms	0.185324
Arthritis, Psoriatic	ENSG00000116824	FALSE	unknown	1989-08-15	TRUE	CD2	0	NA	0	NA	FALSE	0	NA	0
Arthritis, Psoriatic	ENSG00000198851	FALSE	Preclinical	2003-07-03	TRUE	CD3E	0	NA	0.192387	Immunodeficiency 18	FALSE	0	NA	0.192387
Arthritis, Psoriatic	ENSG00000177663	TRUE	Approved	2008-03-04	FALSE	IL17RA	0	monocypte percentage of leukocytes	0.446559	Immunodeficiency 51	FALSE	0	NA	0.446559
Arthritis, Psoriatic	ENSG00000136244	FALSE	Phase II Clinical Trial	2007-01-15	TRUE	IL6	0	basophil count, eosinophil count	0.668409	Rheumatoid arthritis, systemic juvenile	FALSE	0	NA	0.668409
Arthritis, Psoriatic	ENSG00000076706	FALSE	unknown	2013-01-11	TRUE	MCAM	0	platelet count	0	NA	FALSE	0	NA	0
Arthritis, Psoriatic	ENSG00000115009	FALSE	unknown	2009-03-25	TRUE	CCL20	0.173821	ulcerative colitis	0	NA	FALSE	0	NA	0.173821
Arthritis, Psoriatic	ENSG00000228716	FALSE	unknown	2008-03-27	TRUE	DHFR	0.173821	Huntington disease	0.17686	Megaloblastic anemia due to dihydrofolate reductase deficiency	FALSE	0	NA	0.17686
Arthritis, Psoriatic	ENSG00000112115	TRUE	Approved	2006-02-01	TRUE	IL17A	0	NA	0	NA	FALSE	0	NA	0
Arthritis, Psoriatic	ENSG00000112116	FALSE	Phase II Clinical Trial	2012-03-21	FALSE	IL17F	0	NA	0	NA	FALSE	0	NA	0
Arthritis, Psoriatic	ENSG00000005844	FALSE	Phase II Clinical Trial	1996-06-15	TRUE	ITGAL	0.173821	ulcerative colitis	0	NA	FALSE	0	NA	0.173821
Arthritis, Psoriatic	ENSG00000113448	TRUE	Approved	2004-01-28	FALSE	PDE4D	0.173821	esophageal carcinoma	0.532468	Acrodysostosis 2, with or without hormone resistance	FALSE	0	NA	0.532468
Arthritis, Psoriatic	ENSG00000162891	FALSE	Phase I Clinical Trial	2001-01-17	TRUE	IL20	0	NA	0	NA	FALSE	0	NA	0
Arthritis, Psoriatic	ENSG00000139219	FALSE	Preclinical	2016-11-23	TRUE	COL2A1	0.17686	prostate carcinoma	0.69263	Osteoarthritis with mild chondrodysplasia	FALSE	0	NA	0.69263
Arthritis, Psoriatic	ENSG00000102967	TRUE	Approved	NA	FALSE	DHODH	0.17686	coronary artery calcification	0.419098	Miller syndrome	FALSE	0	NA	0.419098
Arthritis, Psoriatic	ENSG00000013725	FALSE	unknown	2007-09-10	TRUE	CD6	0.178739	inflammatory bowel disease	0	NA	FALSE	0	NA	0.178739
Arthritis, Psoriatic	ENSG00000114013	TRUE	Approved	1992-11-15	FALSE	CD86	0.178739	multiple sclerosis	0	NA	FALSE	0	NA	0.178739
Arthritis, Psoriatic	ENSG00000143365	FALSE	Preclinical	2012-06-15	TRUE	RORC	0.178739	inflammatory bowel disease	0.17686	Immunodeficiency 42	FALSE	0	NA	0.178739
Arthritis, Psoriatic	ENSG00000067182	TRUE	Approved	2004-01-28	TRUE	TNFRSF1A	0.178739	multiple sclerosis	0.178739	Multiple sclerosis, susceptibility to, 5	FALSE	0	NA	0.178739
Arthritis, Psoriatic	ENSG00000177272	FALSE	unknown	2008-04-16	TRUE	KCNA3	0	NA	0	NA	FALSE	0	NA	0
Arthritis, Psoriatic	ENSG00000162434	TRUE	Approved	2003-06-25	FALSE	JAK1	0.184809	central nervous system cancer, glioma	0	NA	FALSE	0	NA	0.184809
Arthritis, Psoriatic	ENSG00000184588	TRUE	Approved	2004-01-28	FALSE	PDE4B	0	NA	0	NA	FALSE	0	NA	0
Arthritis, Psoriatic	ENSG00000105650	TRUE	Approved	2004-01-28	FALSE	PDE4C	0	NA	0	NA	FALSE	0	NA	0
Arthritis, Psoriatic	ENSG00000105639	TRUE	Approved	2003-06-25	FALSE	JAK3	0.214332	cancer biomarker measurement	0.17686	SCID, autosomal recessive, T-negative/B-positive type	FALSE	0	NA	0.214332
Arthritis, Psoriatic	ENSG00000168811	FALSE	Preclinical	2015-09-10	TRUE	IL12A	0.407914	systemic lupus erythematosus	0	NA	FALSE	0	NA	0.407914
Arthritis, Psoriatic	ENSG00000096968	FALSE	Preclinical	2007-10-10	FALSE	JAK2	0.407914	systemic lupus erythematosus	0	NA	FALSE	0	NA	0.407914
Arthritis, Psoriatic	ENSG00000134318	FALSE	unknown	2005-05-24	TRUE	ROCK2	0	NA	0	NA	FALSE	0	NA	0
Arthritis, Psoriatic	ENSG00000121594	TRUE	Approved	1992-11-15	FALSE	CD80	0.422169	Vitiligo	0	NA	FALSE	0	NA	0.422169
Arthritis, Psoriatic	ENSG00000110876	FALSE	Phase II Clinical Trial	2002-08-22	TRUE	SELPLG	0	NA	0	NA	FALSE	0	NA	0
Arthritis, Psoriatic	ENSG00000101017	FALSE	Phase I Clinical Trial	2006-12-06	TRUE	CD40	0.703432	rheumatoid arthritis	0.17686	Immunodeficiency with hyper-IgM, type 3	FALSE	0	NA	0.703432
Arthritis, Psoriatic	ENSG00000110944	FALSE	Phase III Clinical Trial	2009-05-22	FALSE	IL23A	0.948727	psoriasis	0	NA	FALSE	0	NA	0.948727
Arthritis, Psoriatic	ENSG00000065989	TRUE	Approved	2004-01-28	FALSE	PDE4A	0.948727	psoriasis	0	NA	FALSE	0	NA	0.948727
Arthritis, Psoriatic	ENSG00000105397	FALSE	Phase I Clinical Trial	2015-08-28	FALSE	TYK2	0.948727	psoriasis	0.173821	Immunodeficiency 35	FALSE	0	NA	0.948727
Arthritis, Psoriatic	ENSG00000113302	TRUE	Approved	2003-04-30	TRUE	IL12B	1	psoriatic arthritis	0.43352	Immunodeficiency 29, mycobacteriosis	FALSE	0	NA	1
Arthritis, Psoriatic	ENSG00000162594	FALSE	Preclinical	2009-07-14	TRUE	IL23R	1	psoriatic arthritis	0.948727	Psoriasis, protection against	FALSE	0	NA	1
Arthritis, Psoriatic	ENSG00000113580	TRUE	Approved	NA	FALSE	NR3C1	0	NA	0	NA	TRUE	0.194036	Inflammation	0.194036
Arthritis, Rheumatoid	ENSG00000132693	FALSE	unknown	2006-05-02	TRUE	CRP	0.20822	inflammatory response	0	NA	TRUE	0	C-Reactive Protein	0.20822
Arthritis, Rheumatoid	ENSG00000123146	FALSE	Preclinical	2007-01-10	TRUE	ADGRE5	0	mean platelet volume	0	NA	FALSE	0	NA	0
Arthritis, Rheumatoid	ENSG00000196839	FALSE	unknown	NA	TRUE	ADA	0	NA	0	NA	FALSE	0	NA	0
Arthritis, Rheumatoid	ENSG00000151694	FALSE	Phase II Clinical Trial	1996-12-15	TRUE	ADAM17	0	NA	0	NA	FALSE	0	NA	0
Arthritis, Rheumatoid	ENSG00000163485	FALSE	Preclinical	2016-06-03	TRUE	ADORA1	0	NA	0	NA	FALSE	0	NA	0
Arthritis, Rheumatoid	ENSG00000012779	FALSE	Phase II Clinical Trial	1994-07-15	TRUE	ALOX5	0	erythrocyte count	0.186652	Atherosclerosis, susceptibility to	FALSE	0	NA	0.186652
Arthritis, Rheumatoid	ENSG00000282608	FALSE	Phase III Clinical Trial	2001-07-24	TRUE	ADORA3	0	NA	0	NA	FALSE	0	NA	0
Arthritis, Rheumatoid	ENSG00000166825	FALSE	unknown	2007-09-25	TRUE	ANPEP	0	blood metabolite measurement	0	NA	FALSE	0	NA	0
Arthritis, Rheumatoid	ENSG00000131471	FALSE	Phase I Clinical Trial	2000-08-17	TRUE	AOC3	0	pulse pressure measurement	0	NA	FALSE	0	NA	0
Arthritis, Rheumatoid	ENSG00000242252	FALSE	Preclinical	2016-07-12	TRUE	BGLAP	0	A1C measurement	0	NA	FALSE	0	NA	0
Arthritis, Rheumatoid	ENSG00000104267	FALSE	unknown	2006-08-11	TRUE	CA2	0	mean corpuscular hemoglobin concentration	0.182929	Osteopetrosis, autosomal recessive 3, with renal tubular acidosis	FALSE	0	NA	0.182929
Arthritis, Rheumatoid	ENSG00000163283	FALSE	unknown	2013-07-04	TRUE	ALPP	0	NA	0	NA	FALSE	0	NA	0
Arthritis, Rheumatoid	ENSG00000276409	FALSE	Preclinical	1996-12-15	TRUE	CCL14	0	cerebrospinal fluid biomarker measurement	0	NA	FALSE	0	NA	0
Arthritis, Rheumatoid	ENSG00000117281	FALSE	Preclinical	2004-10-20	TRUE	CD160	0	urate measurement	0	NA	FALSE	0	NA	0
Arthritis, Rheumatoid	ENSG00000091972	FALSE	Preclinical	2002-07-08	TRUE	CD200	0	basophil count, eosinophil count	0	NA	FALSE	0	NA	0
Arthritis, Rheumatoid	ENSG00000163606	FALSE	Preclinical	2009-02-16	TRUE	CD200R1	0	basophil count, eosinophil count	0	NA	FALSE	0	NA	0
Arthritis, Rheumatoid	ENSG00000169442	FALSE	Phase II Clinical Trial	NA	TRUE	CD52	0	granulocyte percentage of myeloid white cells	0	NA	FALSE	0	NA	0
Arthritis, Rheumatoid	ENSG00000007312	FALSE	Phase I Clinical Trial	2014-03-26	FALSE	CD79B	0	body height	0.48713	Agammaglobulinemia 6	FALSE	0	NA	0.48713
Arthritis, Rheumatoid	ENSG00000105675	TRUE	Approved	2005-10-28	TRUE	ATP4A	0	NA	0	NA	FALSE	0	NA	0
Arthritis, Rheumatoid	ENSG00000140937	FALSE	Phase II Clinical Trial	NA	FALSE	CDH11	0	pulse pressure measurement	0.508828	Elsahy-Waters syndrome	FALSE	0	NA	0.508828
Arthritis, Rheumatoid	ENSG00000134058	FALSE	Phase II Clinical Trial	1997-05-15	FALSE	CDK7	0	granulocyte count	0	NA	FALSE	0	NA	0
Arthritis, Rheumatoid	ENSG00000060982	FALSE	Preclinical	2011-07-09	TRUE	BCAT1	0	NA	0	NA	FALSE	0	NA	0
Arthritis, Rheumatoid	ENSG00000136807	FALSE	Phase II Clinical Trial	1997-05-15	FALSE	CDK9	0	granulocyte percentage of myeloid white cells	0	NA	FALSE	0	NA	0
Arthritis, Rheumatoid	ENSG00000100739	FALSE	Preclinical	2012-07-12	TRUE	BDKRB1	0	NA	0	NA	FALSE	0	NA	0
Arthritis, Rheumatoid	ENSG00000163217	FALSE	unknown	2007-05-30	TRUE	BMP10	0	NA	0	NA	FALSE	0	NA	0
Arthritis, Rheumatoid	ENSG00000010671	FALSE	Phase II Clinical Trial	2004-08-23	TRUE	BTK	0	NA	0.48713	Agammaglobulinemia and isolated hormone deficiency	FALSE	0	NA	0.48713
Arthritis, Rheumatoid	ENSG00000188822	FALSE	Preclinical	2017-02-17	FALSE	CNR2	0	eosinophil count	0	NA	FALSE	0	NA	0
Arthritis, Rheumatoid	ENSG00000197405	FALSE	Phase II Clinical Trial	2003-06-16	TRUE	C5AR1	0	NA	0	NA	FALSE	0	NA	0
Arthritis, Rheumatoid	ENSG00000184371	FALSE	unknown	2006-12-21	TRUE	CSF1	0	leukocyte count	0	NA	FALSE	0	NA	0
Arthritis, Rheumatoid	ENSG00000182578	FALSE	Preclinical	2003-11-21	TRUE	CSF1R	0	granulocyte percentage of myeloid white cells	0.202437	Leukoencephalopathy, diffuse hereditary, with spheroids	FALSE	0	NA	0.202437
Arthritis, Rheumatoid	ENSG00000137752	FALSE	Preclinical	1993-10-15	TRUE	CASP1	0	NA	0	NA	FALSE	0	NA	0
Arthritis, Rheumatoid	ENSG00000164305	FALSE	Phase I Clinical Trial	1997-04-15	TRUE	CASP3	0	NA	0	NA	FALSE	0	NA	0
Arthritis, Rheumatoid	ENSG00000169245	FALSE	Phase II Clinical Trial	2003-01-07	TRUE	CXCL10	0	cerebrospinal fluid biomarker measurement	0	NA	FALSE	0	NA	0
Arthritis, Rheumatoid	ENSG00000169429	FALSE	unknown	2005-10-17	TRUE	CXCL8	0	granulocyte percentage of myeloid white cells	0	NA	FALSE	0	NA	0
Arthritis, Rheumatoid	ENSG00000149295	FALSE	Preclinical	2007-06-25	TRUE	DRD2	0	neuroticism measurement	0	NA	FALSE	0	NA	0
Arthritis, Rheumatoid	ENSG00000277632	FALSE	Preclinical	2000-11-07	TRUE	CCL3	0	NA	0.526634	HIV infection, resistance to	FALSE	0	NA	0.526634
Arthritis, Rheumatoid	ENSG00000275302	FALSE	Preclinical	2000-11-07	TRUE	CCL4	0	NA	0	NA	FALSE	0	NA	0
Arthritis, Rheumatoid	ENSG00000177575	FALSE	Preclinical	2009-10-28	TRUE	CD163	0	NA	0	NA	FALSE	0	NA	0
Arthritis, Rheumatoid	ENSG00000117525	FALSE	Preclinical	2003-04-08	TRUE	F3	0	D dimer measurement	0	NA	FALSE	0	NA	0
Arthritis, Rheumatoid	ENSG00000272398	FALSE	Preclinical	NA	TRUE	CD24	0	NA	0	NA	FALSE	0	NA	0
Arthritis, Rheumatoid	ENSG00000104921	FALSE	Preclinical	1997-10-15	TRUE	FCER2	0	body height	0	NA	FALSE	0	NA	0
Arthritis, Rheumatoid	ENSG00000072694	FALSE	Phase I Clinical Trial	2006-07-31	TRUE	FCGR2B	0	granulocyte count	0.639921	Systemic lupus erythematosus, susceptibility to	FALSE	0	NA	0.639921
Arthritis, Rheumatoid	ENSG00000203747	FALSE	Preclinical	2006-07-31	TRUE	FCGR3A	0	hematocrit	0.548857	Immunodeficiency 20	FALSE	0	NA	0.548857
Arthritis, Rheumatoid	ENSG00000162747	FALSE	Preclinical	2006-07-31	TRUE	FCGR3B	0	granulocyte count	0.188967	Neutropenia, alloimmune neonatal	FALSE	0	NA	0.188967
Arthritis, Rheumatoid	ENSG00000198851	FALSE	Phase I Clinical Trial	2002-11-07	TRUE	CD3E	0	NA	0.548857	Immunodeficiency 18	FALSE	0	NA	0.548857
Arthritis, Rheumatoid	ENSG00000010610	FALSE	Phase II Clinical Trial	1993-05-15	TRUE	CD4	0	NA	0.548857	OKT4 epitope deficiency	FALSE	0	NA	0.548857
Arthritis, Rheumatoid	ENSG00000102245	FALSE	Phase I Clinical Trial	2007-04-21	TRUE	CD40LG	0	NA	0	NA	FALSE	0	NA	0
Arthritis, Rheumatoid	ENSG00000196776	FALSE	Preclinical	2008-06-26	TRUE	CD47	0	NA	0	NA	FALSE	0	NA	0
Arthritis, Rheumatoid	ENSG00000110448	FALSE	unknown	NA	TRUE	CD5	0	NA	0	NA	FALSE	0	NA	0
Arthritis, Rheumatoid	ENSG00000196352	FALSE	Preclinical	1995-06-15	TRUE	CD55	0	NA	0.182929	Complement hyperactivation, angiopathic thrombosis, and protein-losing enteropathy	FALSE	0	NA	0.182929
Arthritis, Rheumatoid	ENSG00000122025	FALSE	Phase I Clinical Trial	1993-05-15	TRUE	FLT3	0	granulocyte count	0	NA	FALSE	0	NA	0
Arthritis, Rheumatoid	ENSG00000160211	FALSE	Phase II Clinical Trial	1995-12-15	TRUE	G6PD	0	erythrocyte count	0.193184	Resistance to malaria due to G6PD deficiency	FALSE	0	NA	0.193184
Arthritis, Rheumatoid	ENSG00000137252	FALSE	Phase I Clinical Trial	2002-06-07	TRUE	HCRTR2	0	circadian rhythm	0	NA	FALSE	0	NA	0
Arthritis, Rheumatoid	ENSG00000019991	FALSE	Preclinical	2016-06-01	FALSE	HGF	0	endothelial growth factor measurement, hepatocyte growth factor measurement	0.192041	Deafness, autosomal recessive 39	FALSE	0	NA	0.192041
Arthritis, Rheumatoid	ENSG00000189403	FALSE	Preclinical	2003-08-06	TRUE	HMGB1	0	mean corpuscular hemoglobin	0	NA	FALSE	0	NA	0
Arthritis, Rheumatoid	ENSG00000175344	FALSE	Preclinical	NA	TRUE	CHRNA7	0	NA	0	NA	FALSE	0	NA	0
Arthritis, Rheumatoid	ENSG00000080824	FALSE	Preclinical	2007-09-04	TRUE	HSP90AA1	0	red blood cell distribution width	0	NA	FALSE	0	NA	0
Arthritis, Rheumatoid	ENSG00000118432	FALSE	Preclinical	2017-02-17	TRUE	CNR1	0	NA	0	NA	FALSE	0	NA	0
Arthritis, Rheumatoid	ENSG00000104365	FALSE	Phase II Clinical Trial	2006-01-18	TRUE	IKBKB	0	tissue plasminogen activator measurement	0.548857	Immunodeficiency 15	FALSE	0	NA	0.548857
Arthritis, Rheumatoid	ENSG00000106113	FALSE	unknown	1994-04-15	TRUE	CRHR2	0	NA	0	NA	FALSE	0	NA	0
Arthritis, Rheumatoid	ENSG00000177663	FALSE	Phase II Clinical Trial	2008-03-04	TRUE	IL17RA	0	monocypte percentage of leukocytes	0.417477	Immunodeficiency 51	FALSE	0	NA	0.417477
Arthritis, Rheumatoid	ENSG00000150782	FALSE	Preclinical	1999-05-04	TRUE	IL18	0	interleukin 18 measurement	0	NA	FALSE	0	NA	0
Arthritis, Rheumatoid	ENSG00000136689	FALSE	Phase II Clinical Trial	2002-07-08	TRUE	IL1RN	0	C-reactive protein measurement	0.438273	Interleukin 1 receptor antagonist deficiency	FALSE	0	NA	0.438273
Arthritis, Rheumatoid	ENSG00000100385	FALSE	Preclinical	NA	FALSE	IL2RB	0	mean corpuscular volume	0	NA	FALSE	0	NA	0
Arthritis, Rheumatoid	ENSG00000198223	FALSE	Phase II Clinical Trial	1999-03-17	TRUE	CSF2RA	0	NA	0.182929	Surfactant metabolism dysfunction, pulmonary, 4	FALSE	0	NA	0.182929
Arthritis, Rheumatoid	ENSG00000136244	FALSE	Phase III Clinical Trial	2006-08-21	TRUE	IL6	0	basophil count, eosinophil count	0.735254	Rheumatoid arthritis, systemic juvenile	FALSE	0	NA	0.735254
Arthritis, Rheumatoid	ENSG00000213949	FALSE	Phase II Clinical Trial	2002-11-29	FALSE	ITGA1	0	FEV/FEC ratio	0	NA	FALSE	0	NA	0
Arthritis, Rheumatoid	ENSG00000150093	FALSE	Phase II Clinical Trial	1991-12-15	TRUE	ITGB1	0	platelet distribution width	0	NA	FALSE	0	NA	0
Arthritis, Rheumatoid	ENSG00000135047	FALSE	Preclinical	1997-01-15	TRUE	CTSL	0	NA	0	NA	FALSE	0	NA	0
Arthritis, Rheumatoid	ENSG00000006210	FALSE	Phase II Clinical Trial	2010-02-25	FALSE	CX3CL1	0	NA	0	NA	FALSE	0	NA	0
Arthritis, Rheumatoid	ENSG00000259207	FALSE	Preclinical	1997-02-15	TRUE	ITGB3	0	low density lipoprotein cholesterol measurement	0.503209	Purpura, posttransfusion	FALSE	0	NA	0.503209
Arthritis, Rheumatoid	ENSG00000113263	FALSE	Phase II Clinical Trial	2012-02-22	FALSE	ITK	0	FEV/FEC ratio	0.563964	Lymphoproliferative syndrome 1	FALSE	0	NA	0.563964
Arthritis, Rheumatoid	ENSG00000157404	FALSE	Phase III Clinical Trial	2003-11-21	TRUE	KIT	0	leukocyte count	0.575404	Mast cell disease	FALSE	0	NA	0.575404
Arthritis, Rheumatoid	ENSG00000165168	FALSE	Preclinical	2012-11-13	TRUE	CYBB	0	NA	0.48713	Chronic granulomatous disease, X-linked	FALSE	0	NA	0.48713
Arthritis, Rheumatoid	ENSG00000213903	FALSE	Phase II Clinical Trial	1993-02-15	TRUE	LTB4R	0	body height	0	NA	FALSE	0	NA	0
Arthritis, Rheumatoid	ENSG00000254087	FALSE	Phase III Clinical Trial	NA	TRUE	LYN	0	body height	0	NA	FALSE	0	NA	0
Arthritis, Rheumatoid	ENSG00000126934	FALSE	Preclinical	2006-05-01	TRUE	MAP2K2	0	erythrocyte count	0.182929	Cardiofaciocutaneous syndrome 4	FALSE	0	NA	0.182929
Arthritis, Rheumatoid	ENSG00000111142	FALSE	unknown	2003-02-04	TRUE	METAP2	0	reticulocyte count	0	NA	FALSE	0	NA	0
Arthritis, Rheumatoid	ENSG00000196611	FALSE	Phase III Clinical Trial	1990-08-15	TRUE	MMP1	0	matrix metalloproteinase measurement	0.53968	Epidermolysis bullosa dystrophica, autosomal recessive, modifier of	FALSE	0	NA	0.53968
Arthritis, Rheumatoid	ENSG00000100985	FALSE	Phase II Clinical Trial	2013-03-05	TRUE	MMP9	0	high density lipoprotein cholesterol measurement	0.488094	Metaphyseal anadysplasia 2	FALSE	0	NA	0.488094
Arthritis, Rheumatoid	ENSG00000198793	FALSE	Phase II Clinical Trial	1997-08-15	TRUE	MTOR	0	corneal topography	0.201024	Smith-Kingsmore syndrome	FALSE	0	NA	0.201024
Arthritis, Rheumatoid	ENSG00000167658	FALSE	unknown	NA	TRUE	EEF2	0	NA	0	NA	FALSE	0	NA	0
Arthritis, Rheumatoid	ENSG00000158517	FALSE	Preclinical	2003-05-20	TRUE	NCF1	0	age at menarche	0.48713	Chronic granulomatous disease due to deficiency of NCF-1	FALSE	0	NA	0.48713
Arthritis, Rheumatoid	ENSG00000100906	FALSE	Preclinical	2014-02-24	TRUE	NFKBIA	0	lymphocyte count	0.456932	Ectodermal dysplasia, anhidrotic, with T-cell immunodeficiency	FALSE	0	NA	0.456932
Arthritis, Rheumatoid	ENSG00000197561	FALSE	Preclinical	1992-06-15	TRUE	ELANE	0	NA	0.188967	Neutropenia, cyclic	FALSE	0	NA	0.188967
Arthritis, Rheumatoid	ENSG00000162711	FALSE	Preclinical	2013-03-28	FALSE	NLRP3	0	C-reactive protein measurement	0.417477	CINCA syndrome	FALSE	0	NA	0.417477
Arthritis, Rheumatoid	ENSG00000187266	FALSE	Approved	2017-07-13	FALSE	EPOR	0	NA	0.182929	Erythrocytosis, familial, 1	FALSE	0	NA	0.182929
Arthritis, Rheumatoid	ENSG00000175591	FALSE	unknown	2002-08-19	TRUE	P2RY2	0	basophil count	0	NA	FALSE	0	NA	0
Arthritis, Rheumatoid	ENSG00000113721	FALSE	Phase III Clinical Trial	NA	TRUE	PDGFRB	0	cerebrospinal fluid biomarker measurement	0.53968	Myofibromatosis, infantile, 1	FALSE	0	NA	0.53968
Arthritis, Rheumatoid	ENSG00000164251	FALSE	Preclinical	2011-08-30	TRUE	F2RL1	0	NA	0	NA	FALSE	0	NA	0
Arthritis, Rheumatoid	ENSG00000117560	FALSE	Preclinical	1997-03-15	TRUE	FASLG	0	NA	0.619473	Autoimmune lymphoproliferative syndrome, type IB	FALSE	0	NA	0.619473
Arthritis, Rheumatoid	ENSG00000196262	TRUE	Approved	NA	FALSE	PPIA	0	erythrocyte count	0	NA	FALSE	0	NA	0
Arthritis, Rheumatoid	ENSG00000171132	FALSE	Preclinical	2008-07-08	TRUE	PRKCE	0	erythrocyte count	0	NA	FALSE	0	NA	0
Arthritis, Rheumatoid	ENSG00000088832	TRUE	Approved	1989-10-15	TRUE	FKBP1A	0	NA	0	NA	FALSE	0	NA	0
Arthritis, Rheumatoid	ENSG00000163220	FALSE	Phase I Clinical Trial	2002-06-05	TRUE	S100A9	0	granulocyte percentage of myeloid white cells	0	NA	FALSE	0	NA	0
Arthritis, Rheumatoid	ENSG00000010810	FALSE	Phase III Clinical Trial	NA	TRUE	FYN	0	NA	0	NA	FALSE	0	NA	0
Arthritis, Rheumatoid	ENSG00000170989	FALSE	Phase I Clinical Trial	2009-01-15	TRUE	S1PR1	0	basophil count, eosinophil count	0	NA	FALSE	0	NA	0
Arthritis, Rheumatoid	ENSG00000125910	FALSE	unknown	2009-01-15	TRUE	S1PR4	0	basophil count, eosinophil count	0	NA	FALSE	0	NA	0
Arthritis, Rheumatoid	ENSG00000263761	FALSE	unknown	2007-05-30	TRUE	GDF2	0	NA	0.182929	Telangiectasia, hereditary hemorrhagic, type 5	FALSE	0	NA	0.182929
Arthritis, Rheumatoid	ENSG00000149021	FALSE	Preclinical	2009-07-17	TRUE	SCGB1A1	0	chronic obstructive pulmonary disease, CC16 measurement	0	NA	FALSE	0	NA	0
Arthritis, Rheumatoid	ENSG00000109163	FALSE	Phase II Clinical Trial	2010-08-04	FALSE	GNRHR	0	NA	0.192041	Hypogonadotropic hypogonadism 7 without anosmia	FALSE	0	NA	0.192041
Arthritis, Rheumatoid	ENSG00000106366	FALSE	Phase II Clinical Trial	2006-08-29	TRUE	SERPINE1	0	plasminogen activator inhibitor 1 measurement	0.206733	Plasminogen activator inhibitor-1 deficiency	FALSE	0	NA	0.206733
Arthritis, Rheumatoid	ENSG00000166224	FALSE	Phase II Clinical Trial	2006-11-03	TRUE	SGPL1	0	reticulocyte count	0.182929	Nephrotic syndrome 14	FALSE	0	NA	0.182929
Arthritis, Rheumatoid	ENSG00000082701	FALSE	unknown	2007-09-14	TRUE	GSK3B	0	NA	0	NA	FALSE	0	NA	0
Arthritis, Rheumatoid	ENSG00000100453	FALSE	Preclinical	2013-03-12	TRUE	GZMB	0	NA	0	NA	FALSE	0	NA	0
Arthritis, Rheumatoid	ENSG00000118785	FALSE	Phase II Clinical Trial	2006-03-29	TRUE	SPP1	0	bone density	0	NA	FALSE	0	NA	0
Arthritis, Rheumatoid	ENSG00000121764	FALSE	Phase I Clinical Trial	2002-06-07	TRUE	HCRTR1	0	NA	0	NA	FALSE	0	NA	0
Arthritis, Rheumatoid	ENSG00000116478	FALSE	Preclinical	2006-12-20	TRUE	HDAC1	0	NA	0	NA	FALSE	0	NA	0
Arthritis, Rheumatoid	ENSG00000115353	FALSE	Preclinical	1995-06-15	TRUE	TACR1	0	brain connectivity measurement	0	NA	FALSE	0	NA	0
Arthritis, Rheumatoid	ENSG00000196591	FALSE	Preclinical	2006-12-20	TRUE	HDAC2	0	NA	0	NA	FALSE	0	NA	0
Arthritis, Rheumatoid	ENSG00000094631	FALSE	Phase I Clinical Trial	2009-08-13	TRUE	HDAC6	0	NA	0	NA	FALSE	0	NA	0
Arthritis, Rheumatoid	ENSG00000183735	FALSE	Preclinical	2009-10-14	TRUE	TBK1	0	pulse pressure measurement	0.182929	Encephalopathy, acute, infection-induced (herpes-specific), susceptibility to, 8	FALSE	0	NA	0.182929
Arthritis, Rheumatoid	ENSG00000100644	FALSE	Phase I Clinical Trial	1997-04-15	TRUE	HIF1A	0	NA	0	NA	FALSE	0	NA	0
Arthritis, Rheumatoid	ENSG00000110719	FALSE	Preclinical	2002-11-21	TRUE	TCIRG1	0	body height	0.441058	Osteopetrosis, autosomal recessive 1	FALSE	0	NA	0.441058
Arthritis, Rheumatoid	ENSG00000239732	FALSE	Phase II Clinical Trial	1993-07-15	TRUE	TLR9	0	bipolar disorder	0	NA	FALSE	0	NA	0
Arthritis, Rheumatoid	ENSG00000134489	FALSE	Phase I Clinical Trial	2009-07-28	TRUE	HRH4	0	NA	0	NA	FALSE	0	NA	0
Arthritis, Rheumatoid	ENSG00000121858	FALSE	Preclinical	2008-11-20	TRUE	TNFSF10	0	body height	0	NA	FALSE	0	NA	0
Arthritis, Rheumatoid	ENSG00000120659	TRUE	Approved	1997-07-15	TRUE	TNFSF11	0	bone density	0.441058	Osteopetrosis, autosomal recessive 2	FALSE	0	NA	0.441058
Arthritis, Rheumatoid	ENSG00000102524	FALSE	Phase III Clinical Trial	1999-07-13	TRUE	TNFSF13B	0	leukocyte count	0	NA	FALSE	0	NA	0
Arthritis, Rheumatoid	ENSG00000131747	FALSE	unknown	1993-05-15	TRUE	TOP2A	0	hip circumference, body mass index	0	NA	FALSE	0	NA	0
Arthritis, Rheumatoid	ENSG00000176890	TRUE	Approved	1996-05-15	TRUE	TYMS	0	mean corpuscular hemoglobin	0	NA	FALSE	0	NA	0
Arthritis, Rheumatoid	ENSG00000197919	FALSE	unknown	1997-01-15	TRUE	IFNA1	0	NA	0.548857	Interferon, alpha, deficiency	FALSE	0	NA	0.548857
Arthritis, Rheumatoid	ENSG00000159110	FALSE	Phase II Clinical Trial	NA	TRUE	IFNAR2	0	NA	0.186652	Hepatitis B virus, susceptibility to	FALSE	0	NA	0.186652
Arthritis, Rheumatoid	ENSG00000171855	FALSE	Phase I Clinical Trial	2006-06-26	TRUE	IFNB1	0	NA	0	NA	FALSE	0	NA	0
Arthritis, Rheumatoid	ENSG00000111537	FALSE	Approved	1992-04-15	TRUE	IFNG	0	NA	0.48713	AIDS, rapid progression to	FALSE	0	NA	0.48713
Arthritis, Rheumatoid	ENSG00000027697	TRUE	Approved	1991-09-15	FALSE	IFNGR1	0	NA	0.208046	Immunodeficiency 27A, mycobacteriosis, AR	FALSE	0	NA	0.208046
Arthritis, Rheumatoid	ENSG00000162692	FALSE	Preclinical	2001-04-12	TRUE	VCAM1	0	monocyte count	0	NA	FALSE	0	NA	0
Arthritis, Rheumatoid	ENSG00000112715	FALSE	Preclinical	2010-11-25	TRUE	VEGFA	0	anthropometric measurement, waist-hip ratio, sexual dimorphism	0.182929	Microvascular complications of diabetes 1	FALSE	0	NA	0.182929
Arthritis, Rheumatoid	ENSG00000114812	FALSE	Preclinical	2008-09-26	TRUE	VIPR1	0	CCL2 measurement	0	NA	FALSE	0	NA	0
Arthritis, Rheumatoid	ENSG00000110324	FALSE	Phase II Clinical Trial	2009-07-30	FALSE	IL10RA	0	NA	0.188967	Inflammatory bowel disease 28, early onset, autosomal recessive	FALSE	0	NA	0.188967
Arthritis, Rheumatoid	ENSG00000096996	FALSE	Preclinical	2002-11-14	TRUE	IL12RB1	0	NA	0.208046	Immunodeficiency 30	FALSE	0	NA	0.208046
Arthritis, Rheumatoid	ENSG00000164136	FALSE	unknown	1999-05-26	TRUE	IL15	0	NA	0	NA	FALSE	0	NA	0
Arthritis, Rheumatoid	ENSG00000112115	FALSE	Phase III Clinical Trial	2001-07-24	TRUE	IL17A	0	NA	0	NA	FALSE	0	NA	0
Arthritis, Rheumatoid	ENSG00000124391	FALSE	unknown	2008-11-28	TRUE	IL17C	0	NA	0	NA	FALSE	0	NA	0
Arthritis, Rheumatoid	ENSG00000112116	FALSE	Phase II Clinical Trial	2011-12-12	TRUE	IL17F	0	NA	0	NA	FALSE	0	NA	0
Arthritis, Rheumatoid	ENSG00000162891	FALSE	Phase II Clinical Trial	2001-01-17	TRUE	IL20	0	NA	0	NA	FALSE	0	NA	0
Arthritis, Rheumatoid	ENSG00000142677	FALSE	Phase II Clinical Trial	2006-10-10	TRUE	IL22RA1	0	NA	0	NA	FALSE	0	NA	0
Arthritis, Rheumatoid	ENSG00000185291	FALSE	Preclinical	2011-05-17	TRUE	IL3RA	0	NA	0	NA	FALSE	0	NA	0
Arthritis, Rheumatoid	ENSG00000106348	FALSE	Approved	1989-12-15	TRUE	IMPDH1	0	NA	0.190676	Retinitis pigmentosa 10	FALSE	0	NA	0.190676
Arthritis, Rheumatoid	ENSG00000198001	FALSE	Phase II Clinical Trial	2011-03-28	TRUE	IRAK4	0	NA	0.548857	IRAK4 deficiency	FALSE	0	NA	0.548857
Arthritis, Rheumatoid	ENSG00000137809	FALSE	Preclinical	2008-07-29	TRUE	ITGA11	0	NA	0	NA	FALSE	0	NA	0
Arthritis, Rheumatoid	ENSG00000138448	FALSE	Preclinical	1997-02-15	TRUE	ITGAV	0	NA	0	NA	FALSE	0	NA	0
Arthritis, Rheumatoid	ENSG00000139626	FALSE	Phase II Clinical Trial	1991-12-15	TRUE	ITGB7	0	NA	0	NA	FALSE	0	NA	0
Arthritis, Rheumatoid	ENSG00000177606	FALSE	Phase II Clinical Trial	1994-06-15	TRUE	JUN	0	NA	0	NA	FALSE	0	NA	0
Arthritis, Rheumatoid	ENSG00000177272	FALSE	Preclinical	2008-04-16	TRUE	KCNA3	0	NA	0	NA	FALSE	0	NA	0
Arthritis, Rheumatoid	ENSG00000197894	FALSE	Preclinical	2015-07-28	TRUE	ADH5	0.182929	alcohol dependence	0	NA	FALSE	0	NA	0.182929
Arthritis, Rheumatoid	ENSG00000182866	FALSE	Preclinical	1998-10-15	TRUE	LCK	0	NA	0	NA	FALSE	0	NA	0
Arthritis, Rheumatoid	ENSG00000115009	FALSE	unknown	2009-03-25	TRUE	CCL20	0.182929	ulcerative colitis	0	NA	FALSE	0	NA	0.182929
Arthritis, Rheumatoid	ENSG00000121807	FALSE	Phase I Clinical Trial	1995-10-15	TRUE	CCR2	0.182929	celiac disease	0.526634	HIV infection, susceptibility/resistance to	FALSE	0	NA	0.526634
Arthritis, Rheumatoid	ENSG00000004468	FALSE	Phase I Clinical Trial	2014-08-20	FALSE	CD38	0.182929	Parkinson's disease	0	NA	FALSE	0	NA	0.182929
Arthritis, Rheumatoid	ENSG00000203710	FALSE	unknown	1999-02-14	TRUE	CR1	0.182929	Alzheimers disease	0.639921	SLE susceptibility	FALSE	0	NA	0.639921
Arthritis, Rheumatoid	ENSG00000228716	TRUE	Approved	1994-08-15	TRUE	DHFR	0.182929	Huntington disease	0.186652	Megaloblastic anemia due to dihydrofolate reductase deficiency	FALSE	0	NA	0.186652
Arthritis, Rheumatoid	ENSG00000176387	FALSE	Preclinical	2006-07-25	TRUE	HSD11B2	0.182929	metabolic syndrome	0.182929	Apparent mineralocorticoid excess	FALSE	0	NA	0.182929
Arthritis, Rheumatoid	ENSG00000163600	FALSE	unknown	2007-04-05	TRUE	ICOS	0.182929	celiac disease	0.48713	Immunodeficiency, common variable, 1	FALSE	0	NA	0.48713
Arthritis, Rheumatoid	ENSG00000081985	FALSE	Preclinical	2002-11-14	TRUE	IL12RB2	0.182929	biliary liver cirrhosis	0	NA	FALSE	0	NA	0.182929
Arthritis, Rheumatoid	ENSG00000115008	FALSE	Preclinical	2007-11-13	TRUE	IL1A	0.182929	endometriosis	0	NA	FALSE	0	NA	0.182929
Arthritis, Rheumatoid	ENSG00000125538	FALSE	Phase II Clinical Trial	2003-12-08	TRUE	IL1B	0.182929	endometriosis	0.182929	Gastric cancer risk after H. pylori infection	FALSE	0	NA	0.182929
Arthritis, Rheumatoid	ENSG00000115590	FALSE	Phase II Clinical Trial	1995-08-15	TRUE	IL1R2	0.182929	Crohn's disease	0	NA	FALSE	0	NA	0.182929
Arthritis, Rheumatoid	ENSG00000125571	FALSE	Phase III Clinical Trial	2001-07-24	FALSE	IL37	0.182929	endometriosis	0	NA	FALSE	0	NA	0.182929
Arthritis, Rheumatoid	ENSG00000005844	FALSE	Phase II Clinical Trial	1996-06-15	TRUE	ITGAL	0.182929	ulcerative colitis	0	NA	FALSE	0	NA	0.182929
Arthritis, Rheumatoid	ENSG00000113594	FALSE	Preclinical	1996-09-15	TRUE	LIFR	0	NA	0.53968	Stuve-Wiedemann syndrome/Schwartz-Jampel type 2 syndrome	FALSE	0	NA	0.53968
Arthritis, Rheumatoid	ENSG00000186818	FALSE	Preclinical	2004-10-20	TRUE	LILRB4	0	NA	0	NA	FALSE	0	NA	0
Arthritis, Rheumatoid	ENSG00000109320	FALSE	Phase II Clinical Trial	1996-01-15	TRUE	NFKB1	0.182929	biliary liver cirrhosis	0.48713	Immunodeficiency, common variable, 12	FALSE	0	NA	0.48713
Arthritis, Rheumatoid	ENSG00000113448	FALSE	Phase II Clinical Trial	1996-03-15	TRUE	PDE4D	0.182929	esophageal carcinoma	0.483739	Acrodysostosis 2, with or without hormone resistance	FALSE	0	NA	0.483739
Arthritis, Rheumatoid	ENSG00000116711	FALSE	Phase II Clinical Trial	2007-07-09	TRUE	PLA2G4A	0.182929	Crohn's disease	0	Phospholipase A2, group IV A, deficiency of	FALSE	0	NA	0.182929
Arthritis, Rheumatoid	ENSG00000160013	FALSE	unknown	NA	TRUE	PTGIR	0.182929	ulcerative colitis	0	NA	FALSE	0	NA	0.182929
Arthritis, Rheumatoid	ENSG00000165731	FALSE	unknown	2007-01-10	TRUE	RET	0.182929	Hirschsprung disease	0.182929	Central hypoventilation syndrome, congenital	FALSE	0	NA	0.182929
Arthritis, Rheumatoid	ENSG00000120889	FALSE	Phase I Clinical Trial	1997-04-15	TRUE	TNFRSF10B	0.182929	renal cell carcinoma	0.186652	Squamous cell carcinoma, head and neck	FALSE	0	NA	0.186652
Arthritis, Rheumatoid	ENSG00000128245	FALSE	Preclinical	2011-08-20	TRUE	YWHAH	0.182929	Chronic Hepatitis C infection	0	NA	FALSE	0	NA	0.182929
Arthritis, Rheumatoid	ENSG00000112062	FALSE	Phase II Clinical Trial	1997-12-15	TRUE	MAPK14	0	NA	0	NA	FALSE	0	NA	0
Arthritis, Rheumatoid	ENSG00000162889	FALSE	Preclinical	2011-09-06	TRUE	MAPKAPK2	0	NA	0	NA	FALSE	0	NA	0
Arthritis, Rheumatoid	ENSG00000124089	FALSE	Preclinical	2014-07-15	TRUE	MC3R	0	NA	0.205891	Mycobacterium tuberculosis, protection against	FALSE	0	NA	0.205891
Arthritis, Rheumatoid	ENSG00000139219	FALSE	Preclinical	1993-04-15	TRUE	COL2A1	0.186652	prostate carcinoma	0.766392	Osteoarthritis with mild chondrodysplasia	FALSE	0	NA	0.766392
Arthritis, Rheumatoid	ENSG00000102967	TRUE	Approved	1999-01-15	TRUE	DHODH	0.186652	coronary artery calcification	0.441058	Miller syndrome	FALSE	0	NA	0.441058
Arthritis, Rheumatoid	ENSG00000091831	FALSE	unknown	1999-05-19	TRUE	ESR1	0.186652	sudden cardiac arrest	0.449971	Breast cancer	FALSE	0	NA	0.449971
Arthritis, Rheumatoid	ENSG00000140009	FALSE	Phase I Clinical Trial	2003-08-20	TRUE	ESR2	0.186652	prostate carcinoma	0	NA	FALSE	0	NA	0.186652
Arthritis, Rheumatoid	ENSG00000156738	TRUE	Approved	1993-09-15	TRUE	MS4A1	0	NA	0.48713	Immunodeficiency, common variable, 5	FALSE	0	NA	0.48713
Arthritis, Rheumatoid	ENSG00000087085	FALSE	Phase I Clinical Trial	1994-11-15	TRUE	ACHE	0.188967	inflammatory bowel disease	0	Blood group, Yt system	FALSE	0	NA	0.188967
Arthritis, Rheumatoid	ENSG00000108691	FALSE	Phase II Clinical Trial	1992-01-15	TRUE	CCL2	0.188967	inflammatory bowel disease	0.526634	HIV-1, resistance to	FALSE	0	NA	0.526634
Arthritis, Rheumatoid	ENSG00000163464	FALSE	Preclinical	1997-03-15	TRUE	CXCR1	0.188967	inflammatory bowel disease	0.48713	AIDS, slow progression to	FALSE	0	NA	0.48713
Arthritis, Rheumatoid	ENSG00000180871	FALSE	Preclinical	1997-03-15	TRUE	CXCR2	0.188967	inflammatory bowel disease	0	NA	FALSE	0	NA	0.188967
Arthritis, Rheumatoid	ENSG00000160223	FALSE	Phase I Clinical Trial	2015-12-03	FALSE	ICOSLG	0.188967	inflammatory bowel disease	0	NA	FALSE	0	NA	0.188967
Arthritis, Rheumatoid	ENSG00000115232	FALSE	Phase II Clinical Trial	1991-12-15	TRUE	ITGA4	0.188967	inflammatory bowel disease	0	NA	FALSE	0	NA	0.188967
Arthritis, Rheumatoid	ENSG00000107968	FALSE	Preclinical	2003-06-09	TRUE	MAP3K8	0.188967	inflammatory bowel disease	0	NA	FALSE	0	NA	0.188967
Arthritis, Rheumatoid	ENSG00000143365	FALSE	Phase I Clinical Trial	2012-06-15	TRUE	RORC	0.188967	inflammatory bowel disease	0.497045	Immunodeficiency 42	FALSE	0	NA	0.497045
Arthritis, Rheumatoid	ENSG00000165025	FALSE	Phase II Clinical Trial	2003-10-31	TRUE	SYK	0.188967	vascular dementia	0	NA	FALSE	0	NA	0.188967
Arthritis, Rheumatoid	ENSG00000173511	FALSE	Preclinical	1997-07-15	TRUE	VEGFB	0.188967	inflammatory bowel disease	0	NA	FALSE	0	NA	0.188967
Arthritis, Rheumatoid	ENSG00000143387	FALSE	Phase I Clinical Trial	2001-07-17	TRUE	CTSK	0.190676	melanoma	0.441058	Pycnodysostosis	FALSE	0	NA	0.441058
Arthritis, Rheumatoid	ENSG00000163131	FALSE	Preclinical	2001-03-22	TRUE	CTSS	0.190676	melanoma	0	NA	FALSE	0	NA	0.190676
Arthritis, Rheumatoid	ENSG00000116044	FALSE	Phase II Clinical Trial	2003-10-13	TRUE	NFE2L2	0	NA	0.548857	Immunodeficiency, developmental delay, and hypohomocysteinemia	FALSE	0	NA	0.548857
Arthritis, Rheumatoid	ENSG00000169032	FALSE	Preclinical	1998-01-15	TRUE	MAP2K1	0.190676	Testicular Germ Cell Tumor	0.182929	Cardiofaciocutaneous syndrome 3	FALSE	0	NA	0.190676
Arthritis, Rheumatoid	ENSG00000262406	FALSE	unknown	2000-10-19	TRUE	MMP12	0.190676	emphysema pattern measurement	0	NA	FALSE	0	NA	0.190676
Arthritis, Rheumatoid	ENSG00000149968	FALSE	Preclinical	NA	TRUE	MMP3	0.190676	emphysema pattern measurement	0.195816	Coronary heart disease, susceptibility to, 6	FALSE	0	NA	0.195816
Arthritis, Rheumatoid	ENSG00000171608	FALSE	Phase II Clinical Trial	2008-07-18	TRUE	PIK3CD	0.190676	Testicular Germ Cell Tumor	0.548857	Immunodeficiency 14	FALSE	0	NA	0.548857
Arthritis, Rheumatoid	ENSG00000184381	FALSE	unknown	2005-08-02	TRUE	PLA2G6	0.192041	age-related macular degeneration	0.190676	Parkinson disease 14, autosomal recessive	FALSE	0	NA	0.192041
Arthritis, Rheumatoid	ENSG00000089250	FALSE	Preclinical	1994-08-15	TRUE	NOS1	0	NA	0	NA	FALSE	0	NA	0
Arthritis, Rheumatoid	ENSG00000164733	FALSE	Preclinical	1997-01-15	TRUE	CTSB	0.193184	leprosy	0	NA	FALSE	0	NA	0.193184
Arthritis, Rheumatoid	ENSG00000104312	FALSE	Preclinical	2016-02-09	FALSE	RIPK2	0.193184	leprosy	0	NA	FALSE	0	NA	0.193184
Arthritis, Rheumatoid	ENSG00000185338	FALSE	Preclinical	2012-10-16	TRUE	SOCS1	0.193184	leprosy	0	NA	FALSE	0	NA	0.193184
Arthritis, Rheumatoid	ENSG00000128271	FALSE	Preclinical	2003-10-08	TRUE	ADORA2A	0.194169	myocardial infarction	0	NA	FALSE	0	NA	0.194169
Arthritis, Rheumatoid	ENSG00000117594	FALSE	Preclinical	2006-07-25	TRUE	HSD11B1	0.194169	cleft palate, cleft lip	0.417477	Cortisone reductase deficiency 2	FALSE	0	NA	0.417477
Arthritis, Rheumatoid	ENSG00000240972	FALSE	Preclinical	2012-06-15	FALSE	MIF	0.194169	cleft palate, cleft lip	0.735254	Rheumatoid arthritis, systemic juvenile, susceptibility to	FALSE	0	NA	0.735254
Arthritis, Rheumatoid	ENSG00000091879	FALSE	unknown	2009-11-23	TRUE	ANGPT2	0.195038	leukopenia	0	NA	FALSE	0	NA	0.195038
Arthritis, Rheumatoid	ENSG00000139567	FALSE	unknown	2007-05-30	TRUE	ACVRL1	0.195816	lung adenocarcinoma	0.182929	Telangiectasia, hereditary hemorrhagic, type 2	FALSE	0	NA	0.195816
Arthritis, Rheumatoid	ENSG00000162434	TRUE	Approved	2003-06-25	TRUE	JAK1	0.196521	central nervous system cancer, glioma	0	NA	FALSE	0	NA	0.196521
Arthritis, Rheumatoid	ENSG00000089022	FALSE	Phase II Clinical Trial	2006-01-24	TRUE	MAPKAPK5	0.196521	Ischemic stroke	0	NA	FALSE	0	NA	0.196521
Arthritis, Rheumatoid	ENSG00000141510	FALSE	unknown	1995-01-15	TRUE	TP53	0.196521	central nervous system cancer	0.557494	Osteosarcoma	FALSE	0	NA	0.557494
Arthritis, Rheumatoid	ENSG00000099985	FALSE	Phase II Clinical Trial	2007-03-15	TRUE	OSM	0	NA	0	NA	FALSE	0	NA	0
Arthritis, Rheumatoid	ENSG00000089041	FALSE	Phase II Clinical Trial	2001-12-04	TRUE	P2RX7	0	NA	0	NA	FALSE	0	NA	0
Arthritis, Rheumatoid	ENSG00000177455	FALSE	Preclinical	2007-01-22	TRUE	CD19	0.2014	body weight	0.48713	Immunodeficiency, common variable, 3	FALSE	0	NA	0.48713
Arthritis, Rheumatoid	ENSG00000184588	FALSE	Phase II Clinical Trial	1996-03-15	TRUE	PDE4B	0	NA	0	NA	FALSE	0	NA	0
Arthritis, Rheumatoid	ENSG00000105650	FALSE	Phase II Clinical Trial	1996-03-15	TRUE	PDE4C	0	NA	0	NA	FALSE	0	NA	0
Arthritis, Rheumatoid	ENSG00000124102	FALSE	Preclinical	NA	TRUE	PI3	0	NA	0	NA	FALSE	0	NA	0
Arthritis, Rheumatoid	ENSG00000105851	FALSE	Phase II Clinical Trial	2006-07-28	TRUE	PIK3CG	0	NA	0	NA	FALSE	0	NA	0
Arthritis, Rheumatoid	ENSG00000188257	FALSE	Preclinical	1994-08-15	TRUE	PLA2G2A	0	NA	0.197167	Colorectal cancer	FALSE	0	NA	0.197167
Arthritis, Rheumatoid	ENSG00000198805	FALSE	Phase I Clinical Trial	1992-12-15	TRUE	PNP	0	NA	0.192041	Immunodeficiency due to purine nucleoside phosphorylase deficiency	FALSE	0	NA	0.192041
Arthritis, Rheumatoid	ENSG00000101868	FALSE	Phase I Clinical Trial	1995-03-15	TRUE	POLA1	0	NA	0.188967	Pigmentary disorder, reticulate, with systemic manifestations, X-linked	FALSE	0	NA	0.188967
Arthritis, Rheumatoid	ENSG00000130203	FALSE	Preclinical	2008-06-19	TRUE	APOE	0.229222	clinical and behavioural ideal cardiovascular health	0.213022	Lipoprotein glomerulopathy	FALSE	0	NA	0.229222
Arthritis, Rheumatoid	ENSG00000081051	FALSE	unknown	2001-02-27	TRUE	AFP	0.234915	cancer biomarker measurement	0.219756	Alpha-fetoprotein deficiency	FALSE	0	NA	0.234915
Arthritis, Rheumatoid	ENSG00000105639	TRUE	Approved	2003-06-25	TRUE	JAK3	0.234915	cancer biomarker measurement	0.497045	SCID, autosomal recessive, T-negative/B-positive type	FALSE	0	NA	0.497045
Arthritis, Rheumatoid	ENSG00000065675	FALSE	Preclinical	2008-07-08	TRUE	PRKCQ	0	NA	0	NA	FALSE	0	NA	0
Arthritis, Rheumatoid	ENSG00000160951	TRUE	Approved	2007-04-13	TRUE	PTGER1	0	NA	0	NA	FALSE	0	NA	0
Arthritis, Rheumatoid	ENSG00000148344	FALSE	unknown	2006-12-19	TRUE	PTGES	0	NA	0	NA	FALSE	0	NA	0
Arthritis, Rheumatoid	ENSG00000095303	TRUE	Approved	1989-05-15	TRUE	PTGS1	0	NA	0	NA	FALSE	0	NA	0
Arthritis, Rheumatoid	ENSG00000017797	FALSE	Phase II Clinical Trial	2014-12-01	FALSE	RALBP1	0	NA	0	NA	FALSE	0	NA	0
Arthritis, Rheumatoid	ENSG00000172819	FALSE	Phase I Clinical Trial	2015-05-20	FALSE	RARG	0	NA	0	NA	FALSE	0	NA	0
Arthritis, Rheumatoid	ENSG00000159958	FALSE	Phase II Clinical Trial	2010-10-21	FALSE	TNFRSF13C	0.417477	Vitiligo	0.48713	Immunodeficiency, common variable, 4	FALSE	0	NA	0.48713
Arthritis, Rheumatoid	ENSG00000110944	FALSE	Phase II Clinical Trial	2002-11-14	TRUE	IL23A	0.425974	psoriasis	0	NA	FALSE	0	NA	0.425974
Arthritis, Rheumatoid	ENSG00000134545	FALSE	Phase I Clinical Trial	2006-11-24	FALSE	KLRC1	0.425974	psoriasis	0	NA	FALSE	0	NA	0.425974
Arthritis, Rheumatoid	ENSG00000213809	FALSE	Phase I Clinical Trial	2006-11-24	TRUE	KLRK1	0.425974	psoriasis	0	NA	FALSE	0	NA	0.425974
Arthritis, Rheumatoid	ENSG00000007171	FALSE	Preclinical	1999-09-22	TRUE	NOS2	0.425974	psoriasis	0.197167	Hypertension, susceptibility to	FALSE	0	NA	0.425974
Arthritis, Rheumatoid	ENSG00000120088	FALSE	unknown	1994-04-15	TRUE	CRHR1	0.435157	androgenetic alopecia	0	NA	FALSE	0	NA	0.435157
Arthritis, Rheumatoid	ENSG00000258839	FALSE	Preclinical	2008-07-14	TRUE	MC1R	0.44088	skin sensitivity to sun	0.425974	Albinism, oculocutaneous, type II, modifier of	FALSE	0	NA	0.44088
Arthritis, Rheumatoid	ENSG00000115884	FALSE	unknown	2006-07-11	TRUE	SDC1	0	NA	0	NA	FALSE	0	NA	0
Arthritis, Rheumatoid	ENSG00000007908	FALSE	Preclinical	1999-09-01	TRUE	SELE	0	NA	0	NA	FALSE	0	NA	0
Arthritis, Rheumatoid	ENSG00000110876	FALSE	Preclinical	2002-08-22	FALSE	SELPLG	0	NA	0	NA	FALSE	0	NA	0
Arthritis, Rheumatoid	ENSG00000026103	FALSE	Phase II Clinical Trial	2003-03-04	TRUE	FAS	0.48713	chronic lymphocytic leukemia	0.619473	Autoimmune lymphoproliferative syndrome, type IA	FALSE	0	NA	0.619473
Arthritis, Rheumatoid	ENSG00000110492	FALSE	Preclinical	2010-04-27	TRUE	MDK	0.48713	selective IgA deficiency disease	0	NA	FALSE	0	NA	0.48713
Arthritis, Rheumatoid	ENSG00000197122	FALSE	Preclinical	1996-06-15	TRUE	SRC	0	NA	0	NA	FALSE	0	NA	0
Arthritis, Rheumatoid	ENSG00000162298	FALSE	Preclinical	2011-10-14	TRUE	SYVN1	0	NA	0	NA	FALSE	0	NA	0
Arthritis, Rheumatoid	ENSG00000115594	TRUE	Approved	1989-06-15	TRUE	IL1R1	0.511396	asthma	0	NA	FALSE	0	NA	0.511396
Arthritis, Rheumatoid	ENSG00000059377	FALSE	Phase III Clinical Trial	1993-06-15	TRUE	TBXAS1	0	NA	0.186652	Ghosal hematodiaphyseal syndrome	FALSE	0	NA	0.186652
Arthritis, Rheumatoid	ENSG00000163823	FALSE	Phase II Clinical Trial	1997-04-15	TRUE	CCR1	0.526634	HIV-1 infection, HIV viral set point measurement	0	NA	FALSE	0	NA	0.526634
Arthritis, Rheumatoid	ENSG00000105329	FALSE	Phase II Clinical Trial	2007-10-09	TRUE	TGFB1	0	NA	0.441058	Camurati-Engelmann disease	FALSE	0	NA	0.441058
Arthritis, Rheumatoid	ENSG00000137462	FALSE	Phase II Clinical Trial	2006-02-15	TRUE	TLR2	0	NA	0.205891	Mycobacterium tuberculosis, susceptibility to	FALSE	0	NA	0.205891
Arthritis, Rheumatoid	ENSG00000164342	FALSE	Preclinical	2012-03-07	FALSE	TLR3	0	NA	0.526634	HIV1 infection, resistance to	FALSE	0	NA	0.526634
Arthritis, Rheumatoid	ENSG00000196664	FALSE	Preclinical	2006-07-28	TRUE	TLR7	0	NA	0	NA	FALSE	0	NA	0
Arthritis, Rheumatoid	ENSG00000101916	FALSE	Preclinical	2006-07-28	TRUE	TLR8	0	NA	0	NA	FALSE	0	NA	0
Arthritis, Rheumatoid	ENSG00000158859	FALSE	Preclinical	2007-02-06	TRUE	ADAMTS4	0.557498	allergy	0	NA	FALSE	0	NA	0.557498
Arthritis, Rheumatoid	ENSG00000144381	FALSE	Preclinical	2003-11-12	TRUE	HSPD1	0.557498	allergy	0.194169	Leukodystrophy, hypomyelinating, 4	FALSE	0	NA	0.557498
Arthritis, Rheumatoid	ENSG00000115541	FALSE	unknown	2002-09-04	TRUE	HSPE1	0.557498	allergy	0	NA	FALSE	0	NA	0.557498
Arthritis, Rheumatoid	ENSG00000166888	FALSE	Preclinical	2016-11-17	TRUE	STAT6	0.557498	allergic sensitization measurement	0	NA	FALSE	0	NA	0.557498
Arthritis, Rheumatoid	ENSG00000041982	FALSE	Preclinical	2007-05-29	TRUE	TNC	0	NA	0.190676	Deafness, autosomal dominant 56	FALSE	0	NA	0.190676
Arthritis, Rheumatoid	ENSG00000006327	FALSE	Phase II Clinical Trial	2008-10-17	TRUE	TNFRSF12A	0	NA	0	NA	FALSE	0	NA	0
Arthritis, Rheumatoid	ENSG00000122194	FALSE	Preclinical	2002-06-24	TRUE	PLG	0.619473	temporal arteritis	0.197167	Dysplasminogenemia	FALSE	0	NA	0.619473
Arthritis, Rheumatoid	ENSG00000161955	FALSE	Phase III Clinical Trial	2000-05-03	FALSE	TNFSF13	0.619473	IGA glomerulonephritis	0	NA	FALSE	0	NA	0.619473
Arthritis, Rheumatoid	ENSG00000109471	FALSE	Phase II Clinical Trial	2013-11-26	FALSE	IL2	0.632081	type I diabetes mellitus	0	NA	FALSE	0	NA	0.632081
Arthritis, Rheumatoid	ENSG00000138684	FALSE	Phase II Clinical Trial	2010-06-21	TRUE	IL21	0.632081	type I diabetes mellitus	0	NA	FALSE	0	NA	0.632081
Arthritis, Rheumatoid	ENSG00000197272	FALSE	unknown	2004-08-03	TRUE	IL27	0.632081	type I diabetes mellitus	0	NA	FALSE	0	NA	0.632081
Arthritis, Rheumatoid	ENSG00000171862	FALSE	Phase II Clinical Trial	1999-02-15	TRUE	PTEN	0.632081	type I diabetes mellitus	0.196521	Glioma susceptibility 2	FALSE	0	NA	0.632081
Arthritis, Rheumatoid	ENSG00000026508	FALSE	Preclinical	2000-10-10	TRUE	CD44	0.639921	systemic lupus erythematosus	0	Blood group, Indian system	FALSE	0	NA	0.639921
Arthritis, Rheumatoid	ENSG00000013725	FALSE	Phase II Clinical Trial	1996-05-15	TRUE	CD6	0.639921	multiple sclerosis	0	NA	FALSE	0	NA	0.639921
Arthritis, Rheumatoid	ENSG00000121594	TRUE	Approved	1992-11-15	TRUE	CD80	0.639921	multiple sclerosis	0	NA	FALSE	0	NA	0.639921
Arthritis, Rheumatoid	ENSG00000114013	TRUE	Approved	1992-11-15	TRUE	CD86	0.639921	multiple sclerosis	0	NA	FALSE	0	NA	0.639921
Arthritis, Rheumatoid	ENSG00000135446	FALSE	Preclinical	2015-01-13	FALSE	CDK4	0.639921	multiple sclerosis	0.190676	Melanoma, cutaneous malignant, 3	FALSE	0	NA	0.639921
Arthritis, Rheumatoid	ENSG00000263528	FALSE	Preclinical	2009-10-14	TRUE	IKBKE	0.639921	systemic lupus erythematosus	0	NA	FALSE	0	NA	0.639921
Arthritis, Rheumatoid	ENSG00000136634	FALSE	Preclinical	2000-09-29	TRUE	IL10	0.639921	systemic lupus erythematosus	1	Rheumatoid arthritis, progression of	FALSE	0	NA	1
Arthritis, Rheumatoid	ENSG00000168811	FALSE	Phase III Clinical Trial	1997-06-15	TRUE	IL12A	0.639921	systemic lupus erythematosus	0	NA	FALSE	0	NA	0.639921
Arthritis, Rheumatoid	ENSG00000096968	TRUE	Approved	2006-12-01	TRUE	JAK2	0.639921	systemic lupus erythematosus	0	NA	FALSE	0	NA	0.639921
Arthritis, Rheumatoid	ENSG00000100030	FALSE	Preclinical	1998-01-15	TRUE	MAPK1	0.639921	multiple sclerosis	0	NA	FALSE	0	NA	0.639921
Arthritis, Rheumatoid	ENSG00000065989	FALSE	Phase II Clinical Trial	1996-03-15	TRUE	PDE4A	0.639921	systemic lupus erythematosus	0	NA	FALSE	0	NA	0.639921
Arthritis, Rheumatoid	ENSG00000171522	FALSE	Phase II Clinical Trial	2012-01-17	TRUE	PTGER4	0.639921	multiple sclerosis	0	NA	FALSE	0	NA	0.639921
Arthritis, Rheumatoid	ENSG00000180739	FALSE	unknown	2009-01-15	TRUE	S1PR5	0.639921	systemic lupus erythematosus	0	NA	FALSE	0	NA	0.639921
Arthritis, Rheumatoid	ENSG00000168610	FALSE	Preclinical	2016-06-23	FALSE	STAT3	0.639921	multiple sclerosis	0.71509	Autoimmune disease, multisystem, infantile-onset, 1	FALSE	0	NA	0.71509
Arthritis, Rheumatoid	ENSG00000067182	FALSE	Phase II Clinical Trial	2003-11-18	TRUE	TNFRSF1A	0.639921	multiple sclerosis	0.639921	Multiple sclerosis, susceptibility to, 5	FALSE	0	NA	0.639921
Arthritis, Rheumatoid	ENSG00000197249	FALSE	Phase II Clinical Trial	1993-08-15	TRUE	SERPINA1	0.645707	anti-neutrophil antibody associated vasculitis	0.206733	Hemorrhagic diathesis due to antithrombin Pittsburgh	FALSE	0	NA	0.645707
Arthritis, Rheumatoid	ENSG00000113302	FALSE	Phase III Clinical Trial	1997-06-15	TRUE	IL12B	0.703432	psoriatic arthritis	0.208046	Immunodeficiency 29, mycobacteriosis	FALSE	0	NA	0.703432
Arthritis, Rheumatoid	ENSG00000162594	FALSE	Preclinical	2010-12-15	TRUE	IL23R	0.703432	ankylosing spondylitis	0.425974	Psoriasis, protection against	FALSE	0	NA	0.703432
Arthritis, Rheumatoid	ENSG00000111321	FALSE	Phase II Clinical Trial	2000-07-12	TRUE	LTBR	0.703432	ankylosing spondylitis	0	NA	FALSE	0	NA	0.703432
Arthritis, Rheumatoid	ENSG00000121966	FALSE	Phase II Clinical Trial	1996-07-15	TRUE	CXCR4	0.735254	chronic childhood arthritis	0.548857	Myelokathexis, isolated	FALSE	0	NA	0.735254
Arthritis, Rheumatoid	ENSG00000124731	FALSE	Preclinical	2012-01-19	TRUE	TREM1	0	NA	0	NA	FALSE	0	NA	0
Arthritis, Rheumatoid	ENSG00000196689	FALSE	unknown	1994-05-15	TRUE	TRPV1	0	NA	0	NA	FALSE	0	NA	0
Arthritis, Rheumatoid	ENSG00000106804	FALSE	Preclinical	1993-08-15	TRUE	C5	1	rheumatoid arthritis	0.548857	C5 deficiency	FALSE	0	NA	1
Arthritis, Rheumatoid	ENSG00000112486	FALSE	Preclinical	2012-02-10	FALSE	CCR6	1	rheumatoid arthritis	0	NA	FALSE	0	NA	1
Arthritis, Rheumatoid	ENSG00000178562	FALSE	Phase II Clinical Trial	2011-07-13	FALSE	CD28	1	rheumatoid arthritis	0	NA	FALSE	0	NA	1
Arthritis, Rheumatoid	ENSG00000101017	FALSE	Phase II Clinical Trial	2002-09-12	TRUE	CD40	1	rheumatoid arthritis	0.497045	Immunodeficiency with hyper-IgM, type 3	FALSE	0	NA	1
Arthritis, Rheumatoid	ENSG00000123374	FALSE	Phase II Clinical Trial	1997-05-15	FALSE	CDK2	1	rheumatoid arthritis	0	NA	FALSE	0	NA	1
Arthritis, Rheumatoid	ENSG00000105810	FALSE	Preclinical	2015-01-13	FALSE	CDK6	1	rheumatoid arthritis	0	NA	FALSE	0	NA	1
Arthritis, Rheumatoid	ENSG00000164400	FALSE	Phase II Clinical Trial	1999-09-02	TRUE	CSF2	1	rheumatoid arthritis	0	NA	FALSE	0	NA	1
Arthritis, Rheumatoid	ENSG00000163599	FALSE	Phase I Clinical Trial	2008-01-30	TRUE	CTLA4	1	rheumatoid arthritis	0.639921	Systemic lupus erythematosus, susceptibility to	FALSE	0	NA	1
Arthritis, Rheumatoid	ENSG00000197635	FALSE	unknown	2007-09-25	TRUE	DPP4	1	rheumatoid arthritis	0	NA	FALSE	0	NA	1
Arthritis, Rheumatoid	ENSG00000090339	FALSE	Phase II Clinical Trial	1990-09-15	TRUE	ICAM1	1	rheumatoid arthritis	0.193184	Malaria, cerebral, susceptibility to	FALSE	0	NA	1
Arthritis, Rheumatoid	ENSG00000134258	FALSE	Phase I Clinical Trial	2008-07-10	TRUE	VTCN1	0	NA	0	NA	FALSE	0	NA	0
Arthritis, Rheumatoid	ENSG00000134460	FALSE	Approved	2013-01-18	TRUE	IL2RA	1	rheumatoid arthritis	0.632081	Diabetes, mellitus, insulin-dependent, susceptibility to, 10	FALSE	0	NA	1
Arthritis, Rheumatoid	ENSG00000160712	TRUE	Approved	1990-08-15	TRUE	IL6R	1	rheumatoid arthritis	0	Interleukin 6, serum level of, QTL	FALSE	0	NA	1
Arthritis, Rheumatoid	ENSG00000159339	FALSE	Preclinical	2015-10-07	FALSE	PADI4	1	rheumatoid arthritis	1	Rheumatoid arthritis, susceptibility to	FALSE	0	NA	1
Arthritis, Rheumatoid	ENSG00000105397	FALSE	Preclinical	2007-07-30	TRUE	TYK2	1	rheumatoid arthritis	0.48713	Immunodeficiency 35	FALSE	0	NA	1
Arthritis, Rheumatoid	ENSG00000115085	FALSE	Phase II Clinical Trial	1995-02-15	TRUE	ZAP70	0	NA	0.71509	Autoimmune disease, multisystem, infantile-onset, 2	FALSE	0	NA	0.71509
Arthritis, Rheumatoid	ENSG00000118137	FALSE	unknown	2005-07-04	TRUE	APOA1	0.182929	infantile hypertrophic pyloric stenosis	0	NA	TRUE	0.182929	Hypercholesterolemia	0.182929
Arthritis, Rheumatoid	ENSG00000185231	TRUE	Approved	NA	FALSE	MC2R	0	NA	0	NA	TRUE	0.182929	Cushing Syndrome	0.182929
Arthritis, Rheumatoid	ENSG00000168398	FALSE	Preclinical	2012-07-12	TRUE	BDKRB2	0	NA	0	NA	TRUE	0.197167	Hypertension	0.197167
Arthritis, Rheumatoid	ENSG00000132170	FALSE	Phase II Clinical Trial	1995-03-15	TRUE	PPARG	0.186652	type II diabetes mellitus	0	NA	TRUE	0.20176	Diabetes Mellitus	0.20176
Arthritis, Rheumatoid	ENSG00000113580	TRUE	Approved	1989-05-15	TRUE	NR3C1	0	NA	0	NA	TRUE	0.20822	Inflammation	0.20822
Arthritis, Rheumatoid	ENSG00000136869	FALSE	Phase II Clinical Trial	2006-08-17	TRUE	TLR4	0	NA	0	NA	TRUE	0.213022	Kidney Diseases	0.213022
Arthritis, Rheumatoid	ENSG00000068078	FALSE	Phase III Clinical Trial	NA	TRUE	FGFR3	0.182929	bladder carcinoma	0	NA	TRUE	0.450036	Achondroplasia	0.450036
Arthritis, Rheumatoid	ENSG00000140443	FALSE	Phase I Clinical Trial	2005-05-13	TRUE	IGF1R	0.182929	endometriosis	0	NA	TRUE	0.450036	Achondroplasia	0.450036
Arthritis, Rheumatoid	ENSG00000077238	FALSE	Preclinical	1999-01-15	TRUE	IL4R	0	basophil count, eosinophil count	0	NA	TRUE	0.511396	Asthma	0.511396
Arthritis, Rheumatoid	ENSG00000271503	FALSE	Preclinical	2000-11-07	TRUE	CCL5	0	reticulocyte count	0	NA	TRUE	0.526634	HIV Infections	0.526634
Arthritis, Rheumatoid	ENSG00000160791	FALSE	Phase II Clinical Trial	1996-07-15	TRUE	CCR5	0.526634	HIV-1 infection, HIV viral set point measurement	0	NA	TRUE	0.526634	HIV Infections	0.526634
Arthritis, Rheumatoid	ENSG00000073756	TRUE	Approved	1989-05-15	TRUE	PTGS2	0	NA	0	NA	TRUE	0.197167	Colorectal Neoplasms	0.197167
Ascites	ENSG00000203747	TRUE	Approved	NA	FALSE	FCGR3A	0	hematocrit	0.192387	Immunodeficiency 20	FALSE	0	NA	0.192387
Ascites	ENSG00000162747	TRUE	Approved	NA	FALSE	FCGR3B	0	granulocyte count	0.178739	Neutropenia, alloimmune neonatal	FALSE	0	NA	0.178739
Ascites	ENSG00000198851	TRUE	Approved	NA	FALSE	CD3E	0	NA	0.192387	Immunodeficiency 18	FALSE	0	NA	0.192387
Ascites	ENSG00000182871	FALSE	unknown	NA	TRUE	COL18A1	0	NA	0.32792	Knobloch syndrome, type 1	FALSE	0	NA	0.32792
Ascites	ENSG00000196611	FALSE	unknown	NA	TRUE	MMP1	0	matrix metalloproteinase measurement	0.178739	COPD, rate of decline of lung function in	FALSE	0	NA	0.178739
Ascites	ENSG00000102854	FALSE	Phase I Clinical Trial	1999-04-21	TRUE	MSLN	0	mean corpuscular hemoglobin	0	NA	FALSE	0	NA	0
Ascites	ENSG00000167658	FALSE	Phase I Clinical Trial	1999-04-21	TRUE	EEF2	0	NA	0	NA	FALSE	0	NA	0
Ascites	ENSG00000119888	TRUE	Approved	NA	FALSE	EPCAM	0	NA	0.32792	Diarrhea 5, with tufting enteropathy, congenital	FALSE	0	NA	0.32792
Ascites	ENSG00000150337	TRUE	Approved	NA	FALSE	FCGR1A	0	NA	0	IgG receptor I, phagocytic, familial deficiency of	FALSE	0	NA	0
Ascites	ENSG00000121858	FALSE	Preclinical	2018-01-10	FALSE	TNFSF10	0	body height	0	NA	FALSE	0	NA	0
Ascites	ENSG00000112715	FALSE	Phase II Clinical Trial	2000-08-30	TRUE	VEGFA	0	anthropometric measurement, waist-hip ratio, sexual dimorphism	0.173821	Microvascular complications of diabetes 1	FALSE	0	NA	0.173821
Ascites	ENSG00000143226	TRUE	Approved	NA	FALSE	FCGR2A	0.178739	inflammatory bowel disease	0.414186	Thrombocytopenic purpura, autoimmune	FALSE	0	NA	0.414186
Ascites	ENSG00000026508	FALSE	Preclinical	2013-12-05	FALSE	CD44	0.414186	Vitiligo	0	Blood group, Indian system	FALSE	0	NA	0.414186
Ascites	ENSG00000134460	FALSE	Approved	2013-01-18	FALSE	IL2RA	0.414186	Vitiligo	0.192387	Immunodeficiency 41 with lymphoproliferation and autoimmunity	FALSE	0	NA	0.414186
Aspergillosis	ENSG00000182578	FALSE	unknown	NA	TRUE	CSF1R	0	granulocyte percentage of myeloid white cells	0.199972	Leukoencephalopathy, diffuse hereditary, with spheroids	FALSE	0	NA	0.199972
Aspergillosis	ENSG00000102967	FALSE	Phase I Clinical Trial	2013-06-28	FALSE	DHODH	0.184809	coronary artery calcification	0.18122	Miller syndrome	FALSE	0	NA	0.184809
Asthma	ENSG00000170425	FALSE	Phase I Clinical Trial	2000-06-28	TRUE	ADORA2B	0	granulocyte count	0	NA	FALSE	0	NA	0
Asthma	ENSG00000169252	TRUE	Approved	1989-05-15	TRUE	ADRB2	0	basophil count, eosinophil count	0	NA	FALSE	0	NA	0
Asthma	ENSG00000149451	FALSE	Preclinical	1997-05-15	TRUE	ADAM33	0	NA	0	NA	FALSE	0	NA	0
Asthma	ENSG00000168615	FALSE	Preclinical	2002-08-14	TRUE	ADAM9	0	NA	0.18122	Cone-rod dystrophy 9	FALSE	0	NA	0.18122
Asthma	ENSG00000163485	TRUE	Approved	1991-03-15	TRUE	ADORA1	0	NA	0	NA	FALSE	0	NA	0
Asthma	ENSG00000012779	TRUE	Approved	1989-07-15	TRUE	ALOX5	0	erythrocyte count	0.184809	Atherosclerosis, susceptibility to	FALSE	0	NA	0.184809
Asthma	ENSG00000282608	FALSE	Preclinical	1998-06-15	TRUE	ADORA3	0	NA	0	NA	FALSE	0	NA	0
Asthma	ENSG00000131471	FALSE	Phase I Clinical Trial	2008-08-15	TRUE	AOC3	0	pulse pressure measurement	0	NA	FALSE	0	NA	0
Asthma	ENSG00000188778	FALSE	Preclinical	1995-06-15	TRUE	ADRB3	0	NA	0.192041	Obesity, susceptibility to	FALSE	0	NA	0.192041
Asthma	ENSG00000085662	FALSE	Preclinical	2011-02-22	TRUE	AKR1B1	0	NA	0	NA	FALSE	0	NA	0
Asthma	ENSG00000132965	FALSE	Phase II Clinical Trial	1989-07-15	TRUE	ALOX5AP	0	NA	0.1943	Stroke, susceptibility to	FALSE	0	NA	0.1943
Asthma	ENSG00000151067	FALSE	Preclinical	1991-09-15	TRUE	CACNA1C	0	aortic root size	0.18122	Brugada syndrome 3	FALSE	0	NA	0.18122
Asthma	ENSG00000163283	FALSE	unknown	2013-07-04	TRUE	ALPP	0	NA	0	NA	FALSE	0	NA	0
Asthma	ENSG00000064989	FALSE	Phase II Clinical Trial	1998-07-15	TRUE	CALCRL	0	BMI-adjusted waist-hip ratio	0	NA	FALSE	0	NA	0
Asthma	ENSG00000110148	FALSE	Preclinical	2016-08-25	TRUE	CCKBR	0	mean corpuscular hemoglobin concentration	0	NA	FALSE	0	NA	0
Asthma	ENSG00000132703	FALSE	Preclinical	2009-07-24	FALSE	APCS	0	NA	0.191094	Amyloidosis, secondary, susceptibility to	FALSE	0	NA	0.191094
Asthma	ENSG00000105675	FALSE	Phase II Clinical Trial	1989-09-15	TRUE	ATP4A	0	NA	0	NA	FALSE	0	NA	0
Asthma	ENSG00000181072	TRUE	Approved	1998-03-15	TRUE	CHRM2	0	heart rate	0	NA	FALSE	0	NA	0
Asthma	ENSG00000100739	FALSE	Preclinical	1997-10-15	TRUE	BDKRB1	0	NA	0	NA	FALSE	0	NA	0
Asthma	ENSG00000180720	TRUE	Approved	1998-03-15	TRUE	CHRM4	0	schizophrenia	0	NA	FALSE	0	NA	0
Asthma	ENSG00000010671	FALSE	Preclinical	2004-08-23	TRUE	BTK	0	NA	0.482579	Agammaglobulinemia and isolated hormone deficiency	FALSE	0	NA	0.482579
Asthma	ENSG00000171860	FALSE	Preclinical	2001-08-21	TRUE	C3AR1	0	NA	0	NA	FALSE	0	NA	0
Asthma	ENSG00000188822	FALSE	Preclinical	2017-02-22	FALSE	CNR2	0	eosinophil count	0	NA	FALSE	0	NA	0
Asthma	ENSG00000197405	FALSE	Phase II Clinical Trial	1994-05-15	TRUE	C5AR1	0	NA	0	NA	FALSE	0	NA	0
Asthma	ENSG00000119535	FALSE	Preclinical	1996-12-15	TRUE	CSF3R	0	granulocyte count	0.187039	Neutropenia, severe congenital, 7, autosomal recessive	FALSE	0	NA	0.187039
Asthma	ENSG00000198668	FALSE	unknown	NA	TRUE	CALM1	0	NA	0.187039	Ventricular tachycardia, catecholaminergic polymorphic, 4	FALSE	0	NA	0.187039
Asthma	ENSG00000169245	FALSE	unknown	2008-01-14	TRUE	CXCL10	0	cerebrospinal fluid biomarker measurement	0	NA	FALSE	0	NA	0
Asthma	ENSG00000149295	FALSE	Phase II Clinical Trial	1994-06-15	TRUE	DRD2	0	neuroticism measurement	0	NA	FALSE	0	NA	0
Asthma	ENSG00000277632	FALSE	unknown	2004-01-20	TRUE	CCL3	0	NA	0.520585	HIV infection, resistance to	FALSE	0	NA	0.520585
Asthma	ENSG00000275302	FALSE	unknown	2004-01-20	TRUE	CCL4	0	NA	0	NA	FALSE	0	NA	0
Asthma	ENSG00000136160	FALSE	Phase II Clinical Trial	1993-12-15	TRUE	EDNRB	0	hair color	0.18122	ABCD syndrome	FALSE	0	NA	0.18122
Asthma	ENSG00000184451	FALSE	Preclinical	2015-07-21	TRUE	CCR10	0	NA	0	NA	FALSE	0	NA	0
Asthma	ENSG00000138792	FALSE	Preclinical	1991-02-15	TRUE	ENPEP	0	diastolic blood pressure	0	NA	FALSE	0	NA	0
Asthma	ENSG00000183813	FALSE	Phase I Clinical Trial	2003-05-20	TRUE	CCR4	0	NA	0	NA	FALSE	0	NA	0
Asthma	ENSG00000116824	FALSE	Preclinical	1989-08-15	TRUE	CD2	0	NA	0	NA	FALSE	0	NA	0
Asthma	ENSG00000104921	FALSE	Phase II Clinical Trial	1995-08-15	TRUE	FCER2	0	body height	0	NA	FALSE	0	NA	0
Asthma	ENSG00000072694	FALSE	Phase I Clinical Trial	2012-01-28	FALSE	FCGR2B	0	granulocyte count	0.498074	Systemic lupus erythematosus, susceptibility to	FALSE	0	NA	0.498074
Asthma	ENSG00000010610	FALSE	Preclinical	1999-01-15	TRUE	CD4	0	NA	0.541873	OKT4 epitope deficiency	FALSE	0	NA	0.541873
Asthma	ENSG00000077782	FALSE	Preclinical	2009-03-03	TRUE	FGFR1	0	schizophrenia	0.201659	Osteoglophonic dysplasia	FALSE	0	NA	0.201659
Asthma	ENSG00000115414	FALSE	Preclinical	1997-04-15	TRUE	FN1	0	low density lipoprotein cholesterol measurement	0.482579	Glomerulopathy with fibronectin deposits 2	FALSE	0	NA	0.482579
Asthma	ENSG00000134216	FALSE	Phase I Clinical Trial	2014-12-23	FALSE	CHIA	0	NA	0	NA	FALSE	0	NA	0
Asthma	ENSG00000168539	TRUE	Approved	1990-10-15	TRUE	CHRM1	0	NA	0	NA	FALSE	0	NA	0
Asthma	ENSG00000163106	FALSE	Phase I Clinical Trial	2008-02-12	TRUE	HPGDS	0	age at menarche	0	NA	FALSE	0	NA	0
Asthma	ENSG00000196639	TRUE	Approved	1990-09-15	TRUE	HRH1	0	high density lipoprotein cholesterol measurement	0	NA	FALSE	0	NA	0
Asthma	ENSG00000175344	FALSE	Preclinical	2009-03-11	TRUE	CHRNA7	0	NA	0	NA	FALSE	0	NA	0
Asthma	ENSG00000016490	FALSE	Phase I Clinical Trial	2001-02-26	TRUE	CLCA1	0	NA	0	NA	FALSE	0	NA	0
Asthma	ENSG00000172243	FALSE	Preclinical	2017-05-30	FALSE	CLEC7A	0	NA	0.595097	Aspergillosis, susceptibility to	FALSE	0	NA	0.595097
Asthma	ENSG00000092009	FALSE	Phase II Clinical Trial	2003-08-14	TRUE	CMA1	0	NA	0	NA	FALSE	0	NA	0
Asthma	ENSG00000118432	FALSE	Preclinical	2017-02-22	FALSE	CNR1	0	NA	0	NA	FALSE	0	NA	0
Asthma	ENSG00000104365	FALSE	Preclinical	2004-02-12	TRUE	IKBKB	0	tissue plasminogen activator measurement	0.541873	Immunodeficiency 15	FALSE	0	NA	0.541873
Asthma	ENSG00000106113	FALSE	Phase II Clinical Trial	1994-04-15	TRUE	CRHR2	0	NA	0	NA	FALSE	0	NA	0
Asthma	ENSG00000177663	FALSE	Phase II Clinical Trial	2008-03-04	TRUE	IL17RA	0	monocypte percentage of leukocytes	0.18122	Immunodeficiency 51	FALSE	0	NA	0.18122
Asthma	ENSG00000198223	FALSE	Phase II Clinical Trial	1994-08-15	TRUE	CSF2RA	0	NA	0.567609	Surfactant metabolism dysfunction, pulmonary, 4	FALSE	0	NA	0.567609
Asthma	ENSG00000100368	FALSE	Phase II Clinical Trial	2003-03-27	FALSE	CSF2RB	0	NA	0.567609	Surfactant metabolism dysfunction, pulmonary, 5	FALSE	0	NA	0.567609
Asthma	ENSG00000091181	TRUE	Approved	1989-07-15	TRUE	IL5RA	0	basophil count	0	NA	FALSE	0	NA	0
Asthma	ENSG00000136244	FALSE	Phase II Clinical Trial	2007-08-23	TRUE	IL6	0	basophil count, eosinophil count	0.482579	Rheumatoid arthritis, systemic juvenile	FALSE	0	NA	0.482579
Asthma	ENSG00000168918	FALSE	Phase II Clinical Trial	2007-10-29	TRUE	INPP5D	0	basophil count, eosinophil count	0	NA	FALSE	0	NA	0
Asthma	ENSG00000174080	FALSE	Preclinical	2001-03-05	TRUE	CTSF	0	NA	0.18122	Ceroid lipofuscinosis, neuronal, 13, Kufs type	FALSE	0	NA	0.18122
Asthma	ENSG00000100448	FALSE	Preclinical	2003-08-14	TRUE	CTSG	0	NA	0	NA	FALSE	0	NA	0
Asthma	ENSG00000150093	FALSE	Phase II Clinical Trial	1992-01-15	TRUE	ITGB1	0	platelet distribution width	0	NA	FALSE	0	NA	0
Asthma	ENSG00000259207	FALSE	Preclinical	1997-02-15	TRUE	ITGB3	0	low density lipoprotein cholesterol measurement	0.498074	Purpura, posttransfusion	FALSE	0	NA	0.498074
Asthma	ENSG00000157404	FALSE	Phase III Clinical Trial	2013-12-07	TRUE	KIT	0	leukocyte count	0.192876	Leukemia, acute myeloid	FALSE	0	NA	0.192876
Asthma	ENSG00000168961	FALSE	Preclinical	2007-08-10	TRUE	LGALS9	0	nitric oxide exhalation measurement	0	NA	FALSE	0	NA	0
Asthma	ENSG00000173198	TRUE	Approved	1989-06-15	TRUE	CYSLTR1	0	NA	0	NA	FALSE	0	NA	0
Asthma	ENSG00000152207	FALSE	Preclinical	2014-12-02	TRUE	CYSLTR2	0	NA	0	NA	FALSE	0	NA	0
Asthma	ENSG00000213903	FALSE	Preclinical	1991-12-15	TRUE	LTB4R	0	body height	0	NA	FALSE	0	NA	0
Asthma	ENSG00000213316	FALSE	Phase I Clinical Trial	2008-08-27	FALSE	LTC4S	0	granulocyte count	0.216507	Leukotriene C4 synthase deficiency	FALSE	0	NA	0.216507
Asthma	ENSG00000254087	FALSE	Phase III Clinical Trial	NA	FALSE	LYN	0	body height	0	NA	FALSE	0	NA	0
Asthma	ENSG00000178573	FALSE	Preclinical	1996-09-15	TRUE	MAF	0	renal system measurement, uric acid measurement	0.184809	Cataract 21, multiple types	FALSE	0	NA	0.184809
Asthma	ENSG00000050748	FALSE	unknown	2001-01-23	TRUE	MAPK9	0	body height	0	NA	FALSE	0	NA	0
Asthma	ENSG00000184845	FALSE	Preclinical	NA	TRUE	DRD1	0	NA	0	NA	FALSE	0	NA	0
Asthma	ENSG00000196611	FALSE	unknown	1995-01-15	TRUE	MMP1	0	matrix metalloproteinase measurement	0.799189	COPD, rate of decline of lung function in	FALSE	0	NA	0.799189
Asthma	ENSG00000100985	FALSE	unknown	1995-01-15	TRUE	MMP9	0	high density lipoprotein cholesterol measurement	0.199972	Metaphyseal anadysplasia 2	FALSE	0	NA	0.199972
Asthma	ENSG00000005381	FALSE	Preclinical	2016-02-17	FALSE	MPO	0	granulocyte count	0.606456	Lung cancer, protection against, in smokers	FALSE	0	NA	0.606456
Asthma	ENSG00000167658	FALSE	Preclinical	1997-12-15	TRUE	EEF2	0	NA	0	NA	FALSE	0	NA	0
Asthma	ENSG00000197561	FALSE	Preclinical	1995-11-15	TRUE	ELANE	0	NA	0.187039	Neutropenia, cyclic	FALSE	0	NA	0.187039
Asthma	ENSG00000185149	FALSE	unknown	1999-06-02	TRUE	NPY2R	0	bilirubin measurement	0	NA	FALSE	0	NA	0
Asthma	ENSG00000187266	FALSE	Preclinical	1996-12-15	TRUE	EPOR	0	NA	0.18122	Erythrocytosis, familial, 1	FALSE	0	NA	0.18122
Asthma	ENSG00000109991	FALSE	Phase I Clinical Trial	2006-02-13	FALSE	P2RX3	0	eosinophil percentage of leukocytes	0	NA	FALSE	0	NA	0
Asthma	ENSG00000175591	FALSE	unknown	2002-08-19	TRUE	P2RY2	0	basophil count	0	NA	FALSE	0	NA	0
Asthma	ENSG00000112541	FALSE	Approved	NA	FALSE	PDE10A	0	thyroid stimulating hormone measurement	0.200858	Dyskinesia, limb and orofacial, infantile-onset	FALSE	0	NA	0.200858
Asthma	ENSG00000172572	FALSE	Phase III Clinical Trial	1990-10-15	TRUE	PDE3A	0	body height	0.18122	Hypertension and brachydactyly syndrome	FALSE	0	NA	0.18122
Asthma	ENSG00000138735	FALSE	Phase II Clinical Trial	1990-10-15	TRUE	PDE5A	0	diastolic blood pressure	0	NA	FALSE	0	NA	0
Asthma	ENSG00000205268	FALSE	Preclinical	2004-07-06	TRUE	PDE7A	0	platelet count	0	NA	FALSE	0	NA	0
Asthma	ENSG00000113721	FALSE	Phase III Clinical Trial	NA	FALSE	PDGFRB	0	cerebrospinal fluid biomarker measurement	0.192041	Myeloproliferative disorder with eosinophilia	FALSE	0	NA	0.192041
Asthma	ENSG00000164251	FALSE	Preclinical	2003-04-08	TRUE	F2RL1	0	NA	0	NA	FALSE	0	NA	0
Asthma	ENSG00000146070	FALSE	Phase I Clinical Trial	1997-08-15	TRUE	PLA2G7	0	lipoprotein-associated phospholipase A(2) measurement	1	Asthma, susceptibility to	FALSE	0	NA	1
Asthma	ENSG00000196262	FALSE	Preclinical	2002-03-11	TRUE	PPIA	0	erythrocyte count	0	NA	FALSE	0	NA	0
Asthma	ENSG00000154229	FALSE	Preclinical	1992-06-15	TRUE	PRKCA	0	low density lipoprotein cholesterol measurement	0.189996	Pituitary tumor, invasive	FALSE	0	NA	0.189996
Asthma	ENSG00000107317	FALSE	Preclinical	2006-10-17	TRUE	PTGDS	0	corneal topography	0	NA	FALSE	0	NA	0
Asthma	ENSG00000122420	FALSE	unknown	NA	TRUE	PTGFR	0	skin fluorescence measurement, type I diabetes mellitus	0	NA	FALSE	0	NA	0
Asthma	ENSG00000088832	FALSE	Preclinical	2008-07-16	TRUE	FKBP1A	0	NA	0	NA	FALSE	0	NA	0
Asthma	ENSG00000010810	FALSE	Phase III Clinical Trial	NA	FALSE	FYN	0	NA	0	NA	FALSE	0	NA	0
Asthma	ENSG00000170989	FALSE	Phase II Clinical Trial	1997-12-15	TRUE	S1PR1	0	basophil count, eosinophil count	0	NA	FALSE	0	NA	0
Asthma	ENSG00000213694	FALSE	Phase II Clinical Trial	1997-12-15	TRUE	S1PR3	0	lymphocyte count	0	NA	FALSE	0	NA	0
Asthma	ENSG00000125910	FALSE	Phase II Clinical Trial	1997-12-15	TRUE	S1PR4	0	basophil count, eosinophil count	0	NA	FALSE	0	NA	0
Asthma	ENSG00000184502	FALSE	unknown	NA	TRUE	GAST	0	NA	0	NA	FALSE	0	NA	0
Asthma	ENSG00000187210	FALSE	Preclinical	1999-01-15	TRUE	GCNT1	0	NA	0	NA	FALSE	0	NA	0
Asthma	ENSG00000149021	FALSE	Preclinical	1997-08-15	TRUE	SCGB1A1	0	chronic obstructive pulmonary disease, CC16 measurement	0	NA	FALSE	0	NA	0
Asthma	ENSG00000188404	FALSE	Preclinical	1994-02-15	TRUE	SELL	0	cup-to-disc ratio measurement	0	NA	FALSE	0	NA	0
Asthma	ENSG00000174175	FALSE	Preclinical	1994-02-15	TRUE	SELP	0	cup-to-disc ratio measurement	0	NA	FALSE	0	NA	0
Asthma	ENSG00000106366	FALSE	Preclinical	2006-08-29	TRUE	SERPINE1	0	plasminogen activator inhibitor 1 measurement	0.204084	Plasminogen activator inhibitor-1 deficiency	FALSE	0	NA	0.204084
Asthma	ENSG00000135919	FALSE	Preclinical	1992-03-15	TRUE	SERPINE2	0	interleukin 10 measurement	0	NA	FALSE	0	NA	0
Asthma	ENSG00000100453	FALSE	Preclinical	2013-03-13	TRUE	GZMB	0	NA	0	NA	FALSE	0	NA	0
Asthma	ENSG00000115415	FALSE	unknown	2003-09-01	TRUE	STAT1	0	mean platelet volume	0.541873	Immunodeficiency 31B, mycobacterial and viral infections, autosomal recessive	FALSE	0	NA	0.541873
Asthma	ENSG00000115353	FALSE	Phase II Clinical Trial	1991-01-15	TRUE	TACR1	0	brain connectivity measurement	0	NA	FALSE	0	NA	0
Asthma	ENSG00000169836	FALSE	Preclinical	1994-11-15	TRUE	TACR3	0	age at menarche	0.18122	Hypogonadotropic hypogonadism 11 with or without anosmia	FALSE	0	NA	0.18122
Asthma	ENSG00000239732	FALSE	Phase II Clinical Trial	1998-10-15	TRUE	TLR9	0	bipolar disorder	0	NA	FALSE	0	NA	0
Asthma	ENSG00000101180	FALSE	Preclinical	1991-05-15	TRUE	HRH3	0	NA	0	NA	FALSE	0	NA	0
Asthma	ENSG00000134489	FALSE	Phase II Clinical Trial	2001-05-10	TRUE	HRH4	0	NA	0	NA	FALSE	0	NA	0
Asthma	ENSG00000102468	FALSE	unknown	NA	TRUE	HTR2A	0	NA	0.18122	Alcohol dependence, susceptibility to	FALSE	0	NA	0.18122
Asthma	ENSG00000135914	FALSE	Preclinical	2003-05-30	TRUE	HTR2B	0	NA	0	NA	FALSE	0	NA	0
Asthma	ENSG00000147246	FALSE	unknown	NA	TRUE	HTR2C	0	NA	0	NA	FALSE	0	NA	0
Asthma	ENSG00000171855	FALSE	Preclinical	2008-08-28	TRUE	IFNB1	0	NA	0	NA	FALSE	0	NA	0
Asthma	ENSG00000027697	FALSE	Phase II Clinical Trial	1996-12-15	TRUE	IFNGR1	0	NA	0.205339	Immunodeficiency 27A, mycobacteriosis, AR	FALSE	0	NA	0.205339
Asthma	ENSG00000162692	FALSE	Phase I Clinical Trial	1989-06-15	TRUE	VCAM1	0	monocyte count	0	NA	FALSE	0	NA	0
Asthma	ENSG00000114812	FALSE	Phase II Clinical Trial	1991-11-15	TRUE	VIPR1	0	CCL2 measurement	0	NA	FALSE	0	NA	0
Asthma	ENSG00000131724	FALSE	Phase II Clinical Trial	1998-08-15	TRUE	IL13RA1	0	NA	0	NA	FALSE	0	NA	0
Asthma	ENSG00000123496	FALSE	Preclinical	2002-07-30	TRUE	IL13RA2	0	NA	0	NA	FALSE	0	NA	0
Asthma	ENSG00000112115	FALSE	Phase II Clinical Trial	2006-02-01	TRUE	IL17A	0	NA	0	NA	FALSE	0	NA	0
Asthma	ENSG00000056736	FALSE	Preclinical	NA	FALSE	IL17RB	0	NA	0	NA	FALSE	0	NA	0
Asthma	ENSG00000166090	FALSE	Preclinical	2015-06-19	FALSE	IL25	0	NA	0	NA	FALSE	0	NA	0
Asthma	ENSG00000204671	FALSE	Preclinical	2004-07-20	TRUE	IL31	0	NA	0	NA	FALSE	0	NA	0
Asthma	ENSG00000145839	FALSE	Phase II Clinical Trial	1998-01-15	TRUE	IL9	0	NA	0	NA	FALSE	0	NA	0
Asthma	ENSG00000124334	FALSE	Preclinical	2002-09-09	TRUE	IL9R	0	NA	0	NA	FALSE	0	NA	0
Asthma	ENSG00000198001	FALSE	Preclinical	NA	FALSE	IRAK4	0	NA	0.541873	IRAK4 deficiency	FALSE	0	NA	0.541873
Asthma	ENSG00000083457	FALSE	Preclinical	2007-05-22	TRUE	ITGAE	0	NA	0	NA	FALSE	0	NA	0
Asthma	ENSG00000138448	FALSE	Preclinical	1997-02-15	TRUE	ITGAV	0	NA	0	NA	FALSE	0	NA	0
Asthma	ENSG00000160255	FALSE	Preclinical	2011-03-31	TRUE	ITGB2	0	NA	0.482579	Leukocyte adhesion deficiency	FALSE	0	NA	0.482579
Asthma	ENSG00000139626	FALSE	Phase II Clinical Trial	1999-08-26	TRUE	ITGB7	0	NA	0	NA	FALSE	0	NA	0
Asthma	ENSG00000177272	FALSE	unknown	2008-04-16	TRUE	KCNA3	0	NA	0	NA	FALSE	0	NA	0
Asthma	ENSG00000121361	FALSE	Phase II Clinical Trial	1989-06-15	TRUE	KCNJ8	0	NA	0	NA	FALSE	0	NA	0
Asthma	ENSG00000197894	FALSE	Preclinical	2015-07-28	FALSE	ADH5	0.18122	alcohol dependence	0	NA	FALSE	0	NA	0.18122
Asthma	ENSG00000121807	FALSE	Preclinical	2007-01-29	TRUE	CCR2	0.18122	celiac disease	0.520585	HIV infection, susceptibility/resistance to	FALSE	0	NA	0.520585
Asthma	ENSG00000004468	FALSE	Preclinical	2014-08-22	FALSE	CD38	0.18122	Parkinson's disease	0	NA	FALSE	0	NA	0.18122
Asthma	ENSG00000001626	FALSE	Preclinical	1994-10-15	TRUE	CFTR	0.18122	esophageal adenocarcinoma	0.721585	Bronchiectasis with or without elevated sweat chloride 1, modifier of	FALSE	0	NA	0.721585
Asthma	ENSG00000117013	FALSE	Preclinical	2012-05-03	TRUE	KCNQ4	0	NA	0.189996	Deafness, autosomal dominant 2A	FALSE	0	NA	0.189996
Asthma	ENSG00000151617	FALSE	Phase II Clinical Trial	1991-04-15	TRUE	EDNRA	0.18122	coronary artery disease	0.189996	Migraine, resistance to	FALSE	0	NA	0.189996
Asthma	ENSG00000079459	FALSE	Preclinical	1990-06-15	TRUE	FDFT1	0.18122	Barrett's esophagus	0	NA	FALSE	0	NA	0.18122
Asthma	ENSG00000125538	FALSE	Phase I Clinical Trial	2003-12-08	TRUE	IL1B	0.18122	endometriosis	0.18122	Gastric cancer risk after H. pylori infection	FALSE	0	NA	0.18122
Asthma	ENSG00000128052	FALSE	Preclinical	1998-12-15	TRUE	KDR	0.18122	endometriosis	0.184809	Hemangioma, capillary infantile, susceptibility to	FALSE	0	NA	0.184809
Asthma	ENSG00000012223	FALSE	Preclinical	1994-08-15	TRUE	LTF	0.18122	celiac disease	0	NA	FALSE	0	NA	0.18122
Asthma	ENSG00000107643	FALSE	unknown	2001-01-23	TRUE	MAPK8	0.18122	diabetic retinopathy	0	NA	FALSE	0	NA	0.18122
Asthma	ENSG00000131196	FALSE	Preclinical	1997-06-15	TRUE	NFATC1	0.18122	Crohn's disease	0	NA	FALSE	0	NA	0.18122
Asthma	ENSG00000109320	FALSE	Preclinical	1994-03-15	TRUE	NFKB1	0.18122	biliary liver cirrhosis	0.482579	Immunodeficiency, common variable, 12	FALSE	0	NA	0.482579
Asthma	ENSG00000025434	FALSE	Preclinical	2002-04-17	TRUE	NR1H3	0.18122	metabolic syndrome	0	NA	FALSE	0	NA	0.18122
Asthma	ENSG00000113448	FALSE	Approved	1991-09-15	TRUE	PDE4D	0.18122	esophageal carcinoma	0.198241	Acrodysostosis 2, with or without hormone resistance	FALSE	0	NA	0.198241
Asthma	ENSG00000134853	FALSE	Preclinical	1998-12-15	TRUE	PDGFRA	0.18122	Astigmatism	0	NA	FALSE	0	NA	0.18122
Asthma	ENSG00000116711	FALSE	Phase I Clinical Trial	2005-01-21	TRUE	PLA2G4A	0.18122	Crohn's disease	0	Phospholipase A2, group IV A, deficiency of	FALSE	0	NA	0.18122
Asthma	ENSG00000186652	FALSE	Preclinical	1990-05-15	TRUE	PRG2	0.18122	Crohn's disease	0	NA	FALSE	0	NA	0.18122
Asthma	ENSG00000160013	FALSE	Phase I Clinical Trial	1998-09-15	TRUE	PTGIR	0.18122	ulcerative colitis	0	NA	FALSE	0	NA	0.18122
Asthma	ENSG00000075073	FALSE	Phase II Clinical Trial	1991-01-15	TRUE	TACR2	0.18122	venous thromboembolism	0	NA	FALSE	0	NA	0.18122
Asthma	ENSG00000106018	FALSE	Preclinical	2006-07-17	TRUE	VIPR2	0.18122	pathological myopia	0	NA	FALSE	0	NA	0.18122
Asthma	ENSG00000167748	FALSE	Preclinical	2008-06-23	TRUE	KLK1	0	NA	0.216507	Kallikrein, decreased urinary activity of	FALSE	0	NA	0.216507
Asthma	ENSG00000111144	FALSE	Preclinical	2005-03-13	TRUE	LTA4H	0	NA	0	NA	FALSE	0	NA	0
Asthma	ENSG00000043591	FALSE	Phase II Clinical Trial	1995-06-15	TRUE	ADRB1	0.184809	birth weight	0	Resting heart rate	FALSE	0	NA	0.184809
Asthma	ENSG00000108839	FALSE	Preclinical	1993-01-15	TRUE	ALOX12	0.184809	type II diabetes mellitus	0	NA	FALSE	0	NA	0.184809
Asthma	ENSG00000088926	FALSE	unknown	2012-08-07	TRUE	F11	0.184809	coronary artery calcification	0.18122	Factor XI deficiency, autosomal dominant	FALSE	0	NA	0.184809
Asthma	ENSG00000110944	FALSE	Phase II Clinical Trial	2012-04-17	FALSE	IL23A	0.184809	psoriasis	0	NA	FALSE	0	NA	0.184809
Asthma	ENSG00000007171	FALSE	Phase II Clinical Trial	1999-09-22	TRUE	NOS2	0.184809	psoriasis	0.19492	Hypertension, susceptibility to	FALSE	0	NA	0.19492
Asthma	ENSG00000128655	FALSE	Approved	NA	FALSE	PDE11A	0.184809	Myopia	0.188683	Pigmented nodular adrenocortical disease, primary, 2	FALSE	0	NA	0.188683
Asthma	ENSG00000163737	FALSE	Preclinical	2009-12-01	TRUE	PF4	0.184809	coronary artery calcification	0	NA	FALSE	0	NA	0.184809
Asthma	ENSG00000071054	FALSE	Preclinical	2008-10-17	TRUE	MAP4K4	0	NA	0	NA	FALSE	0	NA	0
Asthma	ENSG00000109339	FALSE	unknown	2001-01-23	TRUE	MAPK10	0	NA	0	NA	FALSE	0	NA	0
Asthma	ENSG00000112062	FALSE	Phase II Clinical Trial	2001-09-11	TRUE	MAPK14	0	NA	0	NA	FALSE	0	NA	0
Asthma	ENSG00000162889	FALSE	Preclinical	2015-09-15	TRUE	MAPKAPK2	0	NA	0	NA	FALSE	0	NA	0
Asthma	ENSG00000277443	FALSE	Preclinical	NA	FALSE	MARCKS	0	NA	0	NA	FALSE	0	NA	0
Asthma	ENSG00000172156	FALSE	Preclinical	1996-03-15	TRUE	CCL11	0.187039	inflammatory bowel disease	1	Asthma, susceptibility to	FALSE	0	NA	1
Asthma	ENSG00000108691	FALSE	Phase I Clinical Trial	2003-12-08	TRUE	CCL2	0.187039	inflammatory bowel disease	0.520585	HIV-1, resistance to	FALSE	0	NA	0.520585
Asthma	ENSG00000163464	FALSE	Preclinical	1991-09-15	TRUE	CXCR1	0.187039	inflammatory bowel disease	0.482579	AIDS, slow progression to	FALSE	0	NA	0.482579
Asthma	ENSG00000180871	FALSE	Preclinical	1991-09-15	TRUE	CXCR2	0.187039	inflammatory bowel disease	0	NA	FALSE	0	NA	0.187039
Asthma	ENSG00000115232	FALSE	Phase II Clinical Trial	1992-01-15	TRUE	ITGA4	0.187039	inflammatory bowel disease	0	NA	FALSE	0	NA	0.187039
Asthma	ENSG00000143365	FALSE	Preclinical	2012-06-15	TRUE	RORC	0.187039	inflammatory bowel disease	0.492138	Immunodeficiency 42	FALSE	0	NA	0.492138
Asthma	ENSG00000165025	FALSE	Phase II Clinical Trial	1992-06-15	TRUE	SYK	0.187039	vascular dementia	0	NA	FALSE	0	NA	0.187039
Asthma	ENSG00000169083	FALSE	unknown	1996-11-15	TRUE	AR	0.188683	androgenetic alopecia	0.184809	Prostate cancer, susceptibility to	FALSE	0	NA	0.188683
Asthma	ENSG00000163131	FALSE	Preclinical	1998-06-15	TRUE	CTSS	0.188683	melanoma	0	NA	FALSE	0	NA	0.188683
Asthma	ENSG00000171608	FALSE	Phase II Clinical Trial	2004-01-20	TRUE	PIK3CD	0.188683	Testicular Germ Cell Tumor	0.541873	Immunodeficiency 14	FALSE	0	NA	0.541873
Asthma	ENSG00000158125	FALSE	Preclinical	1998-11-15	TRUE	XDH	0.188683	androgenetic alopecia	0.216507	Xanthinuria, type I	FALSE	0	NA	0.216507
Asthma	ENSG00000184381	FALSE	Preclinical	1998-04-15	TRUE	PLA2G6	0.189996	age-related macular degeneration	0.188683	Parkinson disease 14, autosomal recessive	FALSE	0	NA	0.189996
Asthma	ENSG00000258839	FALSE	Preclinical	1997-08-15	TRUE	MC1R	0.191094	skin sensitivity to sun	0.188683	Melanoma, cutaneous malignant, 5	FALSE	0	NA	0.191094
Asthma	ENSG00000104312	FALSE	Preclinical	2016-02-09	FALSE	RIPK2	0.191094	leprosy	0	NA	FALSE	0	NA	0.191094
Asthma	ENSG00000181634	FALSE	Preclinical	2010-09-29	TRUE	TNFSF15	0.191094	leprosy	0	NA	FALSE	0	NA	0.191094
Asthma	ENSG00000128271	TRUE	Approved	1991-03-15	TRUE	ADORA2A	0.192041	myocardial infarction	0	NA	FALSE	0	NA	0.192041
Asthma	ENSG00000116678	FALSE	Preclinical	1996-12-15	TRUE	LEPR	0.192041	obesity	0.18122	Obesity, morbid, due to leptin receptor deficiency	FALSE	0	NA	0.192041
Asthma	ENSG00000240972	FALSE	Approved	2004-01-13	TRUE	MIF	0.192041	cleft palate, cleft lip	0.482579	Rheumatoid arthritis, systemic juvenile, susceptibility to	FALSE	0	NA	0.482579
Asthma	ENSG00000091879	FALSE	Preclinical	2006-11-07	TRUE	ANGPT2	0.192876	leukopenia	0	NA	FALSE	0	NA	0.192876
Asthma	ENSG00000169418	FALSE	Phase I Clinical Trial	1990-02-15	TRUE	NPR1	0	NA	0	NA	FALSE	0	NA	0
Asthma	ENSG00000131408	FALSE	Preclinical	2002-04-17	TRUE	NR1H2	0	NA	0	NA	FALSE	0	NA	0
Asthma	ENSG00000103222	FALSE	Preclinical	NA	TRUE	ABCC1	0.1943	Ischemic stroke	0	NA	FALSE	0	NA	0.1943
Asthma	ENSG00000146648	FALSE	Preclinical	1998-12-15	TRUE	EGFR	0.1943	central nervous system cancer	0.70757	Nonsmall cell lung cancer, susceptibility to	FALSE	0	NA	0.70757
Asthma	ENSG00000162434	FALSE	Preclinical	2003-06-25	TRUE	JAK1	0.1943	central nervous system cancer, glioma	0	NA	FALSE	0	NA	0.1943
Asthma	ENSG00000104783	FALSE	Phase I Clinical Trial	NA	TRUE	KCNN4	0.19492	breast carcinoma	0.482579	Dehydrated hereditary stomatocytosis 2	FALSE	0	NA	0.482579
Asthma	ENSG00000276045	FALSE	Preclinical	NA	TRUE	ORAI1	0	NA	0.492138	Immunodeficiency 9	FALSE	0	NA	0.492138
Asthma	ENSG00000197646	FALSE	Preclinical	2009-02-16	TRUE	PDCD1LG2	0	NA	0	NA	FALSE	0	NA	0
Asthma	ENSG00000115252	FALSE	Preclinical	1993-06-15	TRUE	PDE1A	0	NA	0	NA	FALSE	0	NA	0
Asthma	ENSG00000184588	FALSE	Approved	1991-09-15	TRUE	PDE4B	0	NA	0	NA	FALSE	0	NA	0
Asthma	ENSG00000105650	FALSE	Approved	1991-09-15	TRUE	PDE4C	0	NA	0	NA	FALSE	0	NA	0
Asthma	ENSG00000171408	FALSE	Preclinical	2004-07-06	TRUE	PDE7B	0	NA	0	NA	FALSE	0	NA	0
Asthma	ENSG00000105851	FALSE	Phase I Clinical Trial	2006-07-28	TRUE	PIK3CG	0	NA	0	NA	FALSE	0	NA	0
Asthma	ENSG00000069764	FALSE	Preclinical	1998-04-15	TRUE	PLA2G10	0	NA	0	NA	FALSE	0	NA	0
Asthma	ENSG00000170890	FALSE	Preclinical	NA	TRUE	PLA2G1B	0	NA	0	NA	FALSE	0	NA	0
Asthma	ENSG00000188257	FALSE	Preclinical	1994-08-15	TRUE	PLA2G2A	0	NA	0.19492	Colorectal cancer	FALSE	0	NA	0.19492
Asthma	ENSG00000069431	FALSE	Phase II Clinical Trial	1989-06-15	TRUE	ABCC9	0.222981	hippocampal sclerosis of aging	0.18122	Atrial fibrillation, familial, 12	FALSE	0	NA	0.222981
Asthma	ENSG00000105639	FALSE	Preclinical	2003-06-25	TRUE	JAK3	0.230893	cancer biomarker measurement	0.492138	SCID, autosomal recessive, T-negative/B-positive type	FALSE	0	NA	0.492138
Asthma	ENSG00000065675	FALSE	Preclinical	2008-05-13	TRUE	PRKCQ	0	NA	0	NA	FALSE	0	NA	0
Asthma	ENSG00000169403	FALSE	Pre-registration	1989-07-15	TRUE	PTAFR	0	NA	0	NA	FALSE	0	NA	0
Asthma	ENSG00000168229	FALSE	Phase II Clinical Trial	1999-11-02	TRUE	PTGDR	0	NA	1	Asthma, susceptibility to, 1	FALSE	0	NA	1
Asthma	ENSG00000183134	FALSE	Phase III Clinical Trial	2003-04-01	TRUE	PTGDR2	0	NA	0	NA	FALSE	0	NA	0
Asthma	ENSG00000125384	FALSE	Preclinical	1997-11-15	TRUE	PTGER2	0	NA	0	NA	FALSE	0	NA	0
Asthma	ENSG00000095303	FALSE	Preclinical	1998-05-15	TRUE	PTGS1	0	NA	0	NA	FALSE	0	NA	0
Asthma	ENSG00000204628	FALSE	Preclinical	1995-06-15	TRUE	RACK1	0	NA	0	NA	FALSE	0	NA	0
Asthma	ENSG00000132329	FALSE	Phase II Clinical Trial	1998-07-15	TRUE	RAMP1	0	NA	0	NA	FALSE	0	NA	0
Asthma	ENSG00000169385	FALSE	Preclinical	1990-05-15	TRUE	RNASE2	0	NA	0	NA	FALSE	0	NA	0
Asthma	ENSG00000169397	FALSE	Preclinical	1990-05-15	TRUE	RNASE3	0	NA	0	NA	FALSE	0	NA	0
Asthma	ENSG00000067900	FALSE	Preclinical	1998-10-15	TRUE	ROCK1	0	NA	0	NA	FALSE	0	NA	0
Asthma	ENSG00000134318	FALSE	Preclinical	2003-10-29	TRUE	ROCK2	0	NA	0	NA	FALSE	0	NA	0
Asthma	ENSG00000080293	FALSE	Phase II Clinical Trial	2001-12-04	TRUE	SCTR	0	NA	0	NA	FALSE	0	NA	0
Asthma	ENSG00000007908	FALSE	Preclinical	1994-02-15	TRUE	SELE	0	NA	0	NA	FALSE	0	NA	0
Asthma	ENSG00000121966	FALSE	Preclinical	1997-07-15	TRUE	CXCR4	0.482579	chronic childhood arthritis	0.541873	Myelokathexis, isolated	FALSE	0	NA	0.541873
Asthma	ENSG00000112038	FALSE	Preclinical	1993-09-15	TRUE	OPRM1	0.482579	chronic lymphocytic leukemia	0	NA	FALSE	0	NA	0.482579
Asthma	ENSG00000124107	FALSE	Preclinical	2003-08-14	TRUE	SLPI	0	NA	0	NA	FALSE	0	NA	0
Asthma	ENSG00000142168	FALSE	Phase III Clinical Trial	NA	TRUE	SOD1	0	NA	0.18122	Amyotrophic lateral sclerosis 1	FALSE	0	NA	0.18122
Asthma	ENSG00000112096	FALSE	Preclinical	1992-11-15	TRUE	SOD2	0	NA	0.18122	Microvascular complications of diabetes 6	FALSE	0	NA	0.18122
Asthma	ENSG00000184033	FALSE	Preclinical	2004-04-05	TRUE	CTAG1B	0.492138	type I diabetes mellitus	0	NA	FALSE	0	NA	0.492138
Asthma	ENSG00000115138	FALSE	Preclinical	2000-12-07	TRUE	POMC	0.492138	type I diabetes mellitus	0.192041	Obesity, early-onset, susceptibility to	FALSE	0	NA	0.492138
Asthma	ENSG00000197122	FALSE	Preclinical	1996-06-15	TRUE	SRC	0	NA	0	NA	FALSE	0	NA	0
Asthma	ENSG00000125730	FALSE	unknown	2007-03-26	TRUE	C3	0.498074	multiple sclerosis	0.541873	C3 deficiency	FALSE	0	NA	0.541873
Asthma	ENSG00000132437	FALSE	Phase I Clinical Trial	2011-01-18	FALSE	DDC	0.498074	acute lymphoblastic leukemia	0.201133	Aromatic L-amino acid decarboxylase deficiency	FALSE	0	NA	0.498074
Asthma	ENSG00000169896	FALSE	Preclinical	2011-03-31	TRUE	ITGAM	0.498074	systemic lupus erythematosus	0.498074	Systemic lupus erythematous, association with susceptibility to, 6	FALSE	0	NA	0.498074
Asthma	ENSG00000096968	FALSE	Preclinical	2017-02-15	TRUE	JAK2	0.498074	systemic lupus erythematosus	0	NA	FALSE	0	NA	0.498074
Asthma	ENSG00000100030	FALSE	Preclinical	2001-07-02	TRUE	MAPK1	0.498074	multiple sclerosis	0	NA	FALSE	0	NA	0.498074
Asthma	ENSG00000065989	FALSE	Approved	1991-09-15	TRUE	PDE4A	0.498074	systemic lupus erythematosus	0	NA	FALSE	0	NA	0.498074
Asthma	ENSG00000171522	FALSE	Preclinical	2004-09-06	TRUE	PTGER4	0.498074	multiple sclerosis	0	NA	FALSE	0	NA	0.498074
Asthma	ENSG00000180739	FALSE	Phase II Clinical Trial	1997-12-15	TRUE	S1PR5	0.498074	systemic lupus erythematosus	0	NA	FALSE	0	NA	0.498074
Asthma	ENSG00000111319	FALSE	unknown	1990-02-15	TRUE	SCNN1A	0.498074	multiple sclerosis	0.721585	Bronchiectasis with or without elevated sweat chloride 2	FALSE	0	NA	0.721585
Asthma	ENSG00000168610	FALSE	unknown	2015-02-13	TRUE	STAT3	0.498074	multiple sclerosis	0.554738	Autoimmune disease, multisystem, infantile-onset, 1	FALSE	0	NA	0.554738
Asthma	ENSG00000067182	FALSE	Preclinical	1999-06-23	TRUE	TNFRSF1A	0.498074	multiple sclerosis	0.498074	Multiple sclerosis, susceptibility to, 5	FALSE	0	NA	0.498074
Asthma	ENSG00000117586	FALSE	Preclinical	2007-03-23	TRUE	TNFSF4	0.498074	systemic lupus erythematosus	0.192041	Myocardial infarction, susceptibility to	FALSE	0	NA	0.498074
Asthma	ENSG00000197249	FALSE	Preclinical	1999-05-11	TRUE	SERPINA1	0.502453	anti-neutrophil antibody associated vasculitis	0.799189	Pulmonary disease, chronic obstructive, susceptibility to	FALSE	0	NA	0.799189
Asthma	ENSG00000112486	FALSE	Preclinical	2012-02-10	FALSE	CCR6	0.511396	rheumatoid arthritis	0	NA	FALSE	0	NA	0.511396
Asthma	ENSG00000101017	FALSE	Preclinical	1997-01-15	TRUE	CD40	0.511396	rheumatoid arthritis	0.492138	Immunodeficiency with hyper-IgM, type 3	FALSE	0	NA	0.511396
Asthma	ENSG00000164400	FALSE	unknown	2004-10-18	TRUE	CSF2	0.511396	rheumatoid arthritis	0	NA	FALSE	0	NA	0.511396
Asthma	ENSG00000183625	FALSE	Phase II Clinical Trial	1996-03-15	TRUE	CCR3	0.520585	HIV-1 infection, HIV viral set point measurement	0	NA	FALSE	0	NA	0.520585
Asthma	ENSG00000006638	FALSE	Approved	1989-06-15	TRUE	TBXA2R	0	NA	0.199972	Bleeding disorder, platelet-type, 13, susceptibility to	FALSE	0	NA	0.199972
Asthma	ENSG00000059377	FALSE	Approved	1991-06-15	TRUE	TBXAS1	0	NA	0.184809	Ghosal hematodiaphyseal syndrome	FALSE	0	NA	0.184809
Asthma	ENSG00000105329	FALSE	Approved	NA	FALSE	TGFB1	0	NA	0.567609	Cystic fibrosis lung disease, modifier of	FALSE	0	NA	0.567609
Asthma	ENSG00000164342	FALSE	Phase II Clinical Trial	2010-09-08	FALSE	TLR3	0	NA	0.520585	HIV1 infection, resistance to	FALSE	0	NA	0.520585
Asthma	ENSG00000196664	FALSE	Phase II Clinical Trial	2004-02-17	TRUE	TLR7	0	NA	0	NA	FALSE	0	NA	0
Asthma	ENSG00000205542	FALSE	unknown	1995-01-15	TRUE	TMSB4X	0	NA	0	NA	FALSE	0	NA	0
Asthma	ENSG00000106804	FALSE	Phase II Clinical Trial	1993-08-15	TRUE	C5	0.58587	immune system disease	0.541873	C5 deficiency	FALSE	0	NA	0.58587
Asthma	ENSG00000120088	FALSE	Phase II Clinical Trial	1994-04-15	TRUE	CRHR1	0.628225	interstitial lung disease	0	NA	FALSE	0	NA	0.628225
Asthma	ENSG00000134460	FALSE	Approved	1992-04-15	TRUE	IL2RA	0.690301	atopic eczema	0.541873	Immunodeficiency 41 with lymphoproliferation and autoimmunity	FALSE	0	NA	0.690301
Asthma	ENSG00000113520	FALSE	Phase II Clinical Trial	1998-07-15	TRUE	IL4	0.690301	atopic eczema	0	NA	FALSE	0	NA	0.690301
[truncated: 24,886 more rows]
