# Supplementary material for: Identifying therapeutic drug targets using bidirectional effect genes
Source: Nat Commun. 2021 Apr 13;12:2224. doi: 10.1038/s41467-021-21843-8 (PMC8044152; doi:10.1038/s41467-021-21843-8)
Supplement: Supplementary file 4 — Dataset 3 [file 41467_2021_21843_MOESM4_ESM.xlsx]

## Sheet: Supplementary Data 3
Supplementary Data 3		Comparison of genetic evidence risk ratio in Phase I to Approval
Source		Estimate	95% CI Lower	95% CI Upper
	Type
Nelson	GWAS	1.26	0.83	1.69
Nelson	OMIM	1.7	1.39	2.02
King/This	GWAS	1.12	0.82	1.46
King	OMIM	2.12	1.73	2.51
This	BEST	3.81	2.81	4.74
This	OMIM Unidirectional	2.12	1.73	2.52
Comparison of Risk ratio estimates for transitioning from Phase I to Approval when a cutoff of 0.83 is used for MESH term similarity.
