# Supplementary material for: Identifying therapeutic drug targets using bidirectional effect genes
Source: Nat Commun. 2021 Apr 13;12:2224. doi: 10.1038/s41467-021-21843-8 (PMC8044152; doi:10.1038/s41467-021-21843-8)
Supplement: Supplementary file 5 — Dataset 4 [file 41467_2021_21843_MOESM5_ESM.xlsx]

## Sheet: Supplementary Data 4
Supplementary Data 4			List of lead SNPs from GWAS meta-analysis of height (Yengo, 2018)
SNP	CHR	POS	Tested_Allele	Other_Allele	P_COJO
rs10003497	4	88429759	A	G	2.06301e-09
rs1000410	20	39634366	C	G	1.15358e-09
rs10008015	4	106005247	T	C	1.45529e-18
rs10010325	4	106106353	A	C	2.17782e-34
rs10016290	4	13525398	T	G	2.51815e-09
rs1002436	1	89146852	A	G	2.02463e-63
rs10026360	4	104374596	T	C	6.15287e-18
rs10029732	4	48498679	A	G	3.70556e-22
rs10037512	5	88354675	T	C	2.33442e-94
rs10040658	5	139051015	A	G	1.17762e-09
rs10046853	9	14456931	C	G	3.91638e-13
rs1004982	15	51613811	T	C	1.43132e-29
rs10050189	4	106402089	A	G	2.17035e-11
rs1005277	10	38218259	A	C	2.91545e-31
rs10053096	5	64573981	T	C	2.12165e-10
rs1005502	8	117167843	T	C	1.29574e-15
rs10057069	5	32716589	T	C	2.04014e-64
rs10060893	5	143523411	A	T	7.30735e-09
rs1006181	4	38004280	T	C	2.65713e-09
rs10069251	5	87228571	A	C	6.4698e-09
rs1007358	7	46201355	A	G	3.16603e-21
rs10079416	5	171268873	T	C	1.05608e-22
rs10084197	2	232810183	A	G	5.91815e-11
rs10086392	8	100511210	A	G	1.90053e-11
rs10088006	8	122665121	A	G	1.34736e-09
rs10089384	8	79076984	A	G	2.19345e-15
rs10095540	8	29355491	T	G	7.47671e-11
rs10097605	8	79506678	T	C	2.04334e-59
rs10104528	8	99660601	C	G	1.39873e-27
rs10109417	8	26388300	T	C	4.63782e-11
rs10110402	8	48347282	T	C	5.87199e-30
rs10110525	8	130719871	A	T	1.32442e-26
rs10118818	9	97594081	A	G	1.83127e-09
rs10125155	9	89893787	T	C	1.53604e-16
rs10129213	14	24856202	T	G	4.96411e-25
rs10131337	14	37144516	T	C	2.75567e-37
rs10135315	14	66431394	T	C	2.04161e-12
rs10140101	14	75038689	T	C	3.36523e-51
rs1014719	1	176802766	T	G	2.04045e-59
rs10151805	14	105974781	T	C	1.04894e-12
rs1015670	19	2171490	A	G	6.11711e-21
rs10157778	1	9542612	A	G	1.29953e-22
rs10162848	15	94026179	A	G	8.26091e-13
rs10163862	18	5184449	T	C	5.29408e-12
rs10169395	2	55628936	C	G	4.61576e-34
rs1017219	19	49573438	A	G	3.79252e-09
rs10172691	2	219938004	A	G	2.2179e-09
rs10178069	2	217720468	A	G	1.03932e-15
rs10178420	2	25040423	A	G	7.95354e-90
rs10179429	2	20524350	T	C	4.0215e-10
rs1018148	15	48903126	A	G	1.08526e-15
rs10181664	2	36783215	T	C	3.89229e-09
rs10182181	2	25150296	A	G	1.73143e-24
rs10184281	2	61957981	C	G	3.35347e-14
rs1018800	13	33198176	A	T	5.53518e-24
rs10189857	2	60713235	A	G	1.89335e-12
rs1019668	15	84381209	T	G	7.95172e-86
rs10198416	2	69371634	A	G	9.35767e-14
rs10200024	2	241929228	A	G	8.59741e-10
rs1020044	6	81234875	A	G	5.39596e-35
rs10203795	2	109055717	T	C	2.54896e-16
rs10204733	2	33218139	A	G	8.90697e-10
rs10205197	2	45702115	C	G	1.82873e-13
rs10205435	2	230442	T	C	3.9093e-24
rs10206204	2	5825923	T	G	4.43304e-10
rs10211501	2	6539705	C	G	5.57192e-11
rs10211546	2	217892397	A	G	4.50565e-25
rs10211665	2	46526096	T	C	5.67594e-10
rs1021268	2	62818996	T	C	2.92205e-20
rs10213832	5	172302409	A	G	1.86513e-11
rs10215742	7	25803786	A	G	1.82592e-14
rs1021777	5	32838536	T	C	5.96552e-42
rs10219510	12	48377635	A	G	4.28041e-16
rs10220507	14	101543594	A	G	7.98986e-10
rs10224307	7	135313837	T	C	2.36518e-13
rs10229541	7	46116929	T	C	7.05456e-19
rs1023522	7	20413590	A	G	3.34431e-41
rs1023682	17	27114600	A	G	1.11956e-26
rs10236884	7	148659616	A	G	6.74456e-13
rs10241908	7	31046459	T	C	1.24477e-12
rs10246773	7	148460536	T	C	2.32678e-14
rs10249071	7	91257948	T	C	1.08097e-12
rs10251231	7	33395764	C	G	1.83846e-12
rs10252635	7	47029506	T	C	3.62809e-12
rs10253861	7	8110475	A	G	1.90613e-12
rs10255497	7	14020686	T	C	2.27764e-09
rs1025950	12	20508813	T	C	2.32671e-22
rs10259672	7	114021306	T	C	3.38456e-09
rs10260677	7	25874991	A	C	1.52025e-24
rs10265077	7	50790368	T	G	8.67648e-16
rs10267271	7	73089419	T	C	4.91018e-09
rs10269774	7	92253972	A	G	6.24403e-66
rs10270831	7	95707367	A	T	1.23867e-09
rs10271133	7	148480990	T	C	1.2436e-12
rs10274091	7	46279591	T	C	4.36666e-12
rs10275439	7	120783425	A	G	4.64955e-22
rs1027569	12	124643391	T	C	2.57565e-09
rs1027710	9	98095708	C	G	6.95957e-63
rs10278040	7	99141373	A	G	8.36865e-17
rs10278890	7	92306993	A	G	3.34101e-10
rs10282835	8	99408730	A	G	5.51748e-16
rs10283100	8	120596023	A	G	4.18658e-43
rs1028653	9	101651948	A	G	2.2404e-09
rs1034097	9	100386446	C	G	2.00524e-09
rs1038196	12	66343400	C	G	5.36524e-136
rs10405295	19	22608556	T	C	4.52845e-09
rs10407394	19	14804183	A	G	6.73533e-11
rs10408933	19	1020083	C	G	1.25302e-11
rs10415893	19	17512412	A	G	2.54925e-10
rs10417482	19	46963102	C	G	1.54434e-15
rs10418707	19	10256217	A	G	8.77978e-26
rs1042164	19	13264398	T	C	2.63125e-25
rs10422017	19	44837246	A	G	2.03282e-12
rs1042631	15	89402239	T	C	2.04434e-10
rs10428248	3	183536663	C	G	1.33913e-09
rs1043374	15	98516622	A	C	3.78139e-09
rs10435018	7	28661040	A	G	3.05707e-09
rs1043542	14	93407062	A	G	2.20139e-24
rs1044145	1	207217359	T	C	2.72316e-10
rs10441737	9	114301585	T	C	1.25275e-15
rs10444553	12	39294076	C	G	4.41106e-52
rs1044486	17	76792179	A	G	9.44618e-23
rs1044581	15	74006691	T	C	1.22473e-14
rs1044598	21	47549629	A	T	6.12976e-10
rs10447098	5	60831133	T	C	4.09951e-09
rs1045210	3	170114078	A	C	5.76237e-12
rs10454692	15	42857055	T	C	5.17144e-14
rs10457478	6	126704934	C	G	7.77781e-16
rs10457839	6	149374320	T	C	5.73892e-18
rs10458019	6	58764412	T	G	4.69639e-38
rs10459573	14	103925457	A	C	1.09422e-13
rs1046028	13	50107289	T	C	3.31699e-83
rs10463782	5	123930829	T	C	6.64731e-09
rs1047014	6	19841493	T	C	3.02486e-77
rs10483138	22	28264377	A	C	3.20593e-41
rs10483213	22	42339525	A	G	2.96293e-16
rs10485504	20	32660190	T	C	3.33345e-38
rs10485509	20	33968939	A	C	2.60611e-27
rs10490666	2	36932493	A	T	2.90218e-09
rs10492365	12	28100372	A	G	2.17837e-13
rs10492367	12	28014970	T	G	1.50453e-19
rs10492409	13	51153387	T	C	1.36877e-66
rs10494981	1	214721975	C	G	1.92556e-10
rs10495709	2	20928042	T	C	1.16778e-14
rs10496091	2	61482261	A	G	1.48647e-09
rs1049728	11	65421117	C	G	7.2466e-29
rs10497854	2	201854175	A	C	1.47193e-09
rs1049927	9	113018755	T	C	4.89446e-16
rs10500807	11	15020036	A	T	5.6839e-09
rs1050146	2	74128433	T	C	1.6113e-10
rs10501821	11	94878090	A	G	7.13096e-10
rs10502235	11	120212423	A	G	6.10263e-29
rs10503429	8	12681715	A	G	3.31481e-17
rs10504652	8	78165483	T	C	4.24717e-30
rs10504671	8	79034856	A	G	5.17505e-54
rs10507381	13	28868293	A	G	9.80391e-09
rs1050969	8	103661730	T	C	8.72155e-12
rs10511323	3	112958324	A	G	2.56384e-16
rs10513799	3	184549539	A	G	1.49973e-34
rs1051419	20	10620386	A	G	2.15339e-13
rs10515054	5	67106808	A	G	1.07622e-11
rs1051547	16	19279380	T	C	1.56081e-13
rs10517367	4	56935796	T	C	2.53207e-11
rs10517658	4	157788190	A	G	6.41846e-14
rs10518406	4	123762897	A	G	1.10767e-12
rs1051952	6	35465786	A	C	8.275e-32
rs10519693	5	121399673	A	T	8.17631e-11
rs10519725	4	146042445	C	G	7.29907e-13
rs10520597	15	86170255	A	G	6.36147e-44
rs10521261	16	52300255	T	G	3.99006e-10
rs1052352	16	31195279	T	C	2.90419e-09
rs1053578	17	43221285	T	C	1.40411e-12
rs1057035	14	95554142	T	C	1.38207e-15
rs1057737	14	57860688	A	G	4.73273e-09
rs1059698	7	130629094	A	C	9.35584e-32
rs1061657	12	115108136	T	C	6.61587e-22
rs10630	5	1462720	A	G	2.5617e-09
rs1065780	7	45927677	A	G	5.98594e-11
rs1068548	2	31899380	A	T	6.98295e-09
rs1069	17	59574598	T	C	7.35998e-11
rs10732505	11	49635057	T	C	1.74369e-119
rs10738445	9	16680138	A	C	1.01252e-11
rs10740006	10	61831744	A	G	2.15152e-10
rs10740130	10	52831004	T	G	9.14857e-10
rs10740308	10	70454896	A	C	5.26361e-10
rs10743108	11	9537904	C	G	4.65937e-10
rs1074576	14	66902352	T	C	6.74581e-17
rs1074683	20	32304653	C	G	8.9099e-156
rs10746837	9	90873653	A	G	8.4031e-25
rs1074766	6	109681466	T	C	2.60112e-43
rs10748128	12	69827658	T	G	9.99271e-105
rs10751539	10	127723346	T	C	3.33163e-15
rs10753130	1	176541125	T	C	7.01064e-52
rs1075698	20	30387992	C	G	1.3431e-27
rs10761129	9	94486321	T	C	2.18359e-17
rs10761256	9	96446695	C	G	6.01155e-10
rs1076218	7	92391883	T	C	6.69538e-09
rs10765754	11	95348025	A	G	1.02755e-09
rs10766473	11	18401531	A	G	5.68601e-14
rs10769190	11	46151490	T	C	1.73686e-27
rs10769382	11	48590415	A	G	5.92219e-267
rs10770705	12	20857467	A	C	1.03e-44
rs10774623	12	111833589	A	G	1.20141e-25
rs10775487	18	46247143	T	G	3.81657e-11
rs10778190	12	103099425	T	C	1.13944e-11
rs10779365	1	219787507	A	T	2.69668e-43
rs10779651	1	215345938	T	C	2.74298e-09
rs10780116	5	172839289	T	C	2.64462e-21
rs10782997	1	92177394	A	T	1.82799e-10
rs1078334	17	80884247	T	C	9.07512e-11
rs10783856	12	58249243	A	G	7.13585e-16
rs10785628	12	46854676	T	G	7.76288e-27
rs10787453	10	114384057	A	G	1.3421e-10
rs10787476	10	114898914	A	C	2.16008e-13
rs10791504	11	101436689	A	G	1.43706e-11
rs10792020	11	68842491	A	G	9.90711e-11
rs10793091	11	74270092	T	C	4.98744e-14
rs10796819	11	69276383	T	G	7.811e-09
rs10797829	1	183033228	A	G	1.26127e-40
rs10797923	1	183901966	T	C	1.13101e-11
rs10803593	2	128854625	T	C	1.92479e-29
rs10805921	5	78150712	A	G	1.97278e-17
rs1080639	10	70082030	T	C	1.33763e-09
rs10817133	9	113791974	A	G	7.58541e-14
rs10818577	9	124413191	C	G	1.10523e-19
rs10820860	9	94253603	T	C	1.58294e-24
rs10820896	9	94444830	T	C	4.08224e-34
rs10820973	9	95207806	A	T	3.35044e-20
rs10821289	9	96825794	A	T	9.287e-11
rs10821592	10	61533605	A	G	1.27983e-13
rs10823006	10	68965526	A	G	8.45015e-09
rs10823149	10	69935396	T	G	1.29045e-47
rs10826995	10	32082658	T	C	5.87477e-21
rs10828466	10	23787298	T	C	3.3658e-16
rs10830398	11	89836779	A	T	1.27575e-09
rs10830443	11	89945381	A	G	2.57468e-15
rs10831894	11	12680733	A	G	2.8185e-37
rs10832008	11	13276329	T	C	1.7461e-11
rs10832956	11	18645668	T	C	4.68396e-46
rs10835657	11	30363682	T	C	1.57696e-12
rs10838588	11	46272826	A	G	2.22339e-10
rs10840115	11	8760156	A	G	2.13701e-13
rs10843167	12	28582793	A	G	8.58935e-87
rs10843390	12	29496991	T	C	4.33934e-26
rs10849094	12	4676899	C	G	6.78341e-09
rs10853631	18	50936780	A	G	7.76918e-12
rs10853981	19	4965064	A	G	2.66308e-21
rs10857472	10	50534599	A	G	2.23664e-14
rs10858975	12	90727429	A	T	4.81713e-13
rs10859568	12	94130967	A	T	6.58139e-85
rs10859570	12	94138196	A	C	2.1431e-18
rs10860202	12	97792690	T	C	1.80109e-11
rs10861149	12	104344215	A	G	2.13652e-13
rs10863632	1	221696457	A	G	1.75365e-18
rs10864136	1	215038587	A	G	5.8029e-20
rs10866898	8	47397089	C	G	1.4118e-26
rs10869317	9	76698419	T	C	8.2527e-14
rs10878992	12	69855200	A	G	4.34415e-10
rs10880868	12	46322449	T	C	3.53484e-09
rs10881893	10	92927267	A	G	1.10777e-25
rs10881900	10	92948478	T	G	1.0168e-13
rs10882728	10	97907398	A	C	3.92806e-19
rs10883887	10	105357181	A	G	3.75642e-09
rs10883931	10	105623955	T	C	3.8677e-30
rs10887652	10	88511237	C	G	6.31703e-09
rs10892246	11	118481431	A	G	1.86861e-23
rs10896138	11	56003589	A	G	2.22433e-96
rs10896578	11	56952427	A	G	1.58495e-28
rs10896788	11	58292976	A	G	5.18014e-26
rs10898439	11	85859483	C	G	4.48644e-11
rs10903108	1	25188940	T	G	3.18287e-12
rs10909940	1	3316756	A	G	1.62888e-11
rs10913245	1	176705147	T	C	1.40052e-17
rs10916617	1	224637070	T	C	1.62836e-37
rs10919470	1	170762680	A	G	1.45337e-13
rs10923634	1	119176012	T	C	3.57547e-09
rs10923672	1	119306866	C	G	3.94968e-17
rs10923724	1	119546842	T	C	5.023e-19
rs10926168	1	240376531	A	G	3.56134e-11
rs10933529	2	242028282	T	C	3.13335e-09
rs10933548	2	242234837	T	C	7.32143e-15
rs10933904	3	107233889	C	G	3.52996e-11
rs10935070	3	133341988	T	C	8.64621e-09
rs10937325	3	187600070	T	G	3.75644e-12
rs10939460	4	12866335	C	G	8.56516e-34
rs10939485	4	13538956	A	G	1.72038e-15
rs10940469	5	54846184	A	G	4.86376e-21
rs10942546	5	88396620	T	C	1.30427e-11
rs10945541	6	158740218	A	G	4.24792e-27
rs10948007	6	42003084	T	C	1.52554e-09
rs10949183	6	57670538	T	C	1.97893e-46
rs10954312	7	130969771	T	C	6.79501e-10
rs10954398	7	132631281	A	C	1.49461e-10
rs10956416	8	129190290	T	C	2.51054e-23
rs10958476	8	57095808	T	C	5.58345e-21
rs10963680	9	18629283	A	G	3.57293e-15
rs10965269	9	22162061	A	G	1.20349e-15
rs10978560	9	109379687	A	G	9.51037e-10
rs10980536	9	113475374	T	C	2.25051e-12
rs10982654	9	118049531	A	T	6.16805e-09
rs10992393	9	95420983	A	G	1.57498e-14
rs10993528	9	98149477	A	G	3.79262e-11
rs10994064	10	61655608	T	C	7.58992e-10
rs10997909	10	53282106	T	G	1.35465e-23
rs10998344	10	70389116	T	C	8.31275e-13
rs11001286	10	76834982	T	C	9.95888e-16
rs11001399	10	77221744	A	C	6.95221e-09
rs11014285	10	25178864	A	G	2.28179e-19
rs11014382	10	25363128	T	C	1.46126e-14
rs11021590	11	96170919	A	G	2.06091e-09
rs11022538	11	12918286	A	T	3.51422e-11
rs11024110	11	17028390	A	T	3.0623e-09
rs11031940	11	32720150	T	C	3.82236e-09
rs11039244	11	47466442	A	G	5.60384e-175
rs11039739	11	48451623	T	G	2.82244e-10
rs11046170	12	21857409	T	G	1.05321e-10
rs11055034	12	12890626	A	C	6.06002e-14
rs11055880	12	14410634	T	C	5.06855e-10
rs1106296	7	1380226	T	C	6.66934e-11
rs11065286	12	121271734	T	C	8.19315e-23
rs11065387	12	121427653	C	G	3.06427e-10
rs11065539	12	121816887	T	C	7.08652e-09
rs1106607	8	48405343	C	G	1.01461e-35
rs11066320	12	112906415	A	G	4.2451e-60
rs1107070	14	103970508	T	G	2.52823e-14
rs11072383	15	72996259	A	G	5.11412e-26
rs11073783	15	89043761	T	C	8.09017e-14
rs11073953	15	91353584	T	C	3.50669e-11
rs1108064	16	89894150	C	G	6.70827e-20
rs11082304	18	20720973	T	G	2.57222e-27
rs11082706	18	46354823	T	C	8.92592e-09
rs11100870	4	145822014	T	G	1.23989e-28
rs11100904	4	146904304	T	C	1.4727e-09
rs11103387	9	139107879	T	C	2.92484e-24
rs11107063	12	93920668	A	C	1.74677e-10
rs11107116	12	93978504	T	G	9.02982e-201
rs11107267	12	94308704	C	G	7.86391e-19
rs11111094	12	102328806	A	C	2.25085e-15
rs11118178	1	219104226	T	C	8.25258e-09
rs11122624	1	231067236	T	C	2.96921e-15
rs11135743	8	21803008	A	G	3.27948e-19
rs11136147	8	47143027	C	G	1.48452e-20
rs11141741	9	89911392	A	G	9.53077e-09
rs11144688	9	78542286	A	G	9.02872e-94
rs11144742	9	78689817	C	G	8.74004e-20
rs11144779	9	78792699	T	C	6.40813e-09
rs11150785	17	79397678	T	C	5.52958e-12
rs11152363	18	53057188	A	G	4.6664e-16
rs11156098	6	156587831	T	C	1.73888e-14
rs11158275	14	60564792	A	G	2.9159e-10
rs11158820	14	70347348	A	G	4.28591e-10
rs11159707	14	85995799	C	G	1.39528e-09
rs11161635	1	86008940	T	C	2.80493e-19
rs11166612	8	135600954	A	G	3.60168e-39
rs11167790	5	142068366	T	C	8.95641e-13
rs11170394	12	53463972	T	C	3.71899e-23
rs11175915	12	66169943	C	G	1.94517e-12
rs1118030	1	177695777	A	G	8.18494e-10
rs11182473	12	38544863	A	G	5.44439e-10
rs11186679	10	93522131	T	C	1.36592e-16
rs11187004	10	94209031	T	G	1.3086e-59
rs11187115	10	94407283	T	C	1.29412e-71
rs11188101	10	96641281	A	T	3.34158e-16
rs11191118	10	103573222	T	C	1.19672e-36
rs11191275	10	104142800	T	C	9.02363e-67
rs11191293	10	104221539	A	G	4.4348e-80
rs11191393	10	104527430	C	G	2.32325e-110
rs11191786	10	105492549	A	G	6.02583e-17
rs11198820	10	120961043	C	G	8.09569e-26
rs11198898	10	121118492	A	C	4.59682e-59
rs11204755	1	150961827	T	G	1.55622e-143
rs11204764	1	151016396	T	C	1.80289e-25
rs11204828	1	151458193	T	C	7.29832e-15
rs11205303	1	149906413	T	C	3.7962e-207
rs11207870	1	40789927	T	C	9.41121e-34
rs11209363	1	41485077	T	C	1.03087e-10
rs11209745	1	71537943	A	G	3.48061e-18
rs11209799	1	41755556	T	G	3.82108e-13
rs11214503	11	112986754	T	C	1.60294e-09
rs11227596	11	66551116	T	G	5.69257e-30
rs11228064	11	56111072	T	C	3.05823e-13
rs11228904	11	55030215	A	G	8.37466e-48
rs11231529	11	55681336	A	G	8.55242e-49
rs11236210	11	74391019	A	G	1.27939e-10
rs11242043	5	130159918	A	G	1.12389e-23
rs11245274	10	126231033	T	C	1.5687e-14
rs11246624	11	51532610	A	G	2.26073e-31
rs11247253	15	101562793	A	G	1.67836e-10
rs11248974	1	25378513	T	C	3.87125e-19
rs11259995	19	8682826	C	G	2.93636e-12
rs11263510	11	69169348	C	G	7.08588e-11
rs1126464	16	89704365	C	G	2.79446e-15
rs1130214	14	105259734	A	C	1.28647e-16
rs11316	7	73246555	C	G	2.08247e-11
rs1133415	3	52575831	A	G	6.30318e-42
rs1138807	11	36103228	A	G	4.51589e-10
rs1142	7	104756326	T	C	2.37386e-11
rs11466414	14	76447850	A	G	7.84843e-24
rs1148413	12	106624275	T	C	1.48575e-12
rs11503875	12	48764501	A	T	1.4166e-10
rs1150579	6	11653479	A	G	4.06931e-09
rs11543239	20	34214173	A	G	7.42973e-18
rs11545169	3	184020542	T	G	5.19412e-15
rs11556924	7	129663496	T	C	6.9411e-26
rs1155786	21	38448025	A	G	1.44968e-16
rs11560876	11	127952593	T	G	3.5256e-22
rs1156567	3	14446890	C	G	3.27807e-09
rs1157596	7	25294196	T	G	1.92047e-11
rs11576360	1	146740576	A	G	8.36594e-31
rs11581328	1	8507773	A	G	5.45315e-12
rs11585206	1	228824848	T	C	4.10672e-15
rs11590326	1	9339205	A	G	4.44106e-18
rs11590929	1	88214437	A	G	4.85975e-09
rs11591635	10	93360302	T	C	9.82171e-97
rs11593630	10	120491506	T	C	6.49941e-20
rs11597203	10	94892442	T	C	9.10481e-17
rs11598673	10	105177645	T	G	7.28299e-27
rs1159965	2	105481485	A	G	3.43126e-14
rs11599750	10	101805442	T	C	8.69483e-23
rs11600952	11	2101283	A	G	1.28819e-12
rs11601590	11	78073288	T	G	5.93795e-09
rs11603541	11	69472373	C	G	4.51494e-16
rs11603991	11	67367922	T	C	8.46269e-59
rs11605263	11	67033076	T	C	1.01834e-22
rs11609996	12	106104403	A	G	2.25143e-10
rs11611847	12	112647772	T	C	1.2603e-43
rs11612228	12	576984	T	C	1.52223e-32
rs11615917	12	116906970	A	G	7.44535e-09
rs11618507	13	30172751	T	G	4.9746e-20
rs11620822	14	55202495	C	G	6.20617e-19
rs11621360	14	23911407	T	C	1.67909e-17
rs11623920	14	65819314	A	C	1.16199e-09
rs11624328	14	63837813	A	C	4.1049e-14
rs11624351	14	60174509	A	G	8.97848e-24
rs11625266	14	60699368	T	C	3.31217e-19
rs11628379	14	101498559	T	C	9.64698e-09
rs11629144	14	69131593	T	G	2.67661e-11
rs11629695	15	70508223	A	C	3.9778e-09
rs11631351	15	50754779	C	G	1.00641e-35
rs11632783	15	73258049	A	C	1.28796e-40
rs11633167	15	72179178	A	C	6.47597e-65
rs11633371	15	89356832	T	G	2.17832e-54
rs11634106	15	99104826	T	C	9.07004e-18
rs11635675	15	63793238	T	G	1.7806e-23
rs11636199	15	75825337	A	G	3.36093e-20
rs11637927	15	72978531	A	C	7.03296e-19
rs11638600	15	84661481	A	G	1.43878e-86
rs11643502	16	20712538	A	G	7.38683e-21
rs11645475	16	71823117	T	C	1.57726e-15
rs11648894	16	88766359	T	C	1.9363e-09
rs11650043	17	46027852	A	G	1.60821e-39
rs11650918	17	27969220	T	C	8.56976e-13
rs11654010	17	45960865	T	C	1.50039e-15
rs11654523	17	27957545	T	C	2.82191e-26
rs11654879	17	66575761	A	G	4.62342e-10
rs11655306	17	45858744	T	C	5.68485e-14
rs11655449	17	1327715	A	C	9.02664e-10
rs11655966	17	63529650	A	T	8.31062e-11
rs11657101	17	60636826	A	G	2.32287e-37
rs11658048	17	36898828	A	G	5.56585e-10
rs11662962	18	57052843	A	G	3.84609e-16
rs11664336	18	46604851	A	T	3.73913e-30
rs11666603	19	12496934	T	C	3.51506e-15
rs11673633	19	6214295	C	G	4.44024e-12
rs11674193	2	55062336	T	C	5.54325e-20
rs11675297	2	31793419	A	G	1.63628e-11
rs11675643	2	40854895	T	G	4.22781e-09
rs11676142	2	128754197	A	G	2.42582e-09
rs11676298	2	227291731	C	G	2.05653e-36
rs11679294	2	68107869	T	C	5.21163e-15
rs1168538	14	38843356	T	C	1.90699e-11
rs1168754	12	66530799	C	G	2.53064e-26
rs11692010	2	98397301	T	C	1.19505e-22
rs11692385	2	146844029	A	T	4.62651e-10
rs11694765	2	33504308	T	C	1.59554e-14
rs1169644	16	86537032	A	G	5.33054e-12
rs11708067	3	123065778	A	G	5.4055e-17
rs11709171	3	53669904	A	C	2.22596e-09
rs11713310	3	58320984	A	G	1.22302e-11
rs11715566	3	117562436	T	C	3.31353e-19
rs1171615	10	61469090	T	C	2.22023e-51
rs11716445	3	49406095	A	G	3.82104e-153
rs11717152	3	128201013	A	C	1.82086e-11
rs11722503	4	12904672	A	G	2.4446e-12
rs11722554	4	5016883	A	G	1.93477e-34
rs11725821	4	1990425	A	G	2.12811e-17
rs11727676	4	145659064	T	C	1.47832e-73
rs11730169	4	7765785	T	C	2.50551e-12
rs1173416	6	86415813	A	G	1.41274e-18
rs11734376	4	184192278	T	G	1.42607e-10
rs1173727	5	32830521	T	C	6.4601e-36
rs11738454	5	58342120	T	C	1.02675e-18
rs11738854	5	64673915	T	C	2.15536e-35
rs11740415	5	42582527	T	C	6.14776e-86
rs11741790	5	156759177	A	G	8.34806e-24
rs11743851	5	130613600	T	C	0
rs11744178	5	33005008	T	C	1.48094e-15
rs11744267	5	72078389	A	T	7.67295e-16
rs11748980	5	88833522	T	C	1.01522e-14
rs11750568	5	178535713	A	G	4.3271e-17
rs11751157	6	148839818	T	C	1.52502e-13
rs11751181	6	80173649	C	G	2.23124e-12
rs11754450	6	39877959	A	T	4.10977e-10
rs11755681	6	81067205	T	G	1.98202e-11
rs11756587	6	158572975	T	G	6.41402e-09
rs11757375	6	82014977	T	C	3.22901e-27
rs11757795	6	140877781	A	G	2.84264e-14
rs11764665	7	122157895	A	G	1.05767e-10
rs11767221	7	19609643	A	G	3.06958e-48
rs11767454	7	56032902	C	G	3.90087e-12
rs11779459	8	123980551	T	C	1.54246e-11
rs1178164	7	18788589	T	C	2.5652e-16
rs11782541	8	10113556	T	C	2.23534e-155
rs11785591	8	42507740	A	G	5.17433e-12
rs11791015	9	21329433	A	C	7.51263e-09
rs11792038	9	18492651	T	C	8.68757e-09
rs11794759	9	116989900	A	G	3.62373e-16
rs11794984	9	122652870	T	C	1.75316e-17
rs11795106	9	4735079	A	G	2.05971e-10
rs11795150	9	16105961	T	G	1.04862e-12
rs11807526	1	151115997	A	C	1.10285e-66
rs11808690	1	209891450	T	G	1.36507e-10
rs11812870	10	126293719	C	G	2.8228e-11
rs11827030	11	51492588	C	G	1.04859e-15
rs11830103	12	123823546	A	G	3.66542e-77
rs11830336	12	26903022	A	G	3.58003e-09
rs11841145	13	51306330	A	G	5.0457e-23
rs11841965	13	51116489	A	T	8.57853e-65
rs11848279	14	24848281	A	G	9.56392e-09
rs11849518	14	67573141	T	C	5.77516e-38
rs11853786	15	96709529	A	C	9.80017e-10
rs11853853	15	67022470	T	G	3.00538e-10
rs11854504	15	73288664	A	G	2.70108e-18
rs11856909	15	67378033	A	G	7.28848e-22
rs11857093	15	72162356	T	C	7.65946e-17
rs11858490	15	102007443	T	G	1.4181e-16
rs11867479	17	68090207	T	C	3.59384e-44
rs11879644	19	37626176	C	G	2.50213e-46
rs11880706	19	6080482	C	G	7.02819e-09
rs11892786	2	61060607	C	G	2.16866e-09
rs11896555	2	208756352	T	C	1.88404e-10
rs11896727	2	71842826	T	C	4.89987e-12
rs11899353	2	158111397	A	T	1.16984e-10
rs11900078	2	56180136	C	G	3.63655e-09
rs1190545	14	102904179	C	G	4.69105e-45
rs11917612	3	71473987	T	C	4.19233e-15
rs11919195	3	51062402	A	G	1.75582e-11
rs11919556	3	141135004	T	C	1.84503e-12
rs11924537	3	70331344	C	G	4.46581e-09
rs11930385	4	146845752	T	C	2.7805e-18
rs11941589	4	140115744	A	G	1.42389e-13
rs11941723	4	17812528	A	G	3.26274e-09
rs11944380	4	124119834	T	C	3.52265e-19
rs11954311	5	176554850	A	G	1.09749e-35
rs11954548	5	172779475	T	C	5.22054e-15
rs11959305	5	135386382	A	C	4.2571e-09
rs11962800	6	7886905	A	G	2.93237e-23
rs1196388	6	2232808	T	G	4.4147e-13
rs11965547	6	31836151	A	G	1.32688e-31
rs11970060	6	141553201	A	G	2.36411e-19
rs11970421	6	34553163	T	C	3.43172e-178
rs11970492	6	33958000	C	G	2.61975e-60
rs11974610	7	99527977	A	G	1.73525e-13
rs11985332	8	69731918	A	G	2.31407e-14
rs11990094	8	43734336	A	G	1.07431e-25
rs11992096	8	135621369	T	C	5.13228e-09
rs12001675	9	100793707	A	G	1.65704e-12
rs12002061	9	118485479	T	C	2.4788e-22
rs12022725	1	150000165	A	G	5.28329e-129
rs12028567	1	176378828	T	C	2.01205e-13
rs12032393	1	90179532	A	G	7.20676e-11
rs12035349	1	77557339	A	G	8.38161e-20
rs12046884	1	6594561	A	G	7.88632e-12
rs1204835	6	116514046	A	C	2.11297e-17
rs12050871	15	68087219	T	C	5.63389e-10
rs12055151	5	50418925	A	T	1.02764e-23
rs12055154	5	176675423	A	G	2.24646e-46
rs12060830	1	149995979	A	C	1.22493e-217
rs12067831	1	63861013	T	G	4.55768e-14
rs12075079	1	172219995	A	G	1.87481e-40
rs12076366	1	86621453	T	G	8.51159e-09
rs12076549	1	92201699	A	C	1.0138e-20
rs1207716	7	96668147	T	C	2.23059e-10
rs12081061	1	227525760	A	G	7.24357e-12
rs1209001	7	91440359	A	G	2.43417e-12
rs12094387	1	176819875	T	C	4.65018e-25
rs12096165	1	53518049	T	G	2.3361e-14
rs12097169	1	151135855	A	C	2.40291e-144
rs12097932	1	86182216	A	G	1.60232e-09
rs12099131	11	57347987	A	G	9.74468e-13
rs12105433	2	23904703	A	G	2.85697e-39
rs12109794	5	127568650	A	G	2.39471e-17
rs12110525	6	99629252	A	C	4.60125e-09
rs12116935	1	36789546	A	G	1.86459e-09
rs12119250	1	150528885	A	G	1.63093e-68
rs12120182	1	227814332	A	G	3.58502e-63
rs12121804	1	40761848	A	G	4.33579e-15
rs12125882	1	172141403	A	T	1.91892e-15
rs12128909	1	9342203	C	G	2.78723e-09
rs12130243	1	113169667	T	G	1.57593e-30
rs12132114	1	92293721	A	G	3.11259e-26
rs1213366	6	78176870	A	G	3.53952e-13
rs12133943	1	147095081	C	G	2.58007e-09
rs12136856	1	156473114	C	G	2.68192e-12
rs12140861	1	176688055	A	C	2.06216e-10
rs12144094	1	120264823	C	G	7.81491e-35
rs12144747	1	103229485	T	C	9.59025e-15
rs12145349	1	170052715	A	T	2.1694e-10
rs12146455	11	69264551	A	G	1.67207e-19
rs12147363	14	76161307	A	G	1.15156e-09
rs12152958	5	43940059	T	G	2.54467e-09
rs12154695	7	115970622	T	G	3.52144e-11
rs12154733	7	20396548	T	C	2.74381e-11
rs12155898	8	26024036	T	C	4.60231e-12
rs12156014	8	141853518	T	G	1.95911e-10
rs12175817	6	53331144	A	C	1.43213e-22
rs12193281	6	84325184	T	C	3.62319e-15
rs12195057	6	81596613	A	G	2.10168e-46
rs12198317	6	170819289	T	C	5.11755e-12
rs12200040	6	121845872	A	G	6.32112e-10
rs12204714	6	152235339	T	C	2.2733e-10
rs12206606	6	109353519	A	C	1.00938e-12
rs12206717	6	158910698	A	G	7.19613e-35
rs12208456	6	82270746	T	C	7.46065e-13
rs12209871	6	83746059	A	G	1.12092e-10
rs12211245	6	166031989	A	G	2.00035e-09
rs12211255	6	76188330	A	C	4.99122e-96
rs12213722	6	26473083	A	G	3.05871e-203
rs12214804	6	34188866	T	C	0
rs12221107	10	70332862	T	C	1.47377e-46
rs12222197	11	125825224	T	G	3.34295e-18
rs12229872	12	28290778	T	C	1.88049e-13
rs12233028	2	20270146	A	G	1.41143e-09
rs12256435	10	94353278	T	G	1.00204e-13
rs12261792	10	11909896	T	G	1.35312e-19
rs12263592	10	97851432	A	G	9.91905e-15
rs12269901	11	116973929	C	G	1.37324e-17
rs12294675	11	2842547	A	G	9.02779e-13
rs12298258	12	66848605	A	G	3.28126e-09
rs12300264	12	20535916	T	G	4.07435e-24
rs12305743	12	77733994	A	T	4.01594e-14
rs12305866	12	104842117	T	C	8.9438e-12
rs12311494	12	20666102	T	G	7.03729e-21
rs12313403	12	96697601	T	G	6.20027e-17
rs12317057	12	47091418	A	G	1.34915e-12
rs12325419	16	70368909	A	G	3.26033e-16
rs12328732	2	54724992	T	C	3.06345e-14
rs12350646	9	97962015	T	C	4.89512e-43
rs12369173	12	125651697	T	C	9.27384e-09
rs1239689	13	51163279	A	C	2.35678e-39
rs12411515	10	28941227	T	C	1.50092e-10
rs12411618	10	94052164	T	C	5.1539e-36
rs12414929	10	28458763	T	C	4.17986e-09
rs12417788	11	14698458	T	C	4.5165e-20
rs12421128	11	69269455	T	C	7.25787e-10
rs12421762	11	67373669	A	C	1.30037e-36
rs12422370	12	66363539	C	G	6.83763e-26
rs12423631	12	132606886	T	C	6.59021e-22
rs12425125	12	14413123	T	C	1.35675e-21
rs12426782	12	67433150	T	C	1.74183e-11
rs12433610	14	39773982	T	G	6.08463e-10
rs12435643	14	56133054	C	G	1.84676e-25
rs12438343	15	51244417	C	G	1.73872e-16
rs12440667	15	74231439	T	C	1.04077e-31
rs12443108	15	74895827	A	G	1.83946e-16
rs12447690	16	88298124	T	C	3.11007e-09
rs12450049	17	54596226	A	G	5.10618e-12
rs12450371	17	1667674	T	C	1.30731e-18
rs12450995	17	60058418	T	C	5.21259e-11
rs12453001	17	80535141	A	T	1.52804e-12
rs12457358	18	41459423	A	G	1.80895e-14
rs12462204	19	4772763	C	G	1.76051e-19
rs12462428	19	16694610	T	C	8.33281e-15
rs12463215	19	14274633	C	G	1.61363e-11
rs12464196	2	55312854	T	C	6.56396e-51
rs12464787	2	179440029	A	G	4.77088e-12
rs12465669	2	43935446	A	G	6.0136e-09
rs12467963	2	145345343	A	T	9.67941e-10
rs12470285	2	233864457	T	C	7.80851e-13
rs12474201	2	46921285	A	G	1.8059e-14
rs12475630	2	9634381	T	C	2.34742e-12
rs12481446	20	38727741	C	G	5.40099e-09
rs12482030	21	37718587	T	G	2.33547e-40
rs12482821	21	35560715	T	G	1.59665e-13
rs12488684	3	123897358	T	C	1.27679e-09
rs12491199	3	24267842	A	G	1.97157e-11
rs12494976	3	99088366	A	G	9.496e-10
rs1249741	9	117051847	A	T	2.33617e-11
rs12497585	3	114049780	C	G	3.64876e-09
rs1250259	2	216300482	A	T	1.5347e-39
rs12508545	4	87344017	A	T	4.38017e-09
rs12513181	4	123835656	A	C	1.52016e-15
rs12515303	5	172762651	A	G	3.86972e-13
rs12519439	5	37567267	T	C	4.02982e-10
rs12520209	5	77506956	T	C	3.03558e-34
rs12523269	5	119867065	T	C	5.63235e-09
rs12523815	6	140388978	T	C	3.91097e-54
rs12524250	6	133642918	A	G	9.84006e-18
rs12526876	6	80906539	T	G	8.54064e-66
rs12527523	6	100187748	A	G	2.34282e-09
rs12527990	6	52945132	A	G	8.86854e-09
rs1253014	14	59717514	A	G	6.40533e-30
rs12534093	7	23502974	A	T	7.5675e-50
rs12537414	7	66540589	A	G	2.73594e-38
rs12541381	8	135649848	A	G	7.08579e-70
rs12546523	8	129986110	A	G	2.61723e-16
rs12548378	8	77344816	C	G	9.90511e-11
rs12550922	9	99315313	T	C	1.39152e-12
rs12563301	1	174060062	A	G	3.50429e-25
rs1257022	2	97614936	T	C	1.18136e-11
rs12571218	10	124147588	A	G	3.76861e-12
rs1257763	9	96893945	A	G	3.96745e-54
rs12579123	12	112845843	A	T	7.09139e-49
rs12584079	13	50089683	A	C	1.95597e-31
rs12585865	13	42751707	T	C	1.21892e-20
rs12592845	15	48684958	T	C	1.08874e-44
rs12592987	15	73127975	T	C	1.3249e-13
rs1259827	18	51627506	A	G	6.69977e-09
rs12598821	16	12894856	T	C	9.23193e-11
rs1260326	2	27730940	T	C	4.58055e-40
rs12607339	18	45887328	A	T	2.0082e-21
rs12607903	18	3817134	T	C	1.96922e-09
rs12617665	2	62889778	A	C	2.53051e-26
rs12623864	2	6421045	A	G	4.75687e-15
rs12636352	3	185469678	A	G	2.20463e-12
rs12641279	4	74474264	A	G	1.8561e-35
rs1264194	3	48625266	T	C	6.30419e-222
rs12642612	4	85392995	A	G	8.51559e-10
rs12643353	4	184200938	T	C	6.48882e-16
rs1265097	6	31106459	A	C	1.11748e-125
rs12656216	5	36160668	A	G	5.36219e-16
rs12657484	5	134503751	T	C	9.43116e-11
rs12662272	6	45123889	A	C	2.7933e-11
rs12662365	6	80905389	A	T	1.39447e-149
rs12665526	6	19900521	T	C	2.86447e-10
rs12667261	7	25632193	A	G	1.14953e-12
rs12669267	7	73304636	T	C	1.03762e-41
rs12672616	7	91303535	A	G	7.39342e-09
rs12674301	7	46133056	A	G	3.35851e-18
rs12675390	8	131217692	T	C	1.71531e-16
rs12680757	8	4569095	A	C	9.66524e-09
rs12681075	8	8845487	A	G	2.2699e-28
rs12683427	9	76109968	T	C	4.02992e-09
rs12694696	2	227277601	A	T	1.30416e-16
rs12694890	2	232276553	A	T	1.69058e-24
rs12702297	7	47053416	T	C	2.04288e-11
rs12708583	15	91050271	T	C	7.32451e-17
rs12709105	16	88916851	A	G	3.67637e-09
rs12711538	2	121747406	A	G	7.14747e-14
rs12713283	2	55082149	A	C	1.75426e-23
rs12713362	2	24875110	A	C	6.7719e-32
rs12719151	5	112026480	T	C	2.35298e-24
rs12733767	1	93383672	T	C	2.44522e-34
rs12734773	1	51754726	T	C	1.61794e-09
rs12734979	1	22522927	T	C	2.04578e-10
rs12735646	1	27078366	A	G	2.61971e-25
rs12740374	1	109817590	T	G	2.97652e-27
rs12743049	1	85897386	A	G	2.97721e-11
rs12743493	1	2224836	A	G	3.19083e-11
rs12744299	1	160392154	A	G	3.0879e-14
rs12744534	1	170658355	A	G	1.50214e-09
rs12769080	10	104815345	A	G	2.55799e-87
rs12771357	10	27873733	A	G	4.64854e-10
rs12773990	10	103968547	A	G	2.89383e-20
rs12778613	10	96998625	T	C	7.79717e-09
rs12779328	10	12943973	T	C	8.99272e-74
rs1279683	20	4983092	A	G	8.27747e-12
rs12812519	12	122487280	A	T	2.0653e-30
rs12813125	12	71123448	T	C	2.95424e-10
rs12814300	12	38444056	A	G	1.84321e-38
rs1281991	6	153490211	T	C	3.46272e-09
rs12824373	12	94191583	A	G	1.58523e-11
rs12830406	12	103127232	A	G	1.08287e-54
rs12855	1	51440093	T	C	2.54426e-82
rs12872224	13	73178943	A	G	5.82331e-09
rs12875139	13	99517922	C	G	3.46205e-17
rs12878138	14	59763867	T	C	6.8989e-34
rs1288380	1	53581972	C	G	3.87696e-10
rs12891613	14	24903964	T	C	1.49303e-12
rs12895553	14	59261437	A	G	3.52455e-09
rs12899457	15	81819588	T	G	3.89449e-38
rs12900395	15	77310345	C	G	3.53893e-22
rs12902002	15	89252518	A	G	1.03905e-15
rs12903396	15	100864082	T	C	3.71781e-15
rs1290786	3	169097381	T	C	1.54534e-36
rs12908753	15	89385494	A	G	1.4879e-20
rs1290900	14	67701168	A	C	6.21565e-45
rs12912439	15	95828705	T	C	3.28177e-15
rs12914479	15	99174828	C	G	1.0435e-33
rs12915039	15	67434348	A	C	3.07242e-11
rs12916185	15	72701025	A	C	5.40727e-14
rs12916207	15	72701057	A	G	1.18851e-25
rs12917463	15	70775090	T	C	4.7638e-14
rs12923579	16	86376214	A	G	3.46497e-09
rs12924285	16	72653326	A	G	3.09269e-20
rs12925781	16	9216914	T	C	8.9742e-13
rs12926158	16	4797109	A	G	1.78925e-12
rs12927044	16	71930105	A	C	2.51819e-21
rs12929452	16	72838680	T	C	9.79344e-12
rs12930876	16	75204325	T	C	2.30265e-30
rs12937306	17	64012992	A	G	1.34154e-10
rs12940055	17	61722142	T	C	1.4432e-21
rs12940887	17	47402807	T	C	2.58132e-50
rs1294555	14	91000816	C	G	1.47063e-12
rs12950658	17	54828778	A	G	1.39035e-09
rs1295893	10	127752706	C	G	1.85243e-11
rs12964	12	6572191	T	C	6.79061e-09
rs12973410	19	16425013	A	G	7.61981e-18
rs12977189	19	8060702	T	C	3.5285e-12
rs12982744	19	2177193	C	G	8.26549e-11
rs12988868	2	64235205	C	G	8.09191e-25
rs12989189	2	219497928	A	C	2.09515e-14
rs12990348	2	64527604	A	T	2.14582e-46
rs12991228	2	63485625	C	G	8.33795e-36
rs12993099	2	179598228	A	G	5.2921e-09
rs12993143	2	169719500	T	G	2.36595e-12
rs12996345	2	106730576	A	T	5.31313e-21
rs12996789	2	96061242	C	G	5.13082e-39
rs12999972	2	46174418	T	C	3.40834e-13
rs13002603	2	38005260	A	G	6.28215e-09
rs13007342	2	64271155	A	T	1.36197e-37
rs13014679	2	97333492	A	C	3.00742e-46
rs13015373	2	33613324	A	C	9.30518e-10
rs13015698	2	227700818	T	C	3.84685e-13
rs13020766	2	216275771	A	G	2.54102e-11
rs13043313	20	60958269	T	C	5.92503e-19
rs13047322	21	38171655	T	C	3.77983e-11
rs13058800	3	190804380	T	G	5.16047e-10
rs13067363	3	56571561	A	C	8.16136e-09
rs13070935	3	15007714	A	C	9.23928e-09
rs13076750	3	188059443	A	G	1.16754e-16
rs13078875	3	23097388	T	C	1.49822e-09
rs13079477	3	188540034	T	C	1.04972e-17
rs13086822	3	100443108	A	G	3.1279e-11
rs13088318	3	101242751	A	G	2.2747e-16
rs13095652	3	51243837	T	C	6.82894e-14
rs13098603	3	47534109	A	G	1.52386e-105
rs13104353	4	39643536	T	C	2.08931e-09
rs13107325	4	103188709	T	C	1.31885e-18
rs13111336	4	146214431	A	G	2.05136e-18
rs13119535	4	81547184	A	G	3.22148e-20
rs13144936	4	12744112	T	C	4.78411e-24
rs13146627	4	81454215	C	G	2.39756e-13
rs13146972	4	145569692	T	C	2.07059e-86
rs13150103	4	74528842	T	C	3.18818e-10
rs13160226	5	72434224	A	G	5.7843e-10
rs13163838	5	86204545	T	G	1.85217e-19
rs1316474	15	99213363	A	T	6.25306e-09
rs13173671	5	173026190	T	C	1.44646e-10
rs1318490	12	43055844	T	C	4.07712e-10
rs13185815	5	108116542	T	G	1.17002e-41
rs13187743	5	86958814	T	C	6.57847e-11
rs1319584	6	142600563	T	C	1.74867e-14
rs13199524	6	32066765	T	C	2.44604e-114
rs13200150	6	128309768	A	G	1.12164e-09
rs13203302	6	96007698	T	C	5.68866e-11
rs1321432	20	6614691	A	C	5.87417e-49
rs13214703	6	27941387	T	C	1.88081e-31
rs1321666	1	118492052	T	C	1.22523e-10
rs13218634	6	81392645	A	C	2.24126e-10
rs13221560	7	128663175	A	G	1.32779e-09
rs13227860	7	22154454	A	G	4.2165e-10
rs13233552	7	64345027	T	C	2.32401e-59
rs1323438	9	119115531	T	C	1.16579e-11
rs1324119	6	80920423	T	G	2.87195e-82
rs13241668	7	139810152	A	G	8.47638e-27
rs13245206	7	18891259	A	G	2.38089e-25
rs13248671	8	145279531	A	T	1.8792e-12
rs13249717	8	130665132	T	C	8.99212e-12
rs13252982	8	10255105	C	G	1.61807e-123
rs13257899	8	9149709	A	T	7.6866e-240
rs1326121	13	50723787	A	G	2.9273e-37
rs13264574	8	72087620	C	G	1.25548e-09
rs13268	22	45996298	A	G	7.41917e-12
rs13274172	8	77180449	T	C	1.84927e-09
rs1327589	1	102390702	A	G	2.54455e-10
rs1327651	13	51096999	A	G	2.14443e-14
rs13276825	8	49203046	A	G	1.73654e-09
rs13283037	9	97018520	A	G	1.84208e-12
rs13285641	9	95443261	A	G	1.57105e-18
rs13294264	9	35807542	T	C	8.69892e-15
rs1330304	9	16714629	C	G	4.09167e-09
rs1330816	9	85093919	T	C	1.17475e-22
rs13308256	7	114777023	A	G	4.28599e-09
rs1332029	9	83351371	A	G	4.99782e-09
rs13334391	16	66557418	A	G	8.55665e-14
rs13336428	16	1532463	A	G	2.76226e-12
rs13338116	16	84926252	A	G	5.44672e-12
rs13340461	6	41924278	T	C	1.19345e-27
rs13357303	5	32803690	T	C	8.30258e-31
rs13361994	5	180645211	T	C	3.99182e-11
rs13376315	1	184000875	T	C	3.04412e-09
rs13380996	18	46585187	T	C	3.2358e-22
rs13386930	2	23871024	A	G	2.6684e-09
rs1339159	9	23198381	C	G	5.40996e-09
rs13395317	2	191580683	T	C	7.1714e-10
rs13398721	2	19629304	T	C	1.26139e-09
rs13405352	2	1518726	T	C	4.10938e-09
rs13409792	2	56034163	A	G	1.75457e-46
rs13429408	2	219142860	A	C	2.48327e-46
rs1342975	6	81739782	A	G	4.27427e-11
rs13432509	2	188092417	A	T	2.46836e-09
rs1346789	2	56092052	T	C	2.6197e-91
rs1351438	15	100601469	A	C	5.84312e-23
rs1354617	2	213314225	A	G	7.29781e-09
rs1357664	2	36174035	A	C	2.26804e-11
rs1358790	20	38849583	A	G	1.13449e-15
rs136029	22	46236425	A	G	1.00242e-27
rs1361823	1	56990399	A	G	2.18091e-09
rs1367889	6	115399991	T	C	2.09015e-10
rs1368380	5	171285632	T	C	6.12156e-53
rs1368634	8	75811128	T	C	2.89445e-09
rs1370394	2	65680310	T	G	1.31819e-12
rs1372854	17	54575131	A	G	8.29428e-13
rs1377059	4	82272961	A	G	3.63572e-12
rs1381251	3	136947138	T	G	6.38521e-61
rs1383386	12	29036447	T	C	3.38469e-09
rs138351	22	41262852	T	C	4.06137e-10
rs1384061	11	55962241	A	G	1.13995e-71
rs1384397	2	213879274	A	G	2.30186e-10
rs1388244	6	45650154	T	C	7.54982e-13
rs13897	11	66331169	T	C	5.78464e-81
rs1389874	5	32882962	C	G	1.36195e-09
rs139030	22	43653625	A	G	5.74884e-16
rs1392625	20	6844846	T	G	8.18234e-10
rs1393625	5	101876929	A	G	2.16684e-09
rs1393786	3	135854035	A	C	6.45935e-131
rs1395349	13	71566996	A	G	2.56917e-09
rs1396611	5	54878771	T	C	7.89888e-09
rs1397180	1	218021662	A	G	4.03148e-14
rs1404290	12	103186590	T	C	2.77544e-10
rs1413227	1	97704898	T	C	6.19087e-09
rs1415701	6	130345835	A	G	7.77263e-59
rs1417568	10	31101311	A	G	1.95911e-13
rs1418296	6	82722804	A	G	3.26102e-15
rs1423232	5	67828878	C	G	9.88497e-09
rs1423544	5	52037509	T	C	5.36577e-09
rs1424113	16	79172065	A	G	1.55792e-11
rs1427266	12	40708922	T	C	3.80426e-11
rs1427461	4	83241134	A	G	2.92683e-14
rs1428387	5	122705244	T	C	6.7575e-09
rs1434336	7	1560160	A	G	1.17943e-10
rs1434906	14	66694205	C	G	3.18886e-45
rs1443088	4	152450126	A	G	1.86863e-22
rs1456042	12	64451379	C	G	1.29095e-12
rs1457090	19	17068621	C	G	5.24953e-24
rs1461107	3	112824912	C	G	2.93706e-18
rs1463805	15	63051591	A	T	3.71687e-11
rs1466163	7	50607206	A	G	1.97796e-10
rs1467246	17	54845117	T	C	4.51423e-86
rs1469059	5	158503800	T	C	7.33858e-18
rs1470144	11	15832567	T	C	6.59512e-11
rs1471251	4	87976359	A	T	5.01418e-15
rs1472565	1	19755030	T	C	4.05515e-23
rs1473280	19	8789091	C	G	1.50786e-09
rs1473924	8	66189025	T	C	4.33449e-09
rs1474052	2	224192	A	C	6.11491e-13
rs1476812	17	60919476	T	C	4.05266e-09
rs1478610	17	79422252	A	G	1.201e-20
rs1481891	11	13310718	T	C	7.81234e-09
rs1483831	3	25383666	A	G	4.15745e-10
rs1484194	15	46666190	A	G	3.37472e-09
rs1486160	7	46172466	A	G	2.32638e-12
rs1486296	17	68683408	T	C	3.12041e-12
rs1490384	6	126851160	T	C	4.87841e-123
rs1490741	9	117032340	A	G	1.09056e-10
rs1496499	7	45979023	T	G	1.50003e-26
rs14976	2	85818886	T	C	2.03829e-28
rs1499890	3	55489798	A	G	5.4067e-11
rs1501604	3	190667598	A	G	3.24607e-13
rs15052	19	41813375	T	C	4.94416e-13
rs1511539	3	24152435	T	C	2.66886e-09
rs1512102	4	26016803	A	G	1.36695e-13
rs1512235	18	44781569	A	G	3.23392e-09
rs1521142	6	141040701	T	C	1.65003e-62
rs1523266	3	114557105	T	C	8.41537e-19
rs1524217	3	98837799	T	C	1.20712e-09
rs1525832	7	46069610	A	G	5.78529e-26
rs1526080	15	84589920	A	G	2.36637e-115
rs1527825	5	165897317	A	C	2.09085e-10
rs1528146	7	16062958	T	C	2.01783e-11
rs1530409	8	6279245	T	C	6.81454e-09
rs1533668	8	50308118	A	T	5.13916e-09
rs1535468	13	50225830	A	G	6.94177e-21
rs1539445	10	5651763	A	G	3.61181e-10
rs154001	5	127685135	T	C	4.08014e-15
rs1541509	7	120919228	A	C	3.48431e-10
rs1541597	12	110044918	T	G	2.98658e-12
rs1541897	8	38363472	T	C	7.00385e-10
rs1542335	11	68931120	A	T	2.98341e-10
rs154363	5	171017095	A	G	1.89985e-37
rs1545255	2	24739410	A	G	3.94226e-65
rs1545735	4	88578487	T	C	2.08313e-36
rs1548817	14	92332868	T	C	4.89904e-37
rs1549616	19	7132570	T	C	2.50659e-09
rs1556144	9	132022766	T	C	9.00147e-09
rs1558172	4	109276830	A	G	4.98948e-13
rs1560386	2	109835594	T	G	8.26495e-10
rs1560711	19	10742287	T	C	1.84586e-11
rs1561408	19	12175383	T	C	2.01086e-35
rs1561819	18	2712629	A	G	7.61023e-16
rs1564348	6	160578860	T	C	1.65874e-14
rs1567085	15	84758698	A	G	3.37861e-18
rs1570220	10	105561887	A	G	1.07453e-17
rs1570534	6	1901495	T	C	1.82896e-10
rs1571466	1	23449183	T	C	6.21179e-42
rs1572416	1	156952054	A	C	1.15909e-10
rs1572671	6	140332096	A	G	3.5984e-100
rs1574220	5	314518	T	C	1.32059e-13
rs1575438	9	95669525	A	G	1.12985e-22
rs157757	15	76855927	C	G	2.39536e-31
rs157769	15	76834397	A	G	1.52971e-18
rs157845	5	55796639	T	C	2.62833e-13
rs1584239	2	134493642	T	C	1.0087e-20
rs1592269	6	34183057	A	G	0
rs1598307	9	3837797	T	C	1.70642e-09
rs1599473	8	120475358	T	G	1.43764e-15
rs1600212	2	218279110	T	C	3.70215e-74
rs1603983	3	25149547	A	C	5.1381e-09
rs1609500	5	35211240	A	C	1.05041e-11
rs1609725	12	124754676	T	C	2.01554e-13
rs1609942	12	124734727	T	G	2.94194e-18
rs1625595	11	66078129	T	C	8.50239e-36
rs1633445	22	20100596	T	C	2.08571e-09
rs1638038	22	20775082	C	G	1.146e-26
rs1642763	17	7557419	A	G	1.41806e-10
rs16480	7	24311069	T	C	1.15426e-10
rs164867	1	13868527	A	G	1.36349e-11
rs1658343	3	58009018	T	C	9.64071e-34
rs1658970	9	6664853	A	C	2.19051e-09
rs166232	16	9035384	T	C	2.6407e-13
rs1669296	12	57940076	T	C	2.3096e-12
rs16823002	3	114327437	T	C	4.5062e-10
rs16823193	1	2847985	A	T	1.76192e-13
rs16823787	2	183692791	A	G	1.04758e-10
rs16829945	1	25040315	T	C	9.86894e-09
rs16834765	1	32371442	T	C	6.40501e-10
rs16845048	4	73515242	A	G	5.58261e-21
rs16848690	2	164456639	T	C	5.36809e-10
rs16851441	3	141173521	A	G	3.05331e-12
rs16851782	3	167800290	T	C	4.28471e-11
rs16863369	1	170452449	T	G	8.1579e-11
rs16864515	1	171435542	A	C	8.29836e-12
rs1686497	2	10961184	A	G	1.94367e-09
rs16872293	6	35117996	C	G	0
rs16891209	6	80604428	A	C	5.19614e-10
rs16893014	8	120712600	T	C	2.07982e-09
rs16895971	4	17884986	T	C	6.86919e-22
rs16902835	5	36225246	T	C	1.04004e-09
rs16903690	5	37613299	T	G	2.71651e-31
rs16909150	9	96216746	T	C	9.3361e-27
rs16909739	9	123166107	A	G	1.88691e-09
rs16909975	9	98307129	A	G	5.09207e-16
rs16910253	9	123748830	C	G	2.37664e-13
rs16920378	8	57028748	C	G	3.47243e-10
rs16925089	8	60566602	A	C	1.93572e-42
rs16933693	9	119341583	A	T	3.13539e-15
rs16937175	9	97400090	T	C	3.11742e-64
rs16939034	8	76040583	T	C	8.09889e-13
rs16939514	8	78527654	A	G	7.12224e-22
rs16939864	17	43186557	A	G	9.3986e-14
rs16942341	15	89388905	T	C	1.22067e-28
rs16947741	16	49671218	T	C	4.81159e-11
rs16948321	17	45873200	T	G	3.8769e-11
rs16949934	18	46277226	A	G	5.48606e-19
rs16953685	15	70034088	A	C	2.70887e-88
rs16956917	15	72701777	T	C	8.05076e-16
rs16957608	17	54749581	T	G	2.66887e-13
rs16963431	19	30344536	T	C	3.68859e-09
rs16964211	15	51530495	A	G	1.50849e-30
rs16966213	15	38361447	T	C	2.66423e-17
rs16966465	15	38513730	C	G	7.27929e-09
rs16967934	15	76456920	T	G	3.57605e-73
rs16970956	17	42808491	A	G	2.44016e-24
rs16971009	16	71331934	T	C	7.92123e-16
rs16972457	16	73784722	A	G	3.38785e-11
rs16973216	15	82217118	C	G	2.87958e-09
rs1698027	5	32738654	A	G	3.14402e-12
rs16987211	2	20095847	T	C	4.63078e-14
rs16992709	20	6849690	A	G	2.87203e-13
rs16995009	20	48602526	T	C	1.0918e-46
rs16996144	4	89897522	A	G	4.34245e-16
rs1699638	21	25447378	T	C	6.88439e-09
rs17000211	19	10369086	T	C	2.62985e-17
rs17005238	2	121575289	T	C	2.02159e-13
rs1701	17	79375998	A	C	6.02274e-35
rs17010841	10	49790550	A	T	4.1e-09
rs17010957	4	86719165	T	C	2.81779e-23
rs17013645	1	119484849	A	G	3.49125e-09
rs17017911	4	144480634	A	G	2.30651e-40
rs17020442	4	146546925	T	C	4.48998e-11
rs17032220	12	102407746	T	C	1.62092e-21
rs17032480	12	102773617	T	C	1.22945e-09
rs17032823	12	102949631	T	C	5.88362e-15
rs17035043	2	68380184	C	G	1.6829e-16
rs17038164	1	118862669	T	C	8.52946e-108
rs17038954	2	1645673	T	C	1.18649e-15
rs17046434	2	24872463	T	C	5.48568e-35
rs17046514	2	55185862	A	G	1.19861e-10
rs17047143	2	26017889	C	G	1.47054e-20
rs17051746	8	24107296	A	G	3.13781e-13
rs17051762	3	51389976	T	G	1.40078e-34
rs17052028	5	172968491	A	G	1.14757e-12
rs17070882	6	141739208	A	G	1.44447e-32
rs17073175	13	50141707	T	C	2.49412e-16
rs17074452	5	171639152	T	C	1.80582e-13
rs17075682	6	114226540	T	C	4.64335e-09
rs17075791	5	172746026	T	C	2.51216e-12
rs17077179	13	32747654	A	C	3.42258e-15
rs17081933	4	57822869	A	T	3.06453e-80
rs17085593	5	95630705	C	G	9.30481e-35
rs17091182	8	19586425	T	C	6.51705e-09
rs17092197	14	95898607	A	G	3.55439e-11
rs17097336	14	60798753	T	C	1.85905e-104
rs17100291	12	53932834	A	G	1.2802e-17
rs17107592	14	70467365	A	T	4.01458e-15
rs17114075	14	35842260	T	C	2.14844e-12
rs17115203	10	104639969	T	C	1.83667e-22
rs17117836	15	24175771	T	C	2.64676e-10
rs17122659	12	59956923	A	G	1.76926e-27
rs17131824	4	1051512	C	G	9.18364e-11
rs17140133	7	18886177	A	G	1.6919e-11
rs17140875	7	19248278	T	G	6.06678e-26
rs17143141	6	7801217	A	G	7.28968e-18
rs17148514	11	85526399	T	C	1.75581e-13
rs17150614	9	136364861	T	C	5.77099e-11
rs17151388	8	10083321	T	C	2.69738e-57
rs17152232	10	126398927	A	G	5.55186e-10
rs17152408	10	126649007	A	G	1.07275e-16
rs17158688	15	84365756	A	G	1.61535e-96
rs17163588	1	26450009	T	C	1.0458e-10
rs17170429	7	33830300	A	G	3.60775e-11
rs17178006	12	65718299	T	G	7.97807e-09
rs17179362	17	27730988	T	C	3.39578e-22
rs17181956	2	218146080	T	C	7.06922e-09
rs1718302	12	103272686	A	G	7.55999e-21
rs17188586	8	13093895	C	G	2.21771e-09
rs17198849	15	89357521	A	G	2.44614e-11
rs17199879	2	233029165	T	C	9.51975e-11
rs17201300	16	14665344	A	G	4.84104e-13
rs17213962	5	41867930	A	C	7.46689e-19
rs17220352	9	119248059	A	G	4.42238e-10
rs17221614	8	13355424	A	T	2.35185e-30
rs17223387	5	78310191	C	G	2.6943e-12
rs1722392	12	103278745	T	C	3.89501e-09
rs17225014	20	11156775	T	C	3.77701e-10
rs1722784	1	150961869	A	G	8.44381e-24
rs17235684	3	56594121	A	G	3.03922e-11
rs17236969	2	156752459	T	C	1.04378e-11
rs17237275	8	121298376	T	C	1.35049e-19
rs17251005	5	53274798	C	G	9.97783e-11
rs17255666	14	59815716	A	G	2.0956e-12
rs17255891	14	60013254	A	G	2.82353e-12
rs17256101	14	60832401	T	C	3.60951e-11
rs17259508	15	82247261	A	C	2.05021e-34
rs17265513	20	39832628	T	C	5.33177e-23
rs17269605	2	109717094	T	C	5.54729e-14
rs17270446	15	61073802	C	G	1.6485e-11
rs1728122	6	108032798	T	C	1.66224e-10
rs17296210	2	233446568	A	G	1.72079e-13
rs17299889	4	154831619	A	G	8.07109e-09
rs17303987	1	175334684	A	G	3.64421e-10
rs17318596	19	41937095	A	G	4.55571e-90
rs1732100	4	1281761	T	C	4.26547e-10
rs17323225	2	31593265	T	C	1.78872e-10
rs17332774	20	34066990	T	C	3.94814e-56
rs17340752	1	29070856	A	G	1.63545e-13
rs17345313	16	71508023	A	C	4.73002e-09
rs17350579	1	172066592	T	G	1.20929e-43
rs17363646	1	86823503	A	G	2.61246e-12
rs17369123	1	172355841	T	C	9.67831e-34
rs17369434	2	56004396	A	G	1.13212e-19
rs173703	5	67547326	A	G	8.21696e-10
rs17370391	9	98319969	T	C	3.32038e-24
rs17379667	5	37810032	T	C	1.68677e-76
rs17381926	13	50094090	T	C	8.14844e-85
rs17384485	8	27560651	T	C	6.21873e-13
rs17387330	1	54119578	A	G	2.42675e-24
rs17390720	2	44952254	C	G	2.23454e-10
rs17391694	1	78623626	T	C	1.80211e-54
rs17393468	1	9438540	T	C	2.29531e-14
rs17396340	1	10286176	A	G	1.45157e-34
rs1739843	1	16343254	T	C	5.62236e-12
rs17400325	2	178565913	T	C	7.52033e-26
rs17404435	1	3766286	T	G	3.21599e-10
rs17409588	5	31528627	T	C	1.8682e-17
rs1741	16	15130351	C	G	1.3793e-22
rs17414558	3	132434156	T	C	1.96876e-16
rs17417731	2	55093784	A	T	3.43066e-14
rs17424787	2	98449182	A	G	1.10849e-21
rs17427548	15	76192429	A	G	5.2317e-55
rs17427875	7	27225558	A	T	8.60816e-12
rs17428810	2	32736043	T	C	2.48417e-83
rs174374	6	111906055	T	C	4.81146e-14
rs17437838	7	27291845	A	T	2.65899e-10
rs17440378	2	231979355	T	C	2.7529e-10
rs1744759	20	35738841	C	G	6.08007e-44
rs17450692	11	76134923	T	C	3.67296e-13
rs17456573	15	76476361	A	G	1.16921e-33
rs17464325	8	78447544	A	G	8.27595e-12
rs17472200	15	77783812	C	G	1.4921e-50
rs17480616	7	135123060	C	G	1.08666e-17
rs17485419	8	79144277	A	G	3.23833e-12
rs17497947	1	67457199	T	G	1.23177e-28
rs17501300	10	12963727	T	C	6.98877e-23
rs17501512	1	92012481	C	G	5.33991e-13
rs17511102	2	37960613	A	T	7.09479e-42
rs17520547	1	84248333	C	G	2.61269e-09
rs17526679	1	219554317	A	G	5.80204e-10
rs17527969	15	84336494	A	G	4.50385e-39
rs17547925	2	12108433	C	G	2.37305e-10
rs1755088	10	32249094	A	G	2.97894e-10
rs17551179	1	219969217	T	C	8.4093e-13
rs175634	3	50644134	T	C	5.94957e-42
rs17571465	1	218890658	A	T	9.09233e-15
rs17574650	5	42436916	A	C	6.01845e-24
rs17583662	4	109461985	A	G	1.20677e-25
rs17589481	13	51466164	A	G	9.17941e-14
rs17593235	13	51642595	A	G	4.3884e-18
rs17594827	11	59489158	A	T	7.77663e-12
rs17596995	18	53166594	A	G	1.2106e-09
rs17608593	2	219890663	T	G	5.66925e-20
rs17608747	2	219982100	T	C	5.66905e-24
rs1760940	14	20938251	A	C	4.37673e-10
rs17611075	15	85568939	A	T	1.2063e-11
rs17617994	14	103959289	T	G	2.52718e-33
rs17628518	7	123685098	A	G	2.68155e-14
rs17630640	6	164107529	A	G	6.44444e-23
rs17631394	17	61646000	A	G	5.89135e-21
rs17639328	15	38341249	T	C	3.09535e-09
rs17646887	1	150229450	A	G	3.62668e-17
rs17660425	8	9194121	A	G	1.00981e-109
rs17676694	5	127680042	A	T	2.19514e-14
rs17678136	19	11112441	T	C	6.75549e-09
rs17683692	17	42884957	A	T	1.19401e-20
rs17689882	17	43906828	A	G	1.53001e-86
rs17691418	12	47328392	T	C	1.44687e-18
rs17692694	5	130330467	A	G	7.08422e-15
rs1769762	10	80923626	T	C	1.61088e-15
rs17698176	17	44819595	T	G	9.41881e-15
rs17704365	15	51642489	A	G	7.98126e-15
rs17706401	14	54086463	A	G	7.04649e-09
rs17706729	8	9079845	T	G	2.53453e-167
rs17713208	7	127079816	A	G	4.47158e-09
rs17714046	5	180661980	T	C	2.07923e-09
rs17714469	12	91495163	A	G	1.29245e-17
rs17721694	10	52167293	T	C	1.82357e-09
rs17723304	4	145706312	A	C	1.89959e-10
rs17725600	4	146027434	T	G	1.12374e-17
rs17728834	11	110237458	A	T	1.26096e-18
rs17730411	7	28808391	A	T	1.10031e-10
rs17736358	10	105226538	T	C	4.17911e-77
rs17737742	15	72022755	T	C	1.45248e-09
rs17739151	8	61085339	T	C	1.10848e-10
rs17743155	6	139285476	T	C	7.51487e-19
rs17743570	17	9150245	T	G	9.04122e-11
rs17744500	15	101599246	T	C	2.51249e-10
rs17767918	17	70043343	C	G	4.20357e-25
rs17770213	4	7896866	T	C	1.28483e-42
rs17770752	16	87300960	T	C	2.16081e-12
rs17777628	4	145592686	A	G	1.96198e-10
rs17778003	8	135669810	T	C	2.59996e-35
rs17780143	14	50901768	A	G	5.77068e-15
rs17784714	3	47511698	T	C	2.11474e-176
rs17784909	6	165748148	A	G	4.43729e-09
rs177918	19	47634313	T	G	1.7744e-11
rs17792659	14	21882649	T	G	2.92234e-45
rs17805818	4	146581369	A	G	1.49576e-15
rs17806888	3	67416322	T	C	7.07829e-36
rs1781419	1	151747799	A	G	2.46064e-11
rs17822257	17	2886091	A	C	7.61799e-14
rs17826255	17	29333516	T	C	2.19014e-18
rs17829698	5	64888529	A	C	2.40514e-11
rs1783980	11	57448325	T	C	4.22908e-28
rs1785113	18	13483636	A	G	6.32871e-11
rs1786263	18	13116432	T	G	1.33943e-15
rs1788184	8	101335106	A	G	5.30267e-11
rs178886	17	29794470	A	G	1.74579e-09
rs1790747	11	67191449	T	C	1.03956e-10
rs1791682	11	66222137	T	C	1.31419e-32
rs1793249	11	67641827	C	G	1.92285e-09
rs1793958	12	48392433	A	G	1.09189e-14
rs1799932	22	41911525	T	C	6.73667e-25
rs1800562	6	26093141	A	G	5.3872e-10
rs1800662	10	102289078	A	C	6.39305e-21
rs1801222	10	17156151	A	G	3.56611e-11
rs1808357	2	96421425	A	G	4.59188e-19
rs1809033	15	85123543	T	G	3.29183e-70
rs1809889	12	124801226	T	C	2.39511e-09
rs1812504	2	25007923	A	G	2.02395e-32
rs1813313	5	33271984	A	C	6.07281e-33
rs1813615	5	42018896	A	G	1.59874e-53
rs1827747	21	27212354	C	G	7.02705e-13
rs1829526	2	63464879	A	G	2.61382e-47
rs1833348	17	63774619	T	G	3.04935e-13
rs1836918	3	87032004	T	C	3.75445e-11
rs1838439	8	80579172	T	C	1.88821e-09
rs1841178	3	48397046	A	G	3.6496e-223
rs1842579	1	86289082	T	C	7.13498e-19
rs1850417	6	58601754	A	T	1.2301e-28
rs1854948	9	89033538	T	C	4.16231e-17
rs1861835	12	5538112	A	G	9.2273e-09
rs1863188	2	218153043	A	G	1.72879e-11
rs1866750	15	66907543	T	C	1.38572e-11
rs1867540	5	41279237	T	C	2.03546e-17
rs1868992	1	149908108	A	G	1.74267e-174
rs187136	9	89011615	T	C	2.98928e-23
rs1871675	12	66411692	A	G	1.98136e-24
rs1874259	3	171963717	T	C	1.32467e-100
rs1874778	9	129701846	A	G	3.0088e-09
rs1876437	17	27536374	T	C	3.36637e-20
rs1876658	5	33012520	A	C	1.15553e-11
rs1877945	2	180531008	A	G	4.13748e-10
rs1878249	10	37416376	T	C	1.2472e-10
rs1878664	2	199705711	T	C	8.87681e-10
rs1880090	6	34990968	T	C	2.17205e-49
rs1885120	20	33576989	C	G	2.78965e-81
rs1887508	6	6887607	A	G	3.02994e-41
rs1898711	2	216485141	A	T	6.54483e-17
rs1901568	4	82187030	T	C	1.01739e-73
rs1902634	8	24688727	C	G	3.31384e-11
rs1913134	12	85755859	T	C	4.95258e-09
rs1914902	4	124858900	A	T	2.59611e-26
rs1924370	13	50928427	A	G	2.68367e-47
rs1931634	6	82553395	A	G	1.84537e-16
rs1932452	9	19011615	A	G	2.91747e-10
rs1936806	6	127451665	T	C	5.54969e-11
rs1938376	1	198151143	A	G	1.36246e-12
rs1940145	11	57146202	A	G	2.83387e-10
rs1948497	15	84067766	T	C	8.62003e-39
rs1949269	15	77649626	A	T	1.1187e-45
rs1949733	4	8503359	A	G	2.08262e-15
rs1956002	14	33410749	A	C	4.57554e-12
rs1956412	14	89151797	T	C	4.61818e-11
rs196051	6	22056131	A	G	7.63392e-12
rs1966	6	31107733	T	C	1.69167e-28
rs1966265	5	176516631	A	G	3.8753e-79
rs1967656	20	44488199	T	C	1.16011e-15
rs1971480	20	48897080	T	G	6.21315e-10
rs1971929	11	2773371	C	G	5.05985e-11
rs1974527	11	17167980	A	C	3.64655e-11
rs1980795	13	50067246	C	G	1.35409e-60
rs1983600	16	1578514	A	C	5.49311e-09
rs1984119	9	98368761	T	C	4.9739e-67
rs1986599	3	50034637	T	G	3.11852e-250
rs1990224	7	12615698	T	C	1.3976e-10
rs1994206	9	109078599	T	C	5.88871e-10
rs199500	17	44863413	T	C	2.96074e-55
rs1997280	3	169238015	T	C	8.75322e-20
rs2000242	9	125973337	T	C	1.44901e-16
rs2000469	22	24245292	A	G	8.97888e-09
rs2000669	18	29748463	T	C	2.43551e-09
rs2004578	2	43146858	A	C	1.99899e-09
rs2007516	10	27950367	T	C	7.68331e-39
rs2008845	2	33263907	T	G	4.98324e-15
rs2011013	15	84625766	A	T	8.74866e-09
rs2013265	8	24092500	T	C	8.91104e-19
rs2016266	12	53727955	A	G	2.16816e-14
rs2020383	5	112074356	T	C	1.52522e-31
rs2023844	7	27243238	A	G	2.19596e-09
rs2024486	2	217579305	C	G	1.24278e-09
rs2025174	9	35920856	A	G	5.18164e-19
rs2025607	1	92890344	T	C	3.28273e-31
rs202700	11	49216699	T	C	0
rs2033412	2	55079412	A	G	2.28564e-118
rs2034811	20	46805893	T	C	1.68749e-09
rs2038135	6	24645967	T	G	3.36396e-12
rs2039134	13	41767338	A	G	5.12467e-09
rs2042000	7	133322697	T	C	7.18732e-11
rs2043539	7	12253880	A	G	1.10361e-13
rs2045180	14	31078502	A	G	1.09409e-13
rs2048369	8	28600572	C	G	4.37318e-13
rs205004	13	32733179	A	T	3.50201e-10
rs2050091	20	35838591	T	C	1.32236e-15
rs2051670	22	19364630	T	C	5.47916e-09
rs2054123	2	199485363	A	G	6.59032e-11
rs2056246	11	18051446	T	G	1.11108e-16
rs2056309	16	89607414	A	G	5.63238e-15
rs205722	7	130620481	A	T	6.74635e-09
rs2058278	7	8133757	C	G	4.90423e-10
rs2058717	2	37649362	A	G	1.13976e-09
rs2059877	19	48188809	T	G	8.222e-14
rs2060076	11	14405756	T	C	1.738e-30
rs2060199	2	166196681	A	T	1.38348e-10
rs2061543	13	72480880	T	C	3.0705e-10
rs2064813	2	32212935	T	G	2.31806e-11
rs2066603	13	50734243	T	G	1.01152e-60
rs2066827	12	12871099	T	G	3.48904e-40
rs206834	2	31709417	T	G	8.13432e-74
rs206859	2	31619559	A	G	6.13177e-64
rs2070971	7	44197583	T	G	3.34331e-15
rs2072075	17	67539571	T	C	1.30531e-12
rs2072499	1	156169610	A	G	1.15409e-12
rs2079705	6	28323968	A	G	6.52888e-155
rs2079796	17	59608726	C	G	8.72997e-24
rs2083918	20	5109512	A	G	1.45377e-29
rs2086530	4	73350822	A	G	5.70598e-25
rs2089848	3	24106647	A	G	1.46853e-21
rs2094119	10	105223999	A	G	8.7234e-59
rs2108235	7	72783383	A	G	4.19551e-19
rs2108430	16	3738078	T	C	9.61845e-10
rs2108665	5	134136333	T	C	3.20533e-14
rs2112208	5	67564327	T	C	1.8429e-26
rs2112798	19	55986133	T	C	5.74696e-52
rs2116491	2	55074978	A	G	3.9299e-24
rs2118438	4	146428384	A	G	1.90019e-10
rs2119009	15	90054067	T	C	7.96048e-12
rs2120335	2	68495002	A	G	2.17957e-12
rs2123731	19	4929473	A	G	1.99305e-13
rs2124135	15	101698540	A	G	2.65609e-20
rs212525	1	21584585	A	G	2.72385e-23
rs2125738	6	43327750	A	G	3.80187e-10
rs2133193	6	76406000	A	G	6.82887e-31
rs2134063	9	109695139	A	G	2.44702e-13
rs2135756	1	25279180	T	C	5.11645e-18
rs213658	16	1114258	A	G	1.11787e-09
rs2142698	20	7906828	A	C	1.5108e-09
rs2143711	20	6662935	A	G	9.09097e-27
rs2144490	14	24818907	C	G	3.23519e-10
rs2145540	14	60799834	T	C	3.14078e-80
rs2148021	10	105275425	A	T	7.36343e-11
rs2151069	6	131358425	T	C	3.35191e-10
rs2155231	11	57037248	T	G	1.41229e-30
rs2157541	1	174926123	T	C	7.43005e-28
rs216175	17	2167690	A	C	1.19898e-17
rs2163167	3	53131772	T	C	2.64397e-84
rs2164747	12	104344836	A	G	2.39357e-29
rs216504	14	60674699	T	C	6.1392e-10
rs216531	14	60642970	C	G	6.96617e-26
rs2166898	2	121612659	A	G	3.91232e-22
rs2167460	6	56884451	T	C	3.88958e-22
rs217222	11	2000271	A	G	3.4339e-10
rs2174110	15	82420743	A	G	6.98076e-18
rs2180342	6	168991834	A	G	1.37234e-16
rs2181834	10	102661251	T	G	8.10142e-54
rs2188177	7	92659160	T	C	1.29871e-12
rs2189741	7	19015263	T	G	6.19178e-21
rs2190495	7	50699352	T	G	2.70217e-09
rs219123	2	33318509	C	G	7.03366e-13
rs2194701	2	60137193	T	C	1.8298e-11
rs2197894	15	73205435	T	G	2.86244e-47
rs2203181	6	127873107	A	C	4.64184e-13
rs2203715	2	191808883	T	C	2.76241e-21
rs2207995	20	3294484	T	C	9.41795e-19
rs2215047	19	57823046	A	G	7.12705e-17
rs221721	6	165889031	A	T	1.42922e-25
rs221780	7	100297035	C	G	1.41534e-34
rs2218378	7	121961096	A	G	1.05837e-11
rs2219320	1	26803430	T	C	5.1996e-23
rs2222133	9	108917072	T	C	1.87816e-49
rs2222413	2	204426761	A	G	2.42105e-10
rs2224538	20	38552078	T	C	1.59149e-28
rs222486	2	42649664	T	C	2.82836e-27
rs2229840	12	124826462	T	C	5.03891e-39
rs2230033	21	39671476	A	G	6.58297e-56
rs2230659	1	46078884	T	C	2.77584e-09
rs2231250	2	74756176	C	G	6.1492e-25
rs2233940	6	31107922	T	C	6.33218e-33
rs2234570	4	1986542	T	C	2.42175e-15
rs2234962	10	121429633	T	C	9.31713e-12
rs2235145	22	35654133	T	G	1.99935e-16
rs2235863	20	50230462	A	G	3.96384e-11
rs223604	6	143704674	T	G	7.46491e-21
rs2236250	20	17596731	T	C	8.78871e-18
rs2237351	7	28788257	T	C	1.35871e-35
rs2238385	16	3199118	T	C	1.12668e-11
rs2238464	16	2332577	T	C	3.17707e-17
rs2239560	1	9304731	A	G	1.03247e-10
rs2239781	22	36705041	T	C	9.64008e-13
rs2240276	17	6546921	C	G	9.5918e-16
rs2240308	17	63554591	A	G	5.51607e-10
rs224082	10	64566258	T	C	6.37112e-13
rs2241960	12	46580618	A	G	3.08688e-09
rs2242664	6	31839331	T	C	2.67766e-22
rs2246036	21	38087149	A	G	6.43392e-18
rs2247341	4	1701317	A	G	1.8354e-70
rs2249015	8	120605652	A	G	2.45077e-22
rs2249651	21	40719027	A	G	7.70247e-09
rs2249698	10	7464989	A	C	1.3417e-09
rs2253378	5	139948802	A	G	1.35353e-13
rs2255707	1	172254777	A	G	4.99372e-18
rs225736	6	142560685	C	G	1.3986e-21
rs2262535	11	54899333	A	C	1.05459e-72
rs2267630	19	42755698	A	G	4.41426e-12
rs2268570	7	44226090	C	G	1.81428e-09
rs2272566	11	244552	A	G	3.81239e-13
rs2272874	6	29696245	T	C	3.49834e-22
rs2273145	20	47839591	T	C	2.79026e-46
rs2273608	14	101198741	T	C	7.575e-17
rs2275337	6	154731904	C	G	1.97608e-09
rs2275457	1	9427869	A	G	6.20089e-10
rs2275496	9	111641627	T	C	8.72478e-11
rs2275767	1	39945297	T	C	4.01898e-10
rs2277103	6	28109633	T	C	1.9976e-46
rs227723	17	54778904	T	C	7.2879e-12
rs2277268	11	68174122	A	G	2.12164e-09
rs2277339	12	57146069	T	G	2.70163e-23
rs2278206	2	99172244	A	G	1.24978e-09
rs2278221	5	178581859	A	G	2.94841e-12
rs2278945	8	13199151	T	C	1.09346e-12
rs2279008	19	17283303	T	C	2.71461e-31
rs2279064	17	80878263	C	G	3.6066e-15
rs2279337	10	81164157	A	G	1.50093e-17
rs2279369	15	48542330	A	G	4.30831e-11
rs2280351	17	46830299	A	G	9.95558e-15
rs2280405	3	49895052	C	G	7.58123e-127
rs2280470	15	89395626	A	G	5.12903e-47
rs2280509	2	202897368	T	C	1.89547e-10
rs2280743	19	36225999	T	C	5.10274e-19
rs2282529	11	66184140	A	G	9.50174e-116
rs2284746	1	17306675	C	G	1.06817e-117
rs2285373	3	129308209	A	G	2.23778e-09
rs2286029	12	1015631	T	G	9.65682e-10
rs2286196	7	139727135	A	G	5.81526e-31
rs2288039	16	69188112	A	G	2.18608e-31
rs2288912	19	45449199	C	G	1.99334e-16
rs2289123	11	89224718	T	G	3.43166e-09
rs2289195	2	25463483	A	G	1.16226e-110
rs2291813	11	85956478	T	G	1.58517e-09
rs2292989	1	32135773	A	G	1.29341e-19
rs2293081	2	220011092	A	C	1.29082e-12
rs2295124	14	23755598	A	G	9.09238e-19
rs2295168	14	92474965	T	C	9.35552e-09
rs2296316	14	65520246	T	C	2.63933e-15
rs2297961	1	147102157	T	C	2.87508e-11
rs2297976	1	43415465	T	G	3.97445e-10
rs2298265	1	151259043	T	C	1.26976e-38
rs2300697	2	31786637	T	C	3.72684e-55
rs2300922	3	185651469	T	C	6.33645e-56
rs2301522	16	359953	A	G	3.70993e-14
rs2301799	19	2208859	T	C	8.18206e-11
rs2301802	16	2818161	T	C	1.99524e-09
rs2302061	19	2226772	C	G	8.64633e-10
rs2302458	17	1370542	A	C	1.60206e-09
rs2302580	4	8608634	T	C	1.09615e-50
rs2302737	12	108104407	T	C	4.12444e-12
rs2303745	19	17420289	T	G	3.14708e-09
rs2304204	19	50169020	T	C	7.6073e-09
rs2304402	2	11774324	A	G	8.9944e-10
rs2304466	16	8995927	A	G	6.35295e-09
rs2304524	19	54705340	C	G	7.4054e-16
rs2304655	15	93435225	T	C	3.87395e-14
rs2304787	8	87568644	T	G	1.69371e-14
rs2305089	6	166579270	T	C	2.94939e-16
rs2305705	15	72447621	T	C	1.80608e-14
rs2305746	19	35556300	A	G	1.73604e-20
rs2306694	12	56680636	A	G	1.51021e-56
rs2310357	4	186697494	T	C	1.34359e-22
rs231210	12	28237294	T	G	1.49521e-11
rs231355	11	2706327	C	G	9.56947e-11
rs231872	11	2787061	T	G	6.87239e-21
rs231873	11	2785542	C	G	3.80421e-17
rs2319627	14	21565189	T	C	5.59882e-12
rs2320433	2	96057011	A	G	4.10274e-26
rs2321330	17	28015121	T	C	2.52685e-13
rs2322193	11	126009701	A	C	1.38023e-10
rs2327506	6	12029424	T	C	1.02969e-09
rs2338115	17	36929578	T	C	6.19216e-65
rs2343354	16	24728783	T	C	9.60915e-12
rs2343573	16	6173186	C	G	2.01793e-09
rs2347287	2	201007114	T	C	2.44166e-10
rs234857	11	2852529	T	C	8.17446e-10
rs234886	11	2802090	C	G	5.36672e-13
rs2351175	14	61066730	T	C	4.0591e-166
rs2351273	14	61208512	T	C	1.18471e-14
rs235768	20	6759115	A	T	5.74802e-15
rs2359349	14	55139622	A	G	5.15887e-14
rs2361797	19	54753543	A	G	1.90558e-13
rs236595	17	68207828	A	G	5.53306e-10
rs2369463	12	77432523	T	C	1.75157e-20
rs2374218	4	114816990	T	C	4.28117e-12
rs2377115	3	184525971	T	C	1.34216e-70
rs2377955	20	32525370	A	G	1.85309e-40
rs2378017	1	218963142	A	G	7.27604e-36
rs238205	20	47860700	A	T	1.71112e-14
rs2383966	8	77017799	C	G	3.49994e-11
rs2388011	16	53213419	A	G	1.31245e-10
rs2393791	12	121423956	T	C	7.05371e-19
rs2395655	6	36645696	A	G	1.4756e-10
rs2399786	10	12215180	T	C	1.19608e-11
rs239980	1	201722102	T	C	2.93551e-18
rs2401072	22	17655898	A	T	7.34169e-09
rs2401787	14	89502023	T	C	4.84646e-16
rs240224	6	80717288	T	G	1.22898e-16
rs2407200	13	49416217	T	C	1.31203e-10
rs2411257	8	38293477	T	C	1.01557e-14
rs2413485	22	38193920	T	C	5.49918e-30
rs2415150	15	73723352	C	G	9.30762e-10
rs2416564	9	119370679	T	C	5.981e-17
rs2421231	4	135141248	A	C	3.44217e-10
rs2421292	7	66833641	A	G	3.9156e-51
rs2421370	7	66725817	A	G	3.77862e-49
rs2422241	2	119043036	A	G	7.29848e-12
rs2425241	20	35018412	T	C	2.77496e-94
rs2426159	20	49173179	A	G	4.84767e-21
rs2430339	14	92335304	A	G	2.25196e-14
rs2435381	10	43678796	T	C	1.11591e-11
rs2442778	3	11654412	A	G	2.02815e-26
rs2442795	3	11551200	T	G	1.24322e-09
rs2442807	3	12629965	C	G	1.61606e-23
rs2450445	10	93038530	A	G	5.48573e-33
rs2451126	8	119230994	A	T	8.52635e-11
rs2451948	9	109518208	A	G	2.47143e-39
rs2454846	5	73959526	A	G	1.59354e-13
rs2456181	5	176450837	C	G	1.67352e-17
rs2460488	12	116187660	A	G	7.36018e-12
rs246185	16	14395432	T	C	4.26551e-32
rs2461872	15	76777614	T	G	1.31354e-41
rs2467974	8	133760154	C	G	2.24623e-10
rs2469086	15	66895197	T	C	6.91971e-13
rs2476391	13	50618504	T	C	4.53733e-30
rs2476522	14	102337101	T	C	1.41287e-12
rs2482080	9	117869684	T	G	3.81717e-11
rs2482506	10	104563743	C	G	1.07833e-21
rs2484294	10	115792062	A	G	4.926e-23
rs2485154	9	1699322	C	G	2.43464e-09
rs2488003	10	30467805	A	G	3.90936e-17
rs2498323	4	3451109	A	G	1.10219e-11
rs2499689	6	34041306	A	G	1.95691e-29
rs250092	5	141978243	A	G	3.86216e-13
rs250393	3	8915652	A	G	3.27842e-09
rs2508836	11	68091265	T	C	2.26913e-09
rs251215	5	127543622	A	C	7.88489e-18
rs2513094	11	116806412	T	C	8.93334e-15
rs2514025	11	67457095	T	C	1.34838e-30
rs2525503	14	69028603	A	G	3.53293e-09
rs2528542	7	93266368	T	C	5.9935e-19
rs2528795	7	73473494	T	C	1.48834e-17
rs2531992	16	4021734	A	G	4.75431e-33
rs2532111	17	62017421	A	G	2.17365e-21
rs2533285	7	66110728	T	G	2.02778e-60
rs253438	5	141801216	A	G	2.78757e-15
rs2536180	7	120994673	T	C	6.64102e-13
rs2536951	9	126646519	A	G	2.10904e-11
rs2539979	2	63200294	A	G	2.77291e-33
rs2543005	18	43049872	T	C	7.02662e-09
rs2551337	2	24006886	T	C	2.81694e-35
rs2559515	10	126513925	A	G	2.38866e-11
rs2561528	19	41226415	C	G	1.49615e-14
rs2567842	2	54941951	A	G	9.55659e-09
rs2569881	6	1620037	A	G	9.75052e-10
rs257365	5	171101894	T	C	1.70849e-11
rs2573652	15	100514614	T	C	2.06795e-62
rs258281	16	2191734	A	G	1.28451e-47
rs2584681	17	47529746	A	G	2.0295e-12
rs2585039	15	84337696	T	C	2.26432e-140
rs258763	5	142652361	A	T	3.94524e-12
rs25887	5	131416061	A	C	0
rs2588808	14	68660181	A	G	1.33446e-19
rs2596144	12	122297738	T	C	2.33891e-12
rs2596657	3	17238673	A	G	1.73308e-10
rs2597513	3	13555836	T	C	3.16952e-62
rs2598105	7	37977116	T	C	9.64021e-09
rs2598108	7	37972827	A	C	3.06546e-16
rs2602673	2	225063126	A	G	1.09301e-26
rs2607863	10	88024443	T	C	1.24323e-14
rs2609996	8	57361121	A	C	2.43159e-19
rs2615075	1	225934295	A	G	8.24497e-10
rs2628189	17	28088813	A	G	1.82095e-74
rs263003	3	183546965	T	C	3.16972e-13
rs2640730	8	27505368	T	C	6.78316e-10
rs2646126	16	84888597	C	G	8.34813e-09
rs264759	5	64381897	T	G	3.11141e-20
rs26537	5	115177014	T	C	4.00365e-12
rs2656924	19	4917019	T	C	1.88984e-11
rs2663345	17	925764	A	G	8.14093e-10
rs2665881	4	86877187	C	G	7.94279e-09
rs267195	6	7847928	T	C	1.71635e-20
rs267239	3	45636213	C	G	5.05931e-11
rs267738	1	150940625	T	G	4.58927e-48
rs2682560	19	44044548	T	C	2.50677e-37
rs2682919	15	77870371	A	G	2.04605e-24
rs2684777	15	99396694	T	C	7.64479e-10
rs2684794	15	99484953	T	C	3.63124e-10
rs26849	16	2263146	A	G	2.43183e-16
rs2703126	4	77819842	T	C	7.00369e-12
rs270417	6	7729614	T	C	9.65612e-09
rs2707612	16	78048960	A	G	7.08921e-10
rs2707982	3	142604476	A	G	5.18694e-17
rs270877	12	94368227	T	C	3.41084e-13
rs2710976	7	91226820	A	C	6.57147e-09
rs2711545	12	38061039	T	C	7.36401e-21
rs2715094	7	50730452	A	G	3.487e-28
rs2715554	17	38489170	A	G	1.42519e-10
rs2715819	17	67493694	T	C	5.00116e-12
rs2717954	7	37395373	T	C	7.18032e-10
rs2718020	7	36081175	A	C	4.83875e-09
rs2719655	16	10756247	T	C	2.54401e-14
rs2720175	12	58468122	C	G	6.38551e-11
rs2721940	8	116636281	A	C	1.09482e-28
rs2724475	4	17946432	T	C	6.549e-138
rs2726490	4	106271522	T	C	2.12674e-14
rs2727062	17	3982348	A	T	2.68607e-11
rs2728923	3	9403515	T	G	2.99452e-10
rs2730937	12	38930471	T	C	4.52346e-29
rs2731880	5	36603384	T	C	2.20601e-14
rs2737662	1	200055867	T	G	1.17986e-11
rs273945	7	137611566	A	C	9.04165e-11
rs274002	7	137635292	T	C	9.25905e-09
rs2740351	17	643426	A	G	1.06011e-09
rs2740584	5	140561768	T	C	3.21499e-13
rs2741856	17	41826839	C	G	7.36665e-11
rs2746602	11	33760480	T	G	9.21723e-10
rs274679	5	6751426	A	C	1.16122e-18
rs2748483	6	146335560	A	T	3.62294e-19
rs2753934	14	94851330	A	G	1.6804e-17
rs2755237	13	41109429	A	C	1.19982e-20
rs2763273	6	168834623	T	C	1.76688e-15
rs27755	5	111029070	A	T	7.30534e-13
rs2776959	13	30098622	T	C	1.07813e-09
rs2778026	9	90810514	T	C	9.4463e-10
rs2782641	1	44013355	A	G	6.12e-09
rs2786481	1	42341665	T	G	1.78735e-15
rs2787508	17	53187496	T	C	8.52678e-10
rs2793335	6	82354294	T	C	8.30819e-10
rs2797901	10	31340428	T	C	2.30547e-10
rs2802267	1	227078955	T	C	7.92309e-10
rs2807848	1	221010513	T	G	1.86114e-12
rs2809346	1	200596217	T	C	3.69797e-10
rs2810489	9	136922700	A	G	4.88613e-30
rs2813536	6	152521013	C	G	1.04033e-09
rs2815005	6	34638847	A	G	0
rs2815116	6	39187886	A	G	3.07501e-15
rs2816991	1	200147594	C	G	3.65314e-09
rs2830586	21	28305477	T	G	4.67466e-22
rs2832019	21	30112207	A	G	7.43214e-09
rs2832218	21	30524185	T	G	4.77501e-14
rs2833815	21	33798959	A	G	1.61735e-12
rs2834464	21	35717513	C	G	6.20618e-55
rs283468	2	233658309	T	C	2.67454e-13
rs2835704	21	38730960	A	G	5.63723e-09
rs2836618	21	40048295	A	G	5.10331e-16
rs2839078	21	47429769	C	G	5.19237e-32
rs2839232	21	47792874	A	G	7.51591e-10
rs284182	1	92228645	A	G	2.81092e-33
rs284200	1	92239336	T	C	1.22749e-23
rs2842647	6	41645564	A	G	4.02179e-09
rs2843146	1	2265969	T	G	9.06774e-09
rs2844480	6	31564821	T	C	9.27993e-112
rs284847	10	104595828	A	G	5.67149e-39
rs2850791	11	121893245	T	C	8.56357e-13
rs2853336	19	35746799	A	G	2.06296e-10
rs2854327	17	29707050	C	G	6.52151e-09
rs285444	1	165513463	C	G	9.73529e-12
rs2857106	6	32787570	T	C	5.89674e-101
rs2857598	6	31563228	A	C	3.09644e-64
rs2860750	10	95973747	T	C	8.66145e-09
rs28624	1	8084355	A	C	5.03272e-09
rs2864700	1	151028929	T	C	4.26489e-67
rs2868714	20	44886189	A	G	7.26547e-10
rs2871011	15	83229542	T	C	3.20739e-31
rs2871865	15	99194896	C	G	3.10659e-22
rs2871960	3	141121814	A	C	0
rs2874670	8	26245658	A	G	1.11687e-26
rs2879258	17	37399379	T	G	1.45675e-14
rs2879368	8	78822362	T	C	4.57811e-09
rs2880663	16	24777746	T	G	1.16588e-09
rs2881556	12	28068029	A	G	2.05537e-11
rs2881823	6	152472631	A	G	8.95434e-14
rs288326	2	183703336	A	G	1.43232e-20
rs2884401	4	148984082	C	G	5.85988e-10
rs2886141	3	37716880	T	C	1.71677e-14
rs2886521	3	61514749	A	G	4.68572e-10
rs2888604	12	102343853	T	C	1.28629e-52
rs2889854	3	48268509	T	G	0
rs2894889	6	100161940	A	T	1.64402e-12
rs2895	7	2568770	T	C	3.25129e-13
rs2899809	15	73133045	A	G	6.42013e-44
rs2900208	12	11878464	A	C	2.05968e-69
rs2900858	7	64692326	C	G	8.36886e-60
rs2904103	4	87421157	A	G	2.48141e-19
rs2905063	9	136941846	A	G	1.99451e-09
rs2905851	17	46074093	A	G	2.72368e-11
rs2909430	17	7578645	T	C	3.89469e-26
rs2909902	19	47667326	A	T	5.61794e-10
rs2913731	5	175897220	C	G	7.091e-21
rs292168	5	36807189	A	G	3.86442e-96
rs2946834	12	102787814	A	G	4.33345e-10
rs2948300	8	8106508	T	C	2.76833e-209
rs2956605	8	75883054	A	C	4.30522e-62
rs2961684	5	177652086	A	G	2.4387e-09
rs2966116	16	81599367	A	G	6.99312e-24
rs2968482	16	88844433	T	C	1.87465e-17
rs296889	9	86595571	A	G	2.66301e-47
rs2968894	12	1253399	A	G	3.32888e-12
rs2969	17	47128247	T	C	1.62735e-09
rs297	8	19816371	T	C	7.22848e-10
rs2970592	1	212220847	A	G	6.18228e-29
rs2972758	5	42819844	C	G	1.74838e-43
rs2973051	5	37813540	T	C	4.38729e-26
rs2973114	5	37857227	T	C	5.04621e-56
rs2979510	8	30390205	A	G	8.81677e-17
rs2983858	10	38586908	T	C	6.79951e-24
rs2986559	1	183949180	A	G	5.47536e-10
rs300152	2	17986683	T	G	7.66159e-13
rs3003137	20	62830802	T	G	1.74577e-10
rs3008841	6	40069436	T	G	1.70803e-11
rs300904	4	144239825	A	G	2.69358e-31
rs300982	3	87325753	A	G	3.83705e-19
rs3011996	1	76603112	C	G	8.27032e-10
rs3014216	1	46035760	A	T	5.49708e-16
rs3014276	1	227587082	C	G	1.23858e-11
rs3015321	1	59305996	A	G	1.46318e-10
rs3019011	11	89296364	A	G	4.47968e-30
rs3019752	11	68898745	T	C	2.72414e-10
rs3020418	6	152345162	A	G	1.40136e-73
rs30235	16	14399793	T	C	4.90115e-09
rs306784	9	124072652	T	G	2.64579e-10
rs30778	16	8980952	A	G	7.33265e-13
rs3087888	7	23351080	C	G	2.20451e-17
rs3088026	21	47549613	T	C	5.18779e-23
rs3103274	2	233091718	A	C	1.95567e-21
rs3105189	8	100430977	T	G	7.32201e-25
rs3107179	2	232788325	T	C	6.09416e-11
rs310796	12	77453226	T	G	1.81612e-22
rs3110496	17	27917771	A	G	8.26073e-26
rs3111726	2	120665655	A	G	5.05971e-11
rs3118651	13	51031511	A	G	6.97592e-11
rs3118906	13	51106788	A	G	5.37121e-185
rs31198	5	134372685	T	C	1.24807e-59
rs3121206	1	21907604	A	G	2.63955e-11
rs3127230	10	103392503	T	C	3.06484e-55
rs3129317	4	3287655	A	G	2.02133e-11
rs3130614	6	31476458	A	T	2.05944e-135
rs3130922	6	31461089	A	G	1.63173e-34
rs3131847	6	29649105	A	G	2.67147e-19
rs3133577	8	101805542	T	C	2.68877e-14
rs3136447	11	46744368	T	C	9.9357e-14
rs314279	6	105402083	A	C	1.90824e-10
rs316413	5	43094029	T	C	1.73885e-17
rs3172417	3	10142949	T	C	2.49841e-36
rs3184504	12	111884608	T	C	1.28069e-61
rs319016	11	89181108	A	G	1.6798e-10
rs319469	1	118249041	T	C	4.99824e-09
rs3206824	11	11986061	T	C	1.43287e-14
rs3210043	14	23779877	A	C	2.19397e-11
rs3213658	7	45025720	C	G	1.87624e-09
rs3217795	12	4386064	A	G	7.7161e-13
rs3217820	12	4390372	A	T	6.92471e-12
rs3217862	12	4399087	T	G	2.20341e-28
rs3217863	12	4399496	T	C	1.91668e-17
rs3217916	12	4408673	T	C	9.32271e-09
rs3218100	6	41904483	T	C	3.15549e-11
rs323623	3	151978186	A	C	1.40586e-13
rs327267	5	38651230	A	G	5.54459e-13
rs328392	16	73837290	T	C	6.35524e-11
rs330259	11	36421896	A	T	9.7603e-11
rs332126	10	28845795	A	G	8.70738e-16
rs334502	7	47549108	A	G	6.12288e-10
rs335435	5	176867943	A	G	3.06805e-09
rs336081	5	54433393	A	G	2.33752e-13
rs338347	15	68225821	C	G	1.40138e-09
rs33852	5	171189571	A	G	3.06087e-61
rs339054	7	128382511	T	G	4.084e-12
rs343971	2	44958514	T	C	5.01748e-27
rs344916	1	68142619	A	G	2.48401e-10
rs34651	5	72144005	T	C	4.90412e-27
rs349427	1	42245081	T	C	2.37681e-10
rs350844	19	4177051	A	G	8.38333e-12
rs350912	19	4098776	A	G	2.1922e-09
rs351376	1	212426172	C	G	1.17113e-23
rs351981	19	804079	T	C	7.68053e-09
rs35226	16	65007916	T	C	1.66829e-09
rs352347	5	148725199	A	G	4.82343e-13
rs353785	9	89099362	T	C	2.48042e-65
rs3549	5	151041150	C	G	4.73065e-10
rs356447	5	139033279	A	G	3.53862e-17
rs357564	9	98209594	A	G	5.41158e-23
rs358056	3	55063628	A	C	4.9879e-09
rs35942	5	53603593	C	G	1.91615e-09
rs365836	7	101809851	A	G	6.99067e-09
rs370571	5	173022229	T	G	1.00324e-18
rs371825	2	219863656	A	G	7.7195e-11
rs3730071	12	49168798	A	C	3.06639e-14
rs3730463	10	103344589	T	G	8.3823e-33
rs3730849	19	48668795	A	G	6.62914e-16
rs3731321	7	92327765	T	C	3.34463e-26
rs3731389	7	92244193	T	C	8.50218e-12
rs3731667	2	20205197	A	C	4.57176e-14
rs3731900	2	220046975	A	C	1.208e-13
rs3732858	3	43097765	A	G	1.89273e-35
rs3733170	3	14223224	T	C	2.14428e-15
rs3733750	5	180235503	T	C	4.38138e-11
rs3734322	6	155579246	A	C	2.14496e-28
rs3735529	7	27186771	C	G	1.82366e-12
rs3736242	18	46474746	T	C	3.68336e-11
rs3740237	10	32557592	C	G	5.85786e-10
rs3740607	10	3189380	T	C	7.05447e-10
rs3741414	12	57844049	T	C	7.64655e-23
rs3742262	13	42442546	A	G	3.46397e-10
rs3742652	14	92136126	C	G	5.49175e-15
rs3743266	15	60781513	T	C	3.26679e-17
rs3743398	15	89398407	T	C	5.92048e-30
rs3744749	22	46454208	A	G	2.19472e-12
rs3745329	19	16697499	C	G	3.65252e-09
rs3746765	20	61520794	T	C	8.00023e-16
rs374796	11	31233288	C	G	7.74668e-09
rs3748374	15	85184243	A	G	2.03659e-52
rs3748606	1	151552372	A	T	1.64739e-16
rs3749759	5	141041435	A	G	2.19112e-12
rs3750940	11	12022898	A	G	1.3872e-13
rs3752442	4	3446883	A	G	1.78049e-12
rs3756668	5	67596088	A	G	1.82106e-50
rs3757868	7	100482720	A	G	4.4111e-09
rs3760318	17	29247715	A	G	6.84018e-170
rs3761715	2	18583011	T	C	5.3288e-18
rs3761772	5	55034088	A	G	2.39778e-10
rs3762939	4	2266100	A	T	1.56562e-10
rs3764245	15	77223176	C	G	2.3655e-63
rs3764417	17	28705043	A	G	9.61711e-40
rs3764482	18	46468946	A	G	3.7272e-22
rs3767802	1	118042757	A	C	7.35328e-12
rs3769573	2	32981965	T	C	6.5801e-42
rs3770433	2	171874024	A	G	2.64371e-25
rs3772512	3	105495074	T	C	2.64347e-10
rs3772554	3	105257485	A	G	4.82034e-09
rs3776069	5	149315287	T	C	3.42122e-16
rs3778321	6	7250270	A	G	5.47198e-15
rs3778519	6	1771512	T	C	1.31137e-14
rs3780348	9	95223764	T	C	1.52168e-28
rs3781070	10	12824715	A	G	3.99359e-16
rs3781923	11	72355223	T	C	5.45835e-09
rs3784122	14	68915533	T	C	4.10695e-19
rs3784374	15	83542046	A	G	1.21755e-35
rs3785568	17	62023791	T	C	1.52033e-10
rs3787496	20	57438454	C	G	2.49384e-10
rs3789068	2	111909247	A	G	1.82604e-21
rs3789131	2	111685417	T	C	3.03632e-12
rs3790086	16	69887707	C	G	3.30491e-41
rs3790995	2	238259675	A	G	2.20065e-09
rs3791673	2	56113538	A	G	6.13602e-147
rs3791679	2	56096892	A	G	1.69155e-97
rs3792884	5	131651261	A	G	1.38851e-22
rs3795503	1	180905694	T	C	5.18112e-24
rs3796536	4	38692940	A	G	8.60687e-13
rs3799378	6	26404374	A	G	1.3662e-09
rs3800404	6	35137870	T	G	2.03704e-71
rs3801204	7	42188538	A	C	2.8807e-09
rs3802455	9	97780992	C	G	2.00978e-14
rs3803341	15	43237203	T	C	4.05605e-11
rs3804664	3	145810408	A	G	6.4134e-10
rs3805148	4	56306810	A	C	1.06547e-18
rs3805600	5	108087810	A	G	1.36158e-16
rs3805901	6	80977740	T	G	3.16797e-37
rs3807370	7	150673314	A	G	6.71188e-10
rs3808527	8	23158812	T	C	1.03038e-12
rs3808876	9	34382726	A	G	1.51965e-12
rs3809569	15	66999828	A	G	3.03741e-15
rs3811418	1	151805049	A	G	1.6018e-10
rs3811522	2	48667744	C	G	9.73709e-09
rs3811958	5	32772043	A	G	1.95151e-143
rs3812163	6	7725760	A	T	2.4638e-120
rs3812423	8	25298710	C	G	8.49444e-46
rs3813143	19	57040876	A	G	1.08015e-15
rs3813498	6	108944165	T	C	3.26715e-33
rs3813920	20	32354990	A	G	2.96123e-54
rs3814115	9	78504729	T	C	6.729e-17
rs3814333	1	184007119	T	C	6.29669e-146
rs3815913	19	41120666	T	C	2.97453e-09
rs3817270	4	54307136	A	T	1.68126e-10
rs3817335	11	47643891	A	T	0
rs3817428	15	89415247	C	G	5.52401e-48
rs3818416	13	78474468	A	C	2.28303e-12
rs3819714	6	32804217	A	G	6.35377e-51
rs3820623	1	228107262	A	G	1.12212e-18
rs3822939	6	133849789	A	G	4.99492e-10
rs3823822	7	8241749	T	G	4.37636e-09
rs3824359	9	139105229	T	C	3.08941e-13
rs3825847	15	78463486	A	G	4.35123e-09
rs3828760	6	82456984	T	C	6.10895e-19
rs3829539	16	19722366	T	C	4.26893e-11
rs3830058	6	32634010	A	G	2.11151e-91
rs3846991	7	2781249	C	G	9.51883e-16
rs3848370	16	4360314	C	G	5.49389e-18
rs3848460	17	47047114	A	G	2.69332e-45
rs385039	1	2077409	A	G	9.04173e-13
rs3853291	11	44369477	A	G	2.0479e-13
rs3857267	5	63917733	A	G	3.492e-09
rs3858660	12	97580415	T	C	5.82766e-09
rs3859117	16	50252202	A	G	2.50912e-10
rs3863445	16	75371744	C	G	3.65728e-14
rs3864883	11	2902105	T	C	4.40829e-10
rs3867133	11	66451962	T	C	4.45601e-149
rs3868143	16	67328453	T	C	3.91824e-128
rs3881293	12	123892628	A	T	9.37581e-14
rs3885668	2	10178479	T	C	8.94483e-49
rs3886182	5	67432791	T	C	3.64763e-10
rs3886195	11	77567584	A	G	6.65078e-12
rs3891175	6	32634467	T	C	2.21593e-120
rs3891636	5	130439091	T	C	1.04466e-16
rs389663	6	117868051	T	C	9.45898e-09
rs389883	6	31947460	T	G	1.70292e-58
rs390195	13	80818416	T	C	1.32384e-17
rs3904265	11	50360119	A	G	6.34855e-29
rs3905643	12	38268535	T	C	1.76636e-28
rs3910902	12	28109148	A	T	1.59594e-16
rs3914571	2	26041469	T	C	1.4673e-18
rs3915398	11	12794946	A	G	4.099e-13
[truncated: 1,293 more rows]
