# Supplementary material for: Identifying therapeutic drug targets using bidirectional effect genes
Source: Nat Commun. 2021 Apr 13;12:2224. doi: 10.1038/s41467-021-21843-8 (PMC8044152; doi:10.1038/s41467-021-21843-8)
Supplement: Supplementary file 6 — Dataset 5 [file 41467_2021_21843_MOESM6_ESM.xlsx]

## Sheet: Supplementary Data 5
Supplementary Data 5		List of height genes and their respective annotations
Gene	GWAS	HGMD - Short	HGMD - Tall	OMIM-overgrowth	OMIM-short
ZBTB18		ZBTB18
XYLT1		XYLT1
XRCC4		XRCC4
XIST		XIST
UBE3C		UBE3C
TULP4	TULP4	TULP4
TPPP		TPPP
TOP3B		TOP3B
TNFRSF11B		TNFRSF11B			TNFRSF11B
TMEM165	TMEM165	TMEM165
TKT		TKT
TBX1		TBX1			TBX1
SMARCA2		SMARCA2
SHOX		SHOX	SHOX	SHOX	SHOX
SEMA3A		SEMA3A
PTCH1	PTCH1	PTCH1			PTCH1
PROP1		PROP1			PROP1
POC1A		POC1A
PIBF1		PIBF1
PDGFRA		PDGFRA
PAPPA2	PAPPA2	PAPPA2
NSD1	NSD1	NSD1		NSD1
NPR2	NPR2	NPR2	NPR2	NPR2	NPR2
NPPC	NPPC	NPPC	NPPC	NPPC	NPPC
NBAS		NBAS
MIR17HG		MIR17HG
LRFN5		LRFN5
LHX4		LHX4			LHX4
KDM6A		KDM6A
IGFALS		IGFALS
IGF1R	IGF1R	IGF1R	IGF1R	IGF1R	IGF1R
IGF1	IGF1	IGF1			IGF1
HMGA2	HMGA2	HMGA2		HMGA2	HMGA2
GSC		GSC
GHSR	GHSR	GHSR			GHSR
GHR	GHR	GHR			GHR
GH1		GH1			GH1
FGFR3		FGFR3	FGFR3	FGFR3	FGFR3
DGKB		DGKB
CRIPT	CRIPT	CRIPT
B4GALT7		B4GALT7			B4GALT7
B3GAT3		B3GAT3
ARID1B		ARID1B
ADAMTS17	ADAMTS17	ADAMTS17
ACP5		ACP5			ACP5
ACAN	ACAN	ACAN			ACAN
TGFB3	TGFB3		TGFB3
SIM1			SIM1
SETD2			SETD2
SEC23A			SEC23A
RNF135	RNF135		RNF135	RNF135
RNF125			RNF125
PPP2R5C	PPP2R5C		PPP2R5C
PPP2R5B			PPP2R5B
PIK3CA			PIK3CA
PDGFRB			PDGFRB
HERC1			HERC1
FBN1	FBN1		FBN1	FBN1	FBN1
EED	EED		EED
DNMT3A	DNMT3A		DNMT3A
CDKN1B	CDKN1B		CDKN1B
ZZEF1	ZZEF1
ZYG11B	ZYG11B
ZUFSP	ZUFSP
ZSWIM6	ZSWIM6
ZSWIM3	ZSWIM3
ZSCAN9	ZSCAN9
ZSCAN31	ZSCAN31
ZSCAN25	ZSCAN25
ZRANB3	ZRANB3
ZRANB2	ZRANB2
ZRANB1	ZRANB1
ZNRF3	ZNRF3
ZNHIT6	ZNHIT6
ZNFX1	ZNFX1
ZNF98	ZNF98
ZNF878	ZNF878
ZNF829	ZNF829
ZNF827	ZNF827
ZNF800	ZNF800
ZNF784	ZNF784
ZNF710	ZNF710
ZNF687	ZNF687
ZNF678	ZNF678
ZNF652	ZNF652
ZNF638	ZNF638
ZNF628	ZNF628
ZNF608	ZNF608
ZNF606	ZNF606
ZNF585A	ZNF585A
ZNF575	ZNF575
ZNF536	ZNF536
ZNF532	ZNF532
ZNF521	ZNF521
ZNF518A	ZNF518A
ZNF483	ZNF483
ZNF471	ZNF471
ZNF462	ZNF462
ZNF451	ZNF451
ZNF438	ZNF438
ZNF423	ZNF423
ZNF385B	ZNF385B
ZNF384	ZNF384
ZNF367	ZNF367
ZNF366	ZNF366
ZNF354C	ZNF354C
ZNF346	ZNF346
ZNF345	ZNF345
ZNF341	ZNF341
ZNF33AP1	ZNF33AP1
ZNF333	ZNF333
ZNF318	ZNF318
ZNF304	ZNF304
ZNF273	ZNF273
ZNF219	ZNF219
ZNF19	ZNF19
ZNF169	ZNF169
ZNF143	ZNF143
ZNF131	ZNF131
ZNF112	ZNF112
ZMPSTE24	ZMPSTE24
ZMIZ1	ZMIZ1
ZKSCAN5	ZKSCAN5
ZKSCAN3	ZKSCAN3
ZHX3	ZHX3
ZHX2	ZHX2
ZGPAT	ZGPAT
ZFP64	ZFP64
ZFP57	ZFP57
ZFP41	ZFP41
ZFP1	ZFP1
ZFHX3	ZFHX3
ZFAT	ZFAT
ZEB2	ZEB2
ZDHHC5	ZDHHC5
ZCCHC24	ZCCHC24
ZC3HC1	ZC3HC1
ZC3H11B	ZC3H11B
ZC3H11A	ZC3H11A
ZBTB7C	ZBTB7C
ZBTB46	ZBTB46
ZBTB4	ZBTB4
ZBTB38	ZBTB38
ZBTB37	ZBTB37
ZBTB34	ZBTB34
ZBTB20	ZBTB20
ZBTB2	ZBTB2
ZBED5-AS1	ZBED5-AS1
ZAR1	ZAR1
Z98044.1	Z98044.1
YWHAE	YWHAE
YWHAB	YWHAB
YTHDF2	YTHDF2
YOD1	YOD1
YJEFN3	YJEFN3
YAP1	YAP1
Y_RNA	Y_RNA
XXYLT1	XXYLT1
XRRA1	XRRA1
XRCC6P1	XRCC6P1
XPR1	XPR1
XPO7	XPO7
XPNPEP3	XPNPEP3
XDH	XDH
WWP2	WWP2
WWOX	WWOX
WWC2	WWC2
WNT9B	WNT9B
WNT9A	WNT9A
WNT4	WNT4
WNT3	WNT3				WNT3
WNK1	WNK1
WDR92	WDR92													32
WDR81	WDR81
WDR72	WDR72
WDR70	WDR70
WDR3	WDR3
WDPCP	WDPCP
WDFY2	WDFY2
WBSCR28	WBSCR28
WBP1L	WBP1L
WAC	WAC
VWA8	VWA8
VTN	VTN
VTI1A	VTI1A
VTA1	VTA1
VPS8	VPS8
VPS54	VPS54
VPS37D	VPS37D
VPS33A	VPS33A
VPS13B	VPS13B
VIT	VIT
VGLL4	VGLL4
VGLL3	VGLL3
VEPH1	VEPH1
VANGL2	VANGL2
VAMP5	VAMP5
VAMP1	VAMP1
UXS1	UXS1
UTP6	UTP6
UST	UST
USP8	USP8
USP7	USP7
USP49	USP49
USP37	USP37
USP36	USP36
USP34	USP34
USP25	USP25
USP15	USP15
USP12	USP12
USP10	USP10
USMG5	USMG5
URB1	URB1
UQCC1	UQCC1
ULK4	ULK4
UHRF2	UHRF2
UHRF1	UHRF1
UGGT1	UGGT1
UBTD2	UBTD2
UBR4	UBR4
UBR1	UBR1				UBR1
UBE4B	UBE4B
UBE3D	UBE3D
UBE2Q2	UBE2Q2
UBE2L3	UBE2L3
U3	U3
TYW1B	TYW1B
TYW1	TYW1
TXNRD1	TXNRD1
TXNL4B	TXNL4B
TXNDC5	TXNDC5
TXNDC17	TXNDC17
TXN	TXN
TWF1P1	TWF1P1
TULP3	TULP3
TULP1	TULP1
TUFT1	TUFT1
TUBBP9	TUBBP9
TUBA4A	TUBA4A
TTN-AS1	TTN-AS1
TTN	TTN
TTLL5	TTLL5
TTLL12	TTLL12
TTK	TTK
TTC8	TTC8
TTC7A	TTC7A
TTC39A	TTC39A
TTC3	TTC3
TTC27	TTC27
TTC13	TTC13
TSTD2	TSTD2
TSPAN9	TSPAN9
TSPAN33	TSPAN33
TSPAN13	TSPAN13
TSGA13	TSGA13
TRPS1	TRPS1				TRPS1
TRPM3	TRPM3
TRPC6	TRPC6
TRMT2A	TRMT2A
TRIP11	TRIP11				TRIP11
TRIM8	TRIM8
TRIM71	TRIM71
TRIM66	TRIM66
TRIM48	TRIM48
TRIM41	TRIM41
TRIM23	TRIM23
TRAP1	TRAP1
TRAIP	TRAIP
TRAF3IP2-AS1	TRAF3IP2-AS1
TRAF3IP2	TRAF3IP2
TRA2B	TRA2B
TPX2	TPX2
TPST1	TPST1
TPO	TPO
TPM3P2	TPM3P2
TPH1	TPH1
TPCN2	TPCN2
TP53	TP53
TOPBP1	TOPBP1
TNXB	TNXB
TNS3	TNS3
TNRC6A	TNRC6A
TNRC18	TNRC18
TNR	TNR
TNPO3	TNPO3
TNPO1	TNPO1
TNN	TNN
TNC	TNC
TMEM71	TMEM71
TMEM259	TMEM259
TMEM199	TMEM199
TMEM180	TMEM180
TMEM176A	TMEM176A
TMEM151A	TMEM151A
TMEM131	TMEM131
TMEM129	TMEM129
TMEM106B	TMEM106B
TMBIM4	TMBIM4
TMBIM1	TMBIM1
TM2D3	TM2D3
TLN2	TLN2
TLN1	TLN1
TLK2	TLK2
TLK1	TLK1
TLE3	TLE3
TLE1	TLE1
TK2	TK2
TIMP2	TIMP2
THSD4	THSD4
THRB	THRB				THRB
THOP1	THOP1
THNSL1	THNSL1
THBS2	THBS2
THADA	THADA
TGIF2-C20orf24	TGIF2-C20orf24
TGFBR3	TGFBR3
TGFBR1	TGFBR1				TGFBR1
TGFBI	TGFBI
TGFB2	TGFB2
TGFB1	TGFB1
TFG	TFG
TFEB	TFEB
TFB1M	TFB1M
TFAP4	TFAP4
TEX264	TEX264
TET2	TET2
TET1	TET1
TEKT5	TEKT5
TECPR2	TECPR2
TEAD1	TEAD1
TDRKH	TDRKH
TDRD7	TDRD7
TDGF1	TDGF1
TCP11	TCP11
TCF7L2	TCF7L2
TCF4	TCF4				TCF4
TCF20	TCF20
TC2N	TC2N
TBX4	TBX4
TBX3	TBX3
TBX21	TBX21
TBX18	TBX18
TBX15	TBX15				TBX15
TBCD	TBCD
TBCA	TBCA
TBC1D5	TBC1D5
TBC1D21	TBC1D21
TBC1D1	TBC1D1
TASP1	TASP1
TAPSAR1	TAPSAR1
TAPBPL	TAPBPL
TAP2	TAP2
TAP1	TAP1
TAOK2	TAOK2
TAOK1	TAOK1
TANC1	TANC1
TACC1P1	TACC1P1
TAB1	TAB1
T	T
SYTL2	SYTL2
SYT17	SYT17
SYNPO2	SYNPO2
SYNE3	SYNE3
SYNE1	SYNE1
SYN3	SYN3
SYMPK	SYMPK
SUSD5	SUSD5
SUSD1	SUSD1
SUPT3H	SUPT3H
SUMO2P3	SUMO2P3
SUFU	SUFU
SUCLG2	SUCLG2
STXBP4	STXBP4
STX8	STX8
STX3	STX3
STRBP	STRBP
STRA8	STRA8
STRA13	STRA13
STOML1	STOML1
STMN2	STMN2
STK4	STK4
STK3	STK3
STK19	STK19
STC2	STC2
STC1	STC1
STARD4-AS1	STARD4-AS1
STAG1	STAG1
ST6GALNAC3	ST6GALNAC3
ST5	ST5
SSTR5-AS1	SSTR5-AS1
SSTR5	SSTR5
SSH2	SSH2
SSBP2	SSBP2
SRRT	SRRT
SRRM2	SRRM2
SRRM1	SRRM1
SRPK2	SRPK2
SRGAP3	SRGAP3
SRGAP1	SRGAP1
SRFBP1	SRFBP1
SRD5A2	SRD5A2
SRC	SRC
SRBD1	SRBD1
SPTY2D1	SPTY2D1
SPTLC1P2	SPTLC1P2
SPTBN1	SPTBN1
SPSB1	SPSB1
SPRYD3	SPRYD3
SPRED1	SPRED1
SPPL3	SPPL3
SPIRE2	SPIRE2
SPINK8	SPINK8
SPIDR	SPIDR
SPG7	SPG7
SPG20	SPG20				SPG20
SPC25	SPC25
SPATA5	SPATA5
SPATA17	SPATA17
SPARCL1	SPARCL1
SPARC	SPARC
SP7	SP7
SP3	SP3
SOX9-AS1	SOX9-AS1
SOX5	SOX5
SOWAHB	SOWAHB
SORL1	SORL1
SORBS2	SORBS2
SOGA2P1	SOGA2P1
SOCS5	SOCS5
SOCS2	SOCS2
SNX33	SNX33
SNX29	SNX29
snoZ6	snoZ6
snoU13	snoU13
SNORD36	SNORD36
SNORD112	SNORD112
SNORD11	SNORD11
SNORA9	SNORA9
SNORA26	SNORA26
snoR26	snoR26
SNHG7	SNHG7
SNHG5	SNHG5
SNHG15	SNHG15
SNED1	SNED1
SNAP91	SNAP91
SNAI1	SNAI1
SMOC2	SMOC2
SMOC1	SMOC1
SMLR1	SMLR1
SMIM4	SMIM4
SMIM23	SMIM23
SMIM20	SMIM20
SMG6	SMG6
SMCHD1	SMCHD1
SMC6	SMC6
SMARCD3	SMARCD3
SMARCA4	SMARCA4
SMAD9	SMAD9
SMAD7	SMAD7
SMAD6	SMAD6
SMAD3	SMAD3
SMAD1	SMAD1
SLMO2P3	SLMO2P3
SLMO2	SLMO2
SLIT3	SLIT3
SLFNL1	SLFNL1
SLCO1C1	SLCO1C1
SLC9C2	SLC9C2
SLC8A1	SLC8A1
SLC7A1	SLC7A1
SLC6A6	SLC6A6
SLC6A12	SLC6A12
SLC45A4	SLC45A4
SLC44A4	SLC44A4
SLC44A2	SLC44A2
SLC39A8	SLC39A8
SLC38A9	SLC38A9
SLC38A4	SLC38A4
SLC38A1	SLC38A1
SLC30A10	SLC30A10
SLC2A6	SLC2A6
SLC2A13P1	SLC2A13P1
SLC2A1	SLC2A1
SLC26A8	SLC26A8
SLC26A7	SLC26A7
SLC25A44	SLC25A44
SLC25A37	SLC25A37
SLC24A3	SLC24A3
SLC23A3	SLC23A3
SLC23A2	SLC23A2
SLC22A4	SLC22A4
SLC22A3	SLC22A3
SLC22A1	SLC22A1
SLC1A7	SLC1A7
SLC16A9	SLC16A9
SLC16A6	SLC16A6
SLC14A2	SLC14A2
SLC12A3	SLC12A3
SLC12A2	SLC12A2
SLC12A1	SLC12A1
SLBP	SLBP
SLA2	SLA2
SKP2	SKP2
SKOR2	SKOR2
SKIL	SKIL
SKI	SKI
SIRT6	SIRT6
SIM2	SIM2
SIK3	SIK3
SHPRH	SHPRH
SH3YL1	SH3YL1
SH3RF3	SH3RF3
SH3PXD2A	SH3PXD2A
SH3D21	SH3D21
SH2B3	SH2B3
SGMS1	SGMS1
SGK223	SGK223
SFXN2	SFXN2
SFRP4	SFRP4
SFRP1	SFRP1
SFMBT2	SFMBT2
SF3A3	SF3A3
SETDB2	SETDB2
SETD8	SETD8
SETD5-AS1	SETD5-AS1
SESN1	SESN1
SERPINH1	SERPINH1				SERPINH1
SERPINF1	SERPINF1
SERPINA6	SERPINA6
SERPINA1	SERPINA1
SERF1AP1	SERF1AP1
SERAC1	SERAC1
SEPT9	SEPT9
SEPT4	SEPT4
SEPP1	SEPP1
SEPN1	SEPN1
SENP6	SENP6
SEMA6D	SEMA6D
SEMA6C	SEMA6C
SEC31B	SEC31B
SEC23IP	SEC23IP
SDR16C5	SDR16C5
SDCCAG8	SDCCAG8
SCUBE3	SCUBE3
SCUBE1	SCUBE1
SCP2	SCP2
SCNM1	SCNM1
SCN4A	SCN4A
SCN2A	SCN2A
SCML4	SCML4
SCIN	SCIN
SCARA3	SCARA3
SCAPER	SCAPER
SCAP	SCAP
SCAND2P	SCAND2P
SCAF11	SCAF11
SBNO2	SBNO2
SBNO1	SBNO1
SBF2	SBF2
SASH1	SASH1
SARS2	SARS2
SARM1	SARM1
SAP30BP	SAP30BP
SAP130	SAP130
SAMD4A	SAMD4A
SAMD12	SAMD12
SALL4P5	SALL4P5
SAE1	SAE1
RYK	RYK
RUNX3	RUNX3
RUNX2	RUNX2				RUNX2
RTN4	RTN4
RTN1	RTN1
RSRC1	RSRC1
RSPO3	RSPO3
RSF1	RSF1
RREB1	RREB1
RRBP1	RRBP1
RRAS2	RRAS2
RPSAP52	RPSAP52
RPS9	RPS9
RPS4XP9	RPS4XP9
RPS4XP13	RPS4XP13
RPS3AP23	RPS3AP23
RPS3AP2	RPS3AP2
RPS29P13	RPS29P13
RPS27P1	RPS27P1
RPS23P4	RPS23P4
RPS20P23	RPS20P23
RPS20P10	RPS20P10
RPS12P15	RPS12P15
RPS11P6	RPS11P6
RPN2	RPN2
RPLP2P1	RPLP2P1
RPL7P48	RPL7P48
RPL6	RPL6
RPL37P2	RPL37P2
RPL34-AS1	RPL34-AS1
RPL31P41	RPL31P41
RPL31P12	RPL31P12
RPL30P1	RPL30P1
RPL29P19	RPL29P19
RPL29	RPL29
RPL24P7	RPL24P7
RPL21P38	RPL21P38
RPL17P2	RPL17P2
RPL12P2	RPL12P2
RPE	RPE
RORC	RORC
RORA	RORA
ROR2	ROR2				ROR2
RNY5	RNY5
RNY1P8	RNY1P8
RNU7-66P	RNU7-66P
RNU7-188P	RNU7-188P
RNU7-152P	RNU7-152P
RNU6-990P	RNU6-990P
RNU6-962P	RNU6-962P
RNU6-931P	RNU6-931P
RNU6-927P	RNU6-927P
RNU6-677P	RNU6-677P
RNU6-63P	RNU6-63P
RNU6-567P	RNU6-567P
RNU6-566P	RNU6-566P
RNU6-546P	RNU6-546P
RNU6-500P	RNU6-500P
RNU6-475P	RNU6-475P
RNU6-443P	RNU6-443P
RNU6-356P	RNU6-356P
RNU6-307P	RNU6-307P
RNU6-305P	RNU6-305P
RNU6-256P	RNU6-256P
RNU6-225P	RNU6-225P
RNU6-1231P	RNU6-1231P
RNU5A-2P	RNU5A-2P
RNU4-72P	RNU4-72P
RNU2-54P	RNU2-54P
RNU2-36P	RNU2-36P
RNU2-14P	RNU2-14P
RNMTL1P1	RNMTL1P1
RNLS	RNLS
RNFT1	RNFT1
RNF5P1	RNF5P1
RNF212	RNF212
RNF19A	RNF19A
RNF166	RNF166
RNF11	RNF11
RNF103-CHMP3	RNF103-CHMP3
RNASEH2B-AS1	RNASEH2B-AS1
RNA5SP56	RNA5SP56
RNA5SP52	RNA5SP52
RNA5SP484	RNA5SP484
RNA5SP472	RNA5SP472
RNA5SP455	RNA5SP455
RNA5SP40	RNA5SP40
RNA5SP279	RNA5SP279
RNA5SP258	RNA5SP258
RNA5SP225	RNA5SP225
RNA5SP224	RNA5SP224
RNA5SP214	RNA5SP214
RN7SL89P	RN7SL89P
RN7SL87P	RN7SL87P
RN7SL865P	RN7SL865P
RN7SL824P	RN7SL824P
RN7SL804P	RN7SL804P
RN7SL802P	RN7SL802P
RN7SL7P	RN7SL7P
RN7SL737P	RN7SL737P
RN7SL714P	RN7SL714P
RN7SL676P	RN7SL676P
RN7SL600P	RN7SL600P
RN7SL59P	RN7SL59P
RN7SL569P	RN7SL569P
RN7SL311P	RN7SL311P
RN7SL104P	RN7SL104P
RN7SKP93	RN7SKP93
RN7SKP46	RN7SKP46
RN7SKP43	RN7SKP43
RN7SKP15	RN7SKP15
RN7SKP106	RN7SKP106
RIPK3	RIPK3
RHOD	RHOD
RHOA	RHOA
RHCE	RHCE
RHBDD1	RHBDD1
RGS7BP	RGS7BP
RGS3	RGS3
RGS17	RGS17
RFX2	RFX2
RFT1	RFT1
RFPL4AP7	RFPL4AP7
RFC1	RFC1
REST	REST
RERE	RERE
REPS1	REPS1
RELA	RELA
REEP3	REEP3
RCSD1	RCSD1
RCBTB1	RCBTB1
RBPMS	RBPMS
RBMXL1	RBMXL1
RBMS3	RBMS3
RBMS1	RBMS1
RBM6	RBM6
RBM4B	RBM4B
RBL2	RBL2
RBFOX1	RBFOX1
RBBP6	RBBP6
RB1CC1	RB1CC1
RASSF8	RASSF8
RASSF6	RASSF6
RASA2	RASA2
RASA1	RASA1
RARB	RARB
RARA	RARA
RAPSN	RAPSN
RAPH1	RAPH1
RAP1GAP2	RAP1GAP2
RANBP10	RANBP10
RALY	RALY
RALGPS1	RALGPS1
RAF1	RAF1				RAF1
RAD51B	RAD51B
RAD18	RAD18
RAC1P6	RAC1P6
RABGAP1L	RABGAP1L
RABGAP1	RABGAP1
RAB40C	RAB40C
RAB28	RAB28
RAB26	RAB26
RAB23	RAB23				RAB23
RAB22A	RAB22A
RAB18	RAB18
RAB11FIP4	RAB11FIP4
QSOX2	QSOX2
QPCT	QPCT
PXMP4	PXMP4
PXK	PXK
PXDN	PXDN
PWP1	PWP1
PVT1	PVT1
PUM2	PUM2
PUM1	PUM1
PTPRR	PTPRR
PTPRN	PTPRN
PTPRK	PTPRK
PTPRJ	PTPRJ
PTPRG	PTPRG
PTPRF	PTPRF
PTPN9	PTPN9
PTPN4	PTPN4
PTPN14	PTPN14
PTPN11	PTPN11				PTPN11
PTPN1	PTPN1
PTPDC1	PTPDC1
PTK2	PTK2
PTHLH	PTHLH				PTHLH
PTH1R	PTH1R				PTH1R
PTENP1	PTENP1
PTBP3	PTBP3
PTBP1	PTBP1
PSTPIP1	PSTPIP1
PSORS1C2	PSORS1C2
PSORS1C1	PSORS1C1
PSME2P2	PSME2P2
PSMD2	PSMD2
PSMD13	PSMD13
PSMD10P3	PSMD10P3
PSMD1	PSMD1
PSMC1P12	PSMC1P12
PSMB9	PSMB9
PSMA3P	PSMA3P
PSEN2	PSEN2
PRUNE	PRUNE
PRTFDC1	PRTFDC1
PRRX1	PRRX1
PRRC1	PRRC1
PRR7-AS1	PRR7-AS1
PRR5L	PRR5L
PRR16	PRR16
PROSER2-AS1	PROSER2-AS1
PROSER2	PROSER2
PROKR1	PROKR1
PRMT7	PRMT7
PRLR	PRLR
PRKG2	PRKG2
PRKG1	PRKG1
PRKCZ	PRKCZ
PRKCE	PRKCE
PRKCD	PRKCD
PRKCA	PRKCA
PRIM2	PRIM2
PRIM1	PRIM1
PRG3	PRG3
PREX1	PREX1
PRDX3	PRDX3
PRDM16	PRDM16
PRDM11	PRDM11
PRDM1	PRDM1
PPP4R2	PPP4R2
PPP2R3A	PPP2R3A
PPP2R2D	PPP2R2D
PPP1R3C	PPP1R3C
PPP1R21	PPP1R21
PPIF	PPIF
PPIAP23	PPIAP23
PPARD	PPARD
PPARA	PPARA
PPAP2B	PPAP2B
PPAP2A	PPAP2A
PPA2	PPA2
POU1F1	POU1F1				POU1F1
POLR2A	POLR2A
POLR1B	POLR1B
POLN	POLN
POLL	POLL
POLE	POLE
POLD3	POLD3
POGZ	POGZ
PNPT1	PNPT1
PNP	PNP
PNKD	PNKD
PML	PML
PM20D2	PM20D2
PLXND1	PLXND1
PLVAP	PLVAP
PLOD3	PLOD3
PLOD2	PLOD2
PLK1S1	PLK1S1
PLEKHM3	PLEKHM3
PLEKHM1	PLEKHM1
PLEKHH2	PLEKHH2
PLEKHA7	PLEKHA7
PLEKHA6	PLEKHA6
PLEKHA4	PLEKHA4
PLEKHA1	PLEKHA1
PLEC	PLEC
PLCXD3	PLCXD3
PLCL1	PLCL1
PLCE1	PLCE1
PLCD4	PLCD4
PLCD3	PLCD3
PLAG1	PLAG1
PLA2G6	PLA2G6
PKIA	PKIA
PITRM1-AS1	PITRM1-AS1
PITRM1	PITRM1
PITPNM2	PITPNM2
PITPNB	PITPNB
PIPOX	PIPOX
PIP4K2B	PIP4K2B
PIK3R1	PIK3R1
PIK3IP1	PIK3IP1
PIK3C2A	PIK3C2A
PIGK	PIGK
PIGC	PIGC
PIEZO2	PIEZO2
PIEZO1	PIEZO1
PHYKPL	PHYKPL
PHTF2	PHTF2
PHLPP2	PHLPP2
PHLDB1	PHLDB1
PHGDH	PHGDH
PHF21A	PHF21A
PHF20	PHF20
PHF2	PHF2
PHF11	PHF11
PHC1	PHC1
PGS1	PGS1
PGP	PGP
PFKP	PFKP
PEMT	PEMT
PELI2	PELI2
PEAK1	PEAK1
PDXDC1	PDXDC1
PDS5B	PDS5B
PDLIM1	PDLIM1
PDIK1L	PDIK1L
PDIA6	PDIA6
PDGFC	PDGFC
PDE8A	PDE8A
PDE7B	PDE7B
PDE6A	PDE6A
PDE4D	PDE4D
PDE3B	PDE3B
PDE3A	PDE3A
PDE2A	PDE2A
PDE1A	PDE1A
PDE11A	PDE11A
PDE10A	PDE10A
PDCD6IP	PDCD6IP
PDCD6	PDCD6
PDCD11	PDCD11
PCSK6	PCSK6
PCSK5	PCSK5
PCOLCE2	PCOLCE2
PCNXL4	PCNXL4
PCNT	PCNT				PCNT
PCGF5	PCGF5
PCGF2	PCGF2
PCDHB16	PCDHB16
PCBP1-AS1	PCBP1-AS1
PBLD	PBLD
PAX9	PAX9
PAX8-AS1	PAX8-AS1
PAX8	PAX8				PAX8
PAX2	PAX2
PARVB	PARVB
PARP9	PARP9
PARP12	PARP12
PARN	PARN
PARD3	PARD3
PAPSS2	PAPSS2				PAPSS2
PAPPA	PAPPA
PAPLN	PAPLN
PAPD7	PAPD7
PAPD5	PAPD5
PAPD4	PAPD4
PAN3	PAN3
PAMR1	PAMR1
PAM	PAM
PALM2-AKAP2	PALM2-AKAP2
PAH	PAH
PACSIN2	PACSIN2
PABPC4L	PABPC4L
P4HA2	P4HA2
OXCT1	OXCT1
OTUD7B	OTUD7B
OTUD4	OTUD4
OTUD1	OTUD1
OSTN	OSTN
OSR1	OSR1
OSGIN1	OSGIN1
ORAOV1	ORAOV1
OR8V1P	OR8V1P
OR8K2P	OR8K2P
OR5W2	OR5W2
OR5T2	OR5T2
OR5G4P	OR5G4P
OR5B21	OR5B21
OR4R2P	OR4R2P
OR4C7P	OR4C7P
OR4C50P	OR4C50P
OR4C2P	OR4C2P
OR4A43P	OR4A43P
OR11M1P	OR11M1P
OLFM3	OLFM3
OIP5	OIP5
ODF2L	ODF2L
NYAP2	NYAP2
NUP205	NUP205
NUDT6	NUDT6
NUDT5	NUDT5
NUDT16L1	NUDT16L1
NUCKS1	NUCKS1
NUCB2	NUCB2
NTN1	NTN1
NT5DC1	NT5DC1
NSRP1	NSRP1
NSF	NSF
NRXN3	NRXN3
NRG4	NRG4
NREP	NREP
NR5A2	NR5A2
NR2F2-AS1	NR2F2-AS1
NR2E3	NR2E3
NR2C2	NR2C2
NR1D2	NR1D2
NPVF	NPVF
NPR3	NPR3
NPM1P51	NPM1P51
NPM1P47	NPM1P47
NPM1P42	NPM1P42
NPHP3	NPHP3
NPC2	NPC2
NPAS3	NPAS3
NOX4	NOX4
NOSTRIN	NOSTRIN
NOSIP	NOSIP
NOP58	NOP58
NOLC1	NOLC1
NOL9	NOL9
NOG	NOG			NOG
NMT1	NMT1
NME2	NME2
NME1-NME2	NME1-NME2
NKX1-1	NKX1-1
NIP7P1	NIP7P1
NID2	NID2
NHLRC2	NHLRC2
NHEJ1	NHEJ1
NGEF	NGEF
NFKBIL1	NFKBIL1
NFIC	NFIC
NFIB	NFIB
NFATC4	NFATC4
NFATC1	NFATC1
NFAT5	NFAT5
NF1	NF1				NF1
NEURL1	NEURL1
NELFA	NELFA
NEK7	NEK7
NEDD4	NEDD4
NDUFS5P6	NDUFS5P6
NDUFB8	NDUFB8
NDUFA13	NDUFA13
NDRG2	NDRG2
NDFIP1	NDFIP1
NCR3	NCR3
NCOR2	NCOR2
NCOA6	NCOA6
NCOA5	NCOA5
NCOA1	NCOA1
NCL	NCL
NCKIPSD	NCKIPSD
NCAPH	NCAPH
NCAPG	NCAPG
NCAM1	NCAM1
NBEA	NBEA
NAV1	NAV1
NAT16	NAT16
NASP	NASP
NARFL	NARFL
NALCN-AS1	NALCN-AS1
NALCN	NALCN
NADK2	NADK2
NAA30	NAA30
NAA25	NAA25
MYT1	MYT1
MYPN	MYPN
MYO9B	MYO9B
MYO9A	MYO9A
MYO1F	MYO1F
MYO1C	MYO1C
MYO18A	MYO18A
MYH9	MYH9
MYH7B	MYH7B
MYH7	MYH7
MYEOV	MYEOV
MYBL2	MYBL2
MXD4	MXD4
MVK	MVK
MUSK	MUSK
MTOR	MTOR
MTMR11	MTMR11
MTHFD2P6	MTHFD2P6
MTFMT	MTFMT
MTERFD2	MTERFD2
MTERF	MTERF
MTCH2	MTCH2
MSRB3	MSRB3
MSRA	MSRA
MSANTD1	MSANTD1
MRPS21	MRPS21
MRPL50P1	MRPL50P1
MRPL4	MRPL4
MRPL23	MRPL23
MRPL11	MRPL11
MROH8	MROH8
MROH1	MROH1
MPPED1	MPPED1
MPP7	MPP7
MOXD1	MOXD1
MOS	MOS
MORN1	MORN1
MORF4L1P7	MORF4L1P7
MORC3	MORC3
MOCS1	MOCS1
MNAT1	MNAT1
MMAA	MMAA
MLXIPL	MLXIPL
MLLT1	MLLT1
MKLN1	MKLN1
MIER1	MIER1
MICB	MICB
MGST3	MGST3
MGEA5	MGEA5
MGAT1	MGAT1
MFSD2B	MFSD2B
MFAP2	MFAP2
METTL3	METTL3
MEPE	MEPE
MEOX2	MEOX2
MEMO1	MEMO1
MEF2D	MEF2D
MEF2C-AS1	MEF2C-AS1
MEF2A	MEF2A
MED9	MED9
MED31	MED31
MED26	MED26
MED13	MED13
MECOM	MECOM
MEAF6	MEAF6
MCPH1	MCPH1
MCMBP	MCMBP
MC3R	MC3R
MBNL1	MBNL1
MAX	MAX
MATN3	MATN3				MATN3
MAST4	MAST4
MARVELD3	MARVELD3
MARK3	MARK3
MARCH5	MARCH5
MAPKAPK5	MAPKAPK5
MAPK10	MAPK10
MAPK1	MAPK1
MAP6D1	MAP6D1
MAP4K5	MAP4K5
MAP4K3	MAP4K3
MAP3K7CL	MAP3K7CL
MAP3K3	MAP3K3
MAP3K1	MAP3K1
MAP2K6	MAP2K6
MAP2K5	MAP2K5
MAP2K4	MAP2K4
MAP2K3	MAP2K3
MAP2K2	MAP2K2				MAP2K2
MAP2K1	MAP2K1				MAP2K1
MANBAL	MANBAL
MAN1A2	MAN1A2
MALSU1	MALSU1
MACF1	MACF1
LYSMD1	LYSMD1
LUZP1	LUZP1
LTBP4	LTBP4
LTBP2	LTBP2
LTBP1	LTBP1
LSR	LSR
LSP1	LSP1
LSM4	LSM4
LSM3	LSM3
LSAMP	LSAMP
LRRK2	LRRK2
LRRK1	LRRK1
LRRFIP2	LRRFIP2
LRRC8C	LRRC8C
LRRC69	LRRC69
LRRC55	LRRC55
LRRC52	LRRC52
LRP5	LRP5				LRP5
LRP1	LRP1
LPP	LPP
LPL	LPL
LPHN1	LPHN1
LPCAT1	LPCAT1
LPAR1	LPAR1
LOXL4	LOXL4
LOXL2	LOXL2
LOXL1-AS1	LOXL1-AS1
LOXL1	LOXL1
LOX	LOX
LOC124685	LOC124685
LMNA	LMNA				LMNA
LMF2	LMF2
LMF1	LMF1
LMAN2L	LMAN2L
LINGO1	LINGO1
LINC-PINT	LINC-PINT
LIN28B	LIN28B
LIMD1	LIMD1
LIMCH1	LIMCH1
LIG1	LIG1
LIFR-AS1	LIFR-AS1
LHPP	LHPP
LGR4	LGR4
LFNG	LFNG				LFNG
LEPREL1	LEPREL1
LEF1-AS1	LEF1-AS1
LDLRAD4	LDLRAD4
LDLRAD3	LDLRAD3
LDHB	LDHB
LCORL	LCORL
LCOR	LCOR
LATS2	LATS2
LAMC1	LAMC1
LAMA5	LAMA5
LAMA2	LAMA2
LACE1	LACE1
LA16c-444G7.1	LA16c-444G7.1
L3MBTL3	L3MBTL3
KTN1	KTN1
KRT18P9	KRT18P9
KRT18P51	KRT18P51
KPNA7	KPNA7
KPNA3	KPNA3
KNOP1	KNOP1
KMT2B	KMT2B
KLHL29	KLHL29
KLF3	KLF3
KLF10	KLF10
KIFAP3	KIFAP3
KIF6	KIF6
KIF21A	KIF21A
KIF1B	KIF1B
KIF1A	KIF1A
KIF18B	KIF18B
KIF16B	KIF16B
KIF11	KIF11
KIAA1614	KIAA1614
KIAA1467	KIAA1467
KIAA1462	KIAA1462
KIAA0319	KIAA0319
KHNYN	KHNYN
KERA	KERA
KDM7A	KDM7A
KDM4C	KDM4C
KDM2A	KDM2A
KCTD9	KCTD9
KCTD7	KCTD7
KCTD19	KCTD19
KCNS3	KCNS3
KCNQ1OT1	KCNQ1OT1
KCNQ1DN	KCNQ1DN
KCNQ1	KCNQ1
KCNK9	KCNK9
KCNK5	KCNK5
KCNK2	KCNK2
KCNJ2	KCNJ2				KCNJ2
KCNJ16	KCNJ16
KCNJ15	KCNJ15
KCNIP3	KCNIP3
KCNH2	KCNH2
KCNA7	KCNA7
KBTBD7	KBTBD7
KB-1458E12.1	KB-1458E12.1
KB-1047C11.2	KB-1047C11.2
KANK3	KANK3
KANK2	KANK2
KANK1	KANK1
KALRN	KALRN
JRKL	JRKL
JAZF1	JAZF1
JAG1	JAG1				JAG1
ITSN2	ITSN2
ITPR2	ITPR2
ITPKC	ITPKC
ITPK1	ITPK1
ITGB8	ITGB8
ITGA9	ITGA9
IST1	IST1
ISOC2	ISOC2
ISM1	ISM1
ISG20	ISG20
IRF3	IRF3
IRF2BP2	IRF2BP2
IQGAP1	IQGAP1
IPPK	IPPK
IPO9-AS1	IPO9-AS1
IPO8	IPO8
IP6K3	IP6K3
INTS4L1	INTS4L1
INTS3	INTS3
INSR	INSR
INS-IGF2	INS-IGF2
INPP5E	INPP5E
INPP4A	INPP4A
INO80	INO80
INHBC	INHBC
INADL	INADL
IL20RB	IL20RB
IL17RD	IL17RD
IL16	IL16
IKZF2	IKZF2
IKBKAP	IKBKAP
IGFBP3	IGFBP3
IGF2BP3	IGF2BP3
IGF2BP2	IGF2BP2
IGF2BP1	IGF2BP1
IGDCC4	IGDCC4
IFT88	IFT88
IFT43	IFT43
IFT140	IFT140
IFNA20P	IFNA20P
IER2	IER2
IDH3A	IDH3A
ID4	ID4
ICAM3	ICAM3
ICA1	ICA1
IAH1	IAH1
HTR2B	HTR2B
HTR1B	HTR1B
HSPG2	HSPG2				HSPG2
HSPB7	HSPB7
HSPA2	HSPA2
HSP90B1	HSP90B1
HSD17B6	HSD17B6
HSD17B11	HSD17B11
HSD11B1	HSD11B1
HSCB	HSCB
HS6ST3	HS6ST3
HS6ST1	HS6ST1
HPR	HPR
HPN-AS1	HPN-AS1
HPN	HPN
HPD	HPD
HP	HP
HOXD3	HOXD3
HOXD13	HOXD13				HOXD13
HOXB3	HOXB3
HOXB-AS3	HOXB-AS3
HOXA6	HOXA6
HOXA3	HOXA3
HOXA11-AS	HOXA11-AS
HOXA-AS3	HOXA-AS3
HOTTIP	HOTTIP
HORMAD2	HORMAD2
HOMEZ	HOMEZ
HOMER2	HOMER2
HNRNPUL1	HNRNPUL1
HNRNPK	HNRNPK
HNRNPCP9	HNRNPCP9
HNRNPC	HNRNPC
HNRNPA1P67	HNRNPA1P67
HNF1A	HNF1A
HMGXB4	HMGXB4
HMGN2P11	HMGN2P11
HMGN2	HMGN2
HMGN1	HMGN1
HMGCLL1	HMGCLL1
HMGB1P37	HMGB1P37
HMG20A	HMG20A
HMCES	HMCES
HMBS	HMBS
HLX	HLX
HLCS	HLCS
HLA-F-AS1	HLA-F-AS1
HLA-F	HLA-F
HLA-DRB1	HLA-DRB1
HLA-DQB1	HLA-DQB1
HLA-AS1	HLA-AS1
HKDC1	HKDC1
HIVEP3	HIVEP3
HIVEP1	HIVEP1
HIST1H2BF	HIST1H2BF
HIRA	HIRA
HIGD1AP18	HIGD1AP18
HIF1AN	HIF1AN
HHIP-AS1	HHIP-AS1
HHIP	HHIP
HGFAC	HGFAC
HFE	HFE
HEXIM1	HEXIM1
HEXB	HEXB
HES7	HES7				HES7
HECTD4	HECTD4
HDLBP	HDLBP
HDAC9	HDAC9
HDAC11	HDAC11
HCP5	HCP5
HCN4	HCN4
HCAR1	HCAR1
HAUS2	HAUS2
HAS2-AS1	HAS2-AS1
HAO1	HAO1
HAGHL	HAGHL
H6PD	H6PD
H19	H19
GYPA	GYPA
GUSBP5	GUSBP5
GUCY1B2	GUCY1B2
GTF2H1	GTF2H1
GSTP1	GSTP1
GSN	GSN
GRPEL2	GRPEL2
GRM4	GRM4
GRK6	GRK6
GRK5	GRK5
GRIP1	GRIP1
GRID1	GRID1
GREB1	GREB1
GRB2	GRB2
GRB10	GRB10
GPX7	GPX7
GPR98	GPR98
GPR78	GPR78
GPR19	GPR19
GPR133	GPR133
GPR126	GPR126
GPLD1	GPLD1
GPHN	GPHN
GPHB5	GPHB5
GPD2	GPD2
GPATCH2	GPATCH2
GOPC	GOPC
GOLIM4	GOLIM4
GNPTAB	GNPTAB				GNPTAB
GNGT2	GNGT2
GNGT1	GNGT1
GNG7	GNG7
GNAS-AS1	GNAS-AS1
GNAS	GNAS				GNAS
GNAI2P1	GNAI2P1
GNA12	GNA12
GMNC	GMNC
GML	GML
GMDS	GMDS
GLTSCR1	GLTSCR1
GLS	GLS
GLIS3	GLIS3
GLIS1	GLIS1
GLI3	GLI3				GLI3
GLI2	GLI2
GLDN	GLDN
GLCCI1	GLCCI1
GJC1	GJC1
GIT1	GIT1
GIPC2	GIPC2
GIP	GIP
GIGYF2	GIGYF2
GIGYF1	GIGYF1
GHRHR	GHRHR				GHRHR
GGNBP1	GGNBP1
GGACT	GGACT
GFPT2	GFPT2
GDNF-AS1	GDNF-AS1
GDNF	GDNF
GCKR	GCKR
GCK	GCK
GBF1	GBF1
GBAS	GBAS
GATA2	GATA2
GAREM	GAREM
GAPDHP28	GAPDHP28
GALR1	GALR1
GALNS	GALNS				GALNS
GABPA	GABPA
GAB2	GAB2
G2E3	G2E3
FUS	FUS
FURIN	FURIN
FUBP3	FUBP3
FTH1P2	FTH1P2
FRZB	FRZB
FRY	FRY
FRK	FRK
FRA10AC1	FRA10AC1
FOXP2	FOXP2
FOXP1	FOXP1
FOXO3	FOXO3
FOXO1	FOXO1
FOXK2	FOXK2
FOXD2	FOXD2
FOXC1	FOXC1				FOXC1
FOSL2	FOSL2
FOLH1	FOLH1
FNTB	FNTB
FNIP1	FNIP1
FNDC3B	FNDC3B
FNDC3A	FNDC3A
FN1	FN1
FMN2	FMN2
FLNB-AS1	FLNB-AS1
FLNB	FLNB				FLNB
FLJ27365	FLJ27365
FLI1	FLI1
FKBP6	FKBP6
FKBP5	FKBP5
FKBP1AP3	FKBP1AP3
FIP1L1	FIP1L1
FILIP1	FILIP1
FIGN	FIGN
FIBP	FIBP
FHL2	FHL2
FHIT	FHIT
FGGY	FGGY
FGFRL1	FGFRL1
FGFR4	FGFR4
FGFR1	FGFR1
FGF2	FGF2
FGF18	FGF18
FGF1	FGF1
FGD5-AS1	FGD5-AS1
FGD5	FGD5
FEZ2	FEZ2
FER1L5	FER1L5
FER	FER
FENDRR	FENDRR
FBXW8	FBXW8
FBXW4	FBXW4
FBXO9	FBXO9
FBXO27	FBXO27
FBP1	FBP1
FBN3	FBN3
FBN2	FBN2			FBN2
FBLN5	FBLN5
FBLN1	FBLN1
FANCI	FANCI				FANCI
FANCD2OS	FANCD2OS
FANCD2	FANCD2				FANCD2
FANCC	FANCC				FANCC
FAM98A	FAM98A
FAM92B	FAM92B
FAM86B3P	FAM86B3P
FAM83H-AS1	FAM83H-AS1
FAM83C	FAM83C
FAM71D	FAM71D
FAM69B	FAM69B
FAM69A	FAM69A
FAM58BP	FAM58BP
FAM57A	FAM57A
FAM53B-AS1	FAM53B-AS1
FAM53B	FAM53B
FAM46A	FAM46A
FAM3C	FAM3C
FAM222B	FAM222B
FAM20A	FAM20A
FAM208A	FAM208A
FAM19A2	FAM19A2
FAM198A	FAM198A
FAM178B	FAM178B
FAM175B	FAM175B
FAM172BP	FAM172BP
FAM169B	FAM169B
FAM160A1	FAM160A1
FAM154A	FAM154A
FAM13A	FAM13A
FAM134A	FAM134A
FAM126B	FAM126B
FAM120A	FAM120A
FAM114A1	FAM114A1
FAM101A	FAM101A
FAF2	FAF2
F2	F2
EZH1	EZH1
EYA4	EYA4
EYA1	EYA1
EXTL3	EXTL3
EXOSC9	EXOSC9
EXOC6B	EXOC6B
EXOC4	EXOC4
EVX1	EVX1
EVI5	EVI5
EVA1C	EVA1C
EVA1B	EVA1B
ETV6	ETV6
ETV1	ETV1
ETS1	ETS1
ETAA1	ETAA1
ESR1	ESR1				ESR1
ERRFI1	ERRFI1
ERGIC2	ERGIC2
ERGIC1	ERGIC1
ERG	ERG
ERF	ERF
ERC2	ERC2
ERC1	ERC1
ERBB4	ERBB4
EPHB1	EPHB1
EPDR1	EPDR1
EPC1	EPC1
EPB41L2	EPB41L2
EPB41L1	EPB41L1
EPAS1	EPAS1
EP400NL	EP400NL
ENTPD1-AS1	ENTPD1-AS1
ENPP2	ENPP2
EML6	EML6
EML5	EML5
EMC3	EMC3
ELOVL6	ELOVL6
ELN	ELN
ELMO1	ELMO1
ELL	ELL
ELAVL1	ELAVL1
EIF6	EIF6
EIF4E2	EIF4E2
EIF4BP3	EIF4BP3
EIF3E	EIF3E
EIF2B5	EIF2B5
EIF2AK3	EIF2AK3				EIF2AK3
EHBP1L1	EHBP1L1
EHBP1	EHBP1
EFTUD1P1	EFTUD1P1
EFHC1	EFHC1
EFEMP1	EFEMP1
EFCAB5	EFCAB5
EFCAB13	EFCAB13
EDNRB	EDNRB
EDAR	EDAR
ECE1	ECE1
EBF1	EBF1
E2F7	E2F7
DYSF	DYSF
DYRK4	DYRK4
DYNC1I1	DYNC1I1
DYM	DYM				DYM
DUT	DUT
DUPD1	DUPD1
DTL	DTL
DSE	DSE
DSCR4	DSCR4
DSCAM	DSCAM
DROSHA	DROSHA
DRAM1	DRAM1
DR1	DR1
DPYSL2	DPYSL2
DPYD-AS1	DPYD-AS1
DPYD	DPYD
DPY30	DPY30
DPEP1	DPEP1
DPCD	DPCD
DOT1L	DOT1L
DOCK9	DOCK9
DOCK3	DOCK3
DNMT3B	DNMT3B
DNMT1	DNMT1
DNM3	DNM3
DNAJC10	DNAJC10
DNAH2	DNAH2
DMP1	DMP1
DMGDH	DMGDH
DLX6-AS1	DLX6-AS1
DLX5	DLX5
DLK1	DLK1
DLGAP4	DLGAP4
DLGAP1	DLGAP1
DLEU7-AS1	DLEU7-AS1
DLEU7	DLEU7
DLEU2	DLEU2
DLEU1	DLEU1
DLC1	DLC1
DKK3	DKK3
DIS3L2	DIS3L2
DIS3	DIS3
DIRC3	DIRC3
DIDO1	DIDO1
DICER1	DICER1
DHRS7	DHRS7
DHCR24	DHCR24
DGKI	DGKI
DGKH	DGKH
DENND6A	DENND6A
DENND1A	DENND1A
DEC1	DEC1
DDX59	DDX59
DDX46	DDX46
DDX4	DDX4
DDX27	DDX27
DDX19B	DDX19B
DDR2	DDR2				DDR2
DDC	DDC
DDAH1	DDAH1
DCUN1D4	DCUN1D4
DCTN2	DCTN2
DCST2	DCST2
DCDC1	DCDC1
DCC	DCC
DCBLD1	DCBLD1
DCAF7	DCAF7
DBX1	DBX1
DBIP1	DBIP1
DBF4B	DBF4B
DACH1	DACH1
DAB2IP	DAB2IP
DAB2	DAB2
DAAM2	DAAM2
DAAM1	DAAM1
CYTL1	CYTL1
CYP2C58P	CYP2C58P
CYP1A2	CYP1A2
CYP19A1	CYP19A1			CYP19A1	CYP19A1
CYP17A1	CYP17A1
CYFIP2	CYFIP2
CYCSP55	CYCSP55
CYCSP53	CYCSP53
CYCSP17	CYCSP17
CXXC5	CXXC5
CXCR5	CXCR5
CUX1	CUX1
CUL4A	CUL4A
CUL1	CUL1
CUBN	CUBN
CTSF	CTSF
CTNNA3	CTNNA3
CTIF	CTIF
CTDSPL	CTDSPL
CTDSP2	CTDSP2
CTAGE5	CTAGE5
CSMD1	CSMD1
CSGALNACT2	CSGALNACT2
CSGALNACT1	CSGALNACT1
CS	CS
CRYZL1	CRYZL1
CRYBA2	CRYBA2
CROCCP3	CROCCP3
CRK	CRK
CRISPLD2	CRISPLD2
CRISPLD1	CRISPLD1
CRIM1	CRIM1
CRHR1	CRHR1
CREBRF	CREBRF
CREB5	CREB5
CREB3L2	CREB3L2
CRADD	CRADD
CPZ	CPZ
CPPED1	CPPED1
CPNE8	CPNE8
CPNE3	CPNE3
CPNE1	CPNE1
CPN2	CPN2
CPN1	CPN1
CPED1	CPED1
CPEB1	CPEB1
CPAMD8	CPAMD8
COX7A2L	COX7A2L
COX6B1	COX6B1
COX5BP8	COX5BP8
COLGALT2	COLGALT2
COLEC12	COLEC12
COL9A2	COL9A2				COL9A2
COL7A1	COL7A1
COL6A3	COL6A3
COL6A2	COL6A2
COL6A1	COL6A1
COL2A1	COL2A1				COL2A1
COL27A1	COL27A1
COL24A1	COL24A1
COL1A2	COL1A2				COL1A2
COL16A1	COL16A1
COL15A1	COL15A1
COL14A1	COL14A1
COL11A2	COL11A2				COL11A2
COL11A1	COL11A1				COL11A1
COG6	COG6
COG4	COG4
CNOT4	CNOT4
CNNM2	CNNM2
CNKSR3	CNKSR3
CNIH3	CNIH3
CNGB3	CNGB3
CNDP2	CNDP2
CMTR2	CMTR2
CMIP	CMIP
CMAHP	CMAHP
CLOCK	CLOCK
CLNK	CLNK
CLK3	CLK3
CLIP1	CLIP1
CLIC4	CLIC4
CLHC1	CLHC1
CLDN4	CLDN4
CLASP2	CLASP2
CISH	CISH
CISD1P1	CISD1P1
CIRH1A	CIRH1A
CILP2	CILP2
CHURC1-FNTB	CHURC1-FNTB
CHSY1	CHSY1
CHST11	CHST11
CHRNB3	CHRNB3
CHRNA6	CHRNA6
CHORDC1	CHORDC1
CHMP4B	CHMP4B
CHMP3	CHMP3
CHD9	CHD9
CHD8	CHD8
CHD7	CHD7				CHD7
CHD6	CHD6
CHD2	CHD2
CHD1L	CHD1L
CHCHD3	CHCHD3
CFDP1	CFDP1
CES3	CES3
CERS2	CERS2
CERK	CERK
CEP63	CEP63
CEP250	CEP250
CEP192	CEP192
CEP135	CEP135
CEP128	CEP128
CEP120	CEP120
CEP112	CEP112
CEP104	CEP104
CENPW	CENPW
CENPP	CENPP
CENPO	CENPO
CENPM	CENPM
CENPF	CENPF
CELSR2	CELSR2
CELF6	CELF6
CECR5-AS1	CECR5-AS1
CDS2	CDS2
CDKN2C	CDKN2C
CDKN2B-AS1	CDKN2B-AS1
CDKN1A	CDKN1A
CDK6	CDK6
CDK5RAP2	CDK5RAP2
CDK17	CDK17
CDK14	CDK14
CDH22	CDH22
CDH11	CDH11
CDCA7L	CDCA7L
CDC42SE2	CDC42SE2
CDC42SE1	CDC42SE1
CDC42EP3	CDC42EP3
CDC42BPA	CDC42BPA
CDC23	CDC23
CDC20B	CDC20B
CDC14B	CDC14B
CDADC1	CDADC1
CD79B	CD79B
CD59	CD59
CD2AP	CD2AP
CD276	CD276
CCT6A	CCT6A
CCNF	CCNF
CCNE1	CCNE1
CCND3	CCND3
CCND2	CCND2
CCND1	CCND1
CCNA2	CCNA2
CCDC91	CCDC91
CCDC88A	CCDC88A
CCDC85A	CCDC85A
CCDC8	CCDC8
CCDC79	CCDC79
CCDC73	CCDC73
CCDC66	CCDC66
CCDC6	CCDC6
CCDC53	CCDC53
CCDC50	CCDC50
CCDC3	CCDC3
CCDC26	CCDC26
CCDC175	CCDC175
CCDC171	CCDC171
CCDC162P	CCDC162P
CCDC108	CCDC108
CBX6	CBX6
CBLB	CBLB
CAV2	CAV2
CATSPERB	CATSPERB
CASP16	CASP16
CASC8	CASC8
CASC20	CASC20
CASC18	CASC18
CASC17	CASC17
CASC15	CASC15
CARS	CARS
CARNS1	CARNS1
CAPZB	CAPZB
CAPZA1	CAPZA1
CAMP	CAMP
CAMKMT	CAMKMT
CAMK1D	CAMK1D
CALU	CALU
CALCR	CALCR
CALCOCO2	CALCOCO2
CALCB	CALCB
CADPS2	CADPS2
CACUL1	CACUL1
CACNA2D3	CACNA2D3
CACNA1H	CACNA1H
CACNA1D	CACNA1D
CABLES1	CABLES1
CAB39L	CAB39L
C9orf3	C9orf3
C9orf24	C9orf24
C8orf46	C8orf46
C8orf34	C8orf34
C8orf12	C8orf12
C6orf58	C6orf58
C6orf106	C6orf106
C6	C6
C5orf66	C5orf66
C5	C5
C4orf22	C4orf22
C2orf91	C2orf91
C2orf61	C2orf61
C2orf47	C2orf47
C2orf43	C2orf43
C22orf39	C22orf39
C20orf78	C20orf78
C20orf27	C20orf27
C20orf26	C20orf26
C20orf24	C20orf24
C20orf203	C20orf203
C20orf194	C20orf194
C20orf187	C20orf187
C1orf143	C1orf143
C1orf132	C1orf132
C18orf42	C18orf42
C17orf99	C17orf99
C17orf82	C17orf82
C16orf95	C16orf95
C16orf72	C16orf72
C16orf71	C16orf71
C16orf58	C16orf58
C15orf27	C15orf27
C14orf80	C14orf80
C12orf73	C12orf73
C12orf56	C12orf56
C11orf84	C11orf84
C11orf80	C11orf80
C11orf72	C11orf72
C11orf63	C11orf63
C10orf71	C10orf71
C10orf32-ASMT	C10orf32-ASMT
BZW1P1	BZW1P1
BTN3A1	BTN3A1
BTN2A1	BTN2A1
BTF3P7	BTF3P7
BTBD9	BTBD9
BSN	BSN
BRWD1-AS1	BRWD1-AS1
BRE	BRE
BRD3	BRD3
BRAP	BRAP
BPTF	BPTF
BOK	BOK
BOC	BOC
BNIPL	BNIPL
BNIP3L	BNIP3L
BNC2	BNC2
BMP6	BMP6
BMP5	BMP5
BMP2	BMP2
BMF	BMF
BLOC1S5-TXNDC5	BLOC1S5-TXNDC5
BLMH	BLMH
BLM	BLM
BIRC6	BIRC6
BIN2P1	BIN2P1
BEND6	BEND6
BDH2P1	BDH2P1
BCL9L	BCL9L
BCL9	BCL9
BCL7A	BCL7A
BCL6	BCL6
BCL2L2-PABPN1	BCL2L2-PABPN1
BCL2L2	BCL2L2
BCL2L12	BCL2L12
BCL2L11	BCL2L11
BCL11A	BCL11A
BCKDK	BCKDK
BCKDHB	BCKDHB
BBS9	BBS9				BBS9
BBS4	BBS4				BBS4
BBS1	BBS1				BBS1
BARHL2	BARHL2
BANF2	BANF2
BAIAP2	BAIAP2
BAG3	BAG3
B4GALNT3	B4GALNT3
B3GNT8	B3GNT8
B3GNT7	B3GNT7
AXIN2	AXIN2
AXIN1	AXIN1
AVL9	AVL9
AUP1	AUP1
ATXN3	ATXN3
ATXN10	ATXN10
ATP9B	ATP9B
ATP9A	ATP9A
ATP5LP4	ATP5LP4
ATP5G2	ATP5G2
ATP5C1P1	ATP5C1P1
ATP2B2	ATP2B2
ATP1B2	ATP1B2
ATL2	ATL2
ATG7	ATG7
ATG12	ATG12
ATF7	ATF7
ATF6B	ATF6B
ATF1	ATF1
ATAD5	ATAD5
ATAD2B	ATAD2B
ASXL2	ASXL2
ASTN2	ASTN2
ASPN	ASPN
ASB1	ASB1
ASAP1	ASAP1
AS3MT	AS3MT
ARSJ	ARSJ
ARSI	ARSI
ARSG	ARSG
ARSB	ARSB				ARSB
ARRDC4	ARRDC4
ARNTL	ARNTL
ARMC4	ARMC4
ARL15	ARL15
ARL14EP	ARL14EP
ARL11	ARL11
ARID5B	ARID5B
ARID4B	ARID4B
ARID3B	ARID3B
ARID1A	ARID1A
ARHGEF12	ARHGEF12
ARHGEF11	ARHGEF11
ARHGAP32	ARHGAP32
ARHGAP26	ARHGAP26
ARHGAP24	ARHGAP24
ARHGAP22	ARHGAP22
ARHGAP21	ARHGAP21
ARHGAP12	ARHGAP12
ARHGAP10	ARHGAP10
ARF4P4	ARF4P4
ARF3	ARF3
ARAP3	ARAP3
[truncated: 281 more rows]
