# Supplementary material for: Identifying therapeutic drug targets using bidirectional effect genes
Source: Nat Commun. 2021 Apr 13;12:2224. doi: 10.1038/s41467-021-21843-8 (PMC8044152; doi:10.1038/s41467-021-21843-8)
Supplement: Supplementary file 7 — Dataset 6 [file 41467_2021_21843_MOESM7_ESM.xlsx]

## Sheet: Supplementary Data 6
	Supplementary Data 6		Genetic variants found in five genes
key	chr	position	alleles	AC	Consequence	Impact	Variant_class	Gene symbol	hgvsc	hgvsp	gnomad_af
ALA56VAL	2	231925639	['G', 'A']	7	['missense_variant']	MODERATE	SNV	NPPC	ENST00000409852.2:c.167C>T	ENSP00000387159.1:p.Ala56Val	3.953e-05
ARG76SER	2	231925580	['G', 'T']	3	['missense_variant']	MODERATE	SNV	NPPC	ENST00000409852.2:c.226C>A	ENSP00000387159.1:p.Arg76Ser	6.955e-05
LYS52DEL	2	231925649	['CCTT', 'C']	3	['inframe_deletion']	MODERATE	deletion	NPPC	ENST00000409852.2:c.154_156del	ENSP00000387159.1:p.Lys52del	4.44e-06
GLN50ARG	2	231925657	['T', 'C']	3	['missense_variant']	MODERATE	SNV	NPPC	ENST00000409852.2:c.149A>G	ENSP00000387159.1:p.Gln50Arg	1.808e-05
TYR98ASP	2	231925514	['A', 'C']	2	['missense_variant']	MODERATE	SNV	NPPC	ENST00000409852.2:c.292T>G	ENSP00000387159.1:p.Tyr98Asp
ALA95SER	2	231925523	['C', 'A']	2	['missense_variant']	MODERATE	SNV	NPPC	ENST00000409852.2:c.283G>T	ENSP00000387159.1:p.Ala95Ser
GLY119ARG	2	231925451	['C', 'G']	1	['missense_variant']	MODERATE	SNV	NPPC	ENST00000409852.2:c.355G>C	ENSP00000387159.1:p.Gly119Arg
SER107TYRFSTER37	2	231925486	['G', 'GT']	1	['frameshift_variant']	HIGH	insertion	NPPC	ENST00000409852.2:c.319_320insA	ENSP00000387159.1:p.Ser107TyrfsTer37
TYR98CYS	2	231925513	['T', 'C']	1	['missense_variant']	MODERATE	SNV	NPPC	ENST00000409852.2:c.293A>G	ENSP00000387159.1:p.Tyr98Cys
PRO93SER	2	231925529	['G', 'A']	1	['missense_variant']	MODERATE	SNV	NPPC	ENST00000409852.2:c.277C>T	ENSP00000387159.1:p.Pro93Ser	4.041e-06
LEU89GLN	2	231925540	['A', 'T']	1	['missense_variant']	MODERATE	SNV	NPPC	ENST00000409852.2:c.266T>A	ENSP00000387159.1:p.Leu89Gln
ALA86PRO	2	231925550	['C', 'G']	1	['missense_variant']	MODERATE	SNV	NPPC	ENST00000409852.2:c.256G>C	ENSP00000387159.1:p.Ala86Pro
TRP85ARG	2	231925553	['A', 'G']	1	['missense_variant']	MODERATE	SNV	NPPC	ENST00000409852.2:c.253T>C	ENSP00000387159.1:p.Trp85Arg	4.063e-06
ASP74GLU	2	231925584	['G', 'C']	1	['missense_variant']	MODERATE	SNV	NPPC	ENST00000409852.2:c.222C>G	ENSP00000387159.1:p.Asp74Glu
ARG70LEU	2	231925597	['C', 'A']	1	['missense_variant']	MODERATE	SNV	NPPC	ENST00000409852.2:c.209G>T	ENSP00000387159.1:p.Arg70Leu
SER69TER	2	231925600	['G', 'T']	1	['stop_gained']	HIGH	SNV	NPPC	ENST00000409852.2:c.206C>A	ENSP00000387159.1:p.Ser69Ter
ASP54TYR	2	231925646	['C', 'A']	1	['missense_variant']	MODERATE	SNV	NPPC	ENST00000409852.2:c.160G>T	ENSP00000387159.1:p.Asp54Tyr
GLY53SER	2	231925649	['C', 'T']	1	['missense_variant']	MODERATE	SNV	NPPC	ENST00000409852.2:c.157G>A	ENSP00000387159.1:p.Gly53Ser
GLY48VAL	2	231925663	['C', 'A']	1	['missense_variant']	MODERATE	SNV	NPPC	ENST00000409852.2:c.143G>T	ENSP00000387159.1:p.Gly48Val
ALA46GLY	2	231925669	['G', 'C']	1	['missense_variant']	MODERATE	SNV	NPPC	ENST00000409852.2:c.137C>G	ENSP00000387159.1:p.Ala46Gly
ARG33GLN	2	231925708	['C', 'T']	1	['missense_variant']	MODERATE	SNV	NPPC	ENST00000409852.2:c.98G>A	ENSP00000387159.1:p.Arg33Gln	5.646e-06
PRO32LEU	2	231925711	['G', 'A']	1	['missense_variant']	MODERATE	SNV	NPPC	ENST00000409852.2:c.95C>T	ENSP00000387159.1:p.Pro32Leu
SER21PRO	2	231926189	['A', 'G']	1	['missense_variant']	MODERATE	SNV	NPPC	ENST00000409852.2:c.61T>C	ENSP00000387159.1:p.Ser21Pro	3.395e-05
SER17CYS	2	231926200	['G', 'C']	1	['missense_variant']	MODERATE	SNV	NPPC	ENST00000409852.2:c.50C>G	ENSP00000387159.1:p.Ser17Cys
THR14_LEU16DUP	2	231926201	['A', 'AGAGCAGCGT']	1	['inframe_insertion']	MODERATE	insertion	NPPC	ENST00000409852.2:c.40_48dup	ENSP00000387159.1:p.Thr14_Leu16dup
PRO260LEU	4	1801874	['C', 'T']	8	['missense_variant']	MODERATE	SNV	FGFR3	ENST00000340107.8:c.779C>T	ENSP00000339824.4:p.Pro260Leu	2.506e-05
VAL50PHE	4	1799292	['G', 'T']	7	['missense_variant']	MODERATE	SNV	FGFR3	ENST00000340107.8:c.148G>T	ENSP00000339824.4:p.Val50Phe
ARG238GLN	4	1801717	['G', 'A']	7	['missense_variant']	MODERATE	SNV	FGFR3	ENST00000340107.8:c.713G>A	ENSP00000339824.4:p.Arg238Gln	0.0005001
ILE416MET	4	1804496	['C', 'G']	7	['missense_variant']	MODERATE	SNV	FGFR3	ENST00000340107.8:c.1248C>G	ENSP00000339824.4:p.Ile416Met
ALA571VAL	4	1805810	['C', 'T']	7	['missense_variant']	MODERATE	SNV	FGFR3	ENST00000340107.8:c.1712C>T	ENSP00000339824.4:p.Ala571Val	0.00015
SER766LEU	4	1807132	['C', 'T']	7	['missense_variant']	MODERATE	SNV	FGFR3	ENST00000340107.8:c.2297C>T	ENSP00000339824.4:p.Ser766Leu	5.467e-05
GLU135LYS	4	1799770	['G', 'A']	6	['missense_variant']	MODERATE	SNV	FGFR3	ENST00000340107.8:c.403G>A	ENSP00000339824.4:p.Glu135Lys	1.201e-05
ARG441GLY	4	1804872	['C', 'G']	6	['missense_variant']	MODERATE	SNV	FGFR3	ENST00000340107.8:c.1321C>G	ENSP00000339824.4:p.Arg441Gly
PRO575LEU	4	1805822	['C', 'T']	6	['missense_variant']	MODERATE	SNV	FGFR3	ENST00000340107.8:c.1724C>T	ENSP00000339824.4:p.Pro575Leu
GLU629LYS	4	1806093	['G', 'A']	6	['missense_variant']	MODERATE	SNV	FGFR3	ENST00000340107.8:c.1885G>A	ENSP00000339824.4:p.Glu629Lys	0.0001799
SER695PHE	4	1806593	['C', 'T']	6	['missense_variant']	MODERATE	SNV	FGFR3	ENST00000340107.8:c.2084C>T	ENSP00000339824.4:p.Ser695Phe	1.199e-05
PRO63ARG	4	1799332	['C', 'G']	5	['missense_variant']	MODERATE	SNV	FGFR3	ENST00000340107.8:c.188C>G	ENSP00000339824.4:p.Pro63Arg	3.27e-05
ARG116HIS	4	1799491	['G', 'A']	5	['missense_variant']	MODERATE	SNV	FGFR3	ENST00000340107.8:c.347G>A	ENSP00000339824.4:p.Arg116His	4.179e-05
ARG158GLN	4	1801394	['G', 'A']	5	['missense_variant']	MODERATE	SNV	FGFR3	ENST00000340107.8:c.473G>A	ENSP00000339824.4:p.Arg158Gln	5.848e-05
ARG359GLN	4	1803059	['G', 'A']	5	['missense_variant']	MODERATE	SNV	FGFR3	ENST00000340107.8:c.1076G>A	ENSP00000339824.4:p.Arg359Gln	3.635e-05
GLU362GLN	4	1804332	['G', 'C']	5	['missense_variant', 'splice_region_variant']	MODERATE	SNV	FGFR3	ENST00000340107.8:c.1084G>C	ENSP00000339824.4:p.Glu362Gln	1.24e-05
ARG401CYS	4	1804449	['C', 'T']	5	['missense_variant']	MODERATE	SNV	FGFR3	ENST00000340107.8:c.1201C>T	ENSP00000339824.4:p.Arg401Cys	1.602e-05
GLU460GLN	4	1804929	['G', 'C']	5	['missense_variant']	MODERATE	SNV	FGFR3	ENST00000340107.8:c.1378G>C	ENSP00000339824.4:p.Glu460Gln	6.394e-06
SER612TYR	4	1805933	['C', 'A']	5	['missense_variant']	MODERATE	SNV	FGFR3	ENST00000340107.8:c.1835C>A	ENSP00000339824.4:p.Ser612Tyr	1.21e-05
ASN720SER	4	1806668	['A', 'G']	5	['missense_variant']	MODERATE	SNV	FGFR3	ENST00000340107.8:c.2159A>G	ENSP00000339824.4:p.Asn720Ser	6.808e-05
ARG730GLN	4	1806843	['G', 'A']	5	['missense_variant']	MODERATE	SNV	FGFR3	ENST00000340107.8:c.2189G>A	ENSP00000339824.4:p.Arg730Gln	3.346e-05
ALA767VAL	4	1807135	['C', 'T']	5	['missense_variant']	MODERATE	SNV	FGFR3	ENST00000340107.8:c.2300C>T	ENSP00000339824.4:p.Ala767Val	6.358e-05
ARG807TRP	4	1807254	['C', 'T']	5	['missense_variant']	MODERATE	SNV	FGFR3	ENST00000340107.8:c.2419C>T	ENSP00000339824.4:p.Arg807Trp	1.83e-05
GLY44SER	4	1799274	['G', 'A']	4	['missense_variant']	MODERATE	SNV	FGFR3	ENST00000340107.8:c.130G>A	ENSP00000339824.4:p.Gly44Ser	0.0002246
SER187TYR	4	1801481	['C', 'A']	4	['missense_variant']	MODERATE	SNV	FGFR3	ENST00000340107.8:c.560C>A	ENSP00000339824.4:p.Ser187Tyr	2.517e-05
PHE195LEU	4	1801506	['C', 'G']	4	['missense_variant']	MODERATE	SNV	FGFR3	ENST00000340107.8:c.585C>G	ENSP00000339824.4:p.Phe195Leu	1.841e-05
ILE285VAL	4	1801948	['A', 'G']	4	['missense_variant']	MODERATE	SNV	FGFR3	ENST00000340107.8:c.853A>G	ENSP00000339824.4:p.Ile285Val	2.405e-05
ALA371VAL	4	1804360	['C', 'T']	4	['missense_variant']	MODERATE	SNV	FGFR3	ENST00000340107.8:c.1112C>T	ENSP00000339824.4:p.Ala371Val	2.814e-05
PRO403ALA	4	1804455	['C', 'G']	4	['missense_variant']	MODERATE	SNV	FGFR3	ENST00000340107.8:c.1207C>G	ENSP00000339824.4:p.Pro403Ala	2.404e-05
THR452MET	4	1804906	['C', 'T']	4	['missense_variant']	MODERATE	SNV	FGFR3	ENST00000340107.8:c.1355C>T	ENSP00000339824.4:p.Thr452Met	0.001288
ALA502THR	4	1805440	['G', 'A']	4	['missense_variant']	MODERATE	SNV	FGFR3	ENST00000340107.8:c.1504G>A	ENSP00000339824.4:p.Ala502Thr	5.663e-05
ALA561PRO	4	1805779	['G', 'C']	4	['missense_variant']	MODERATE	SNV	FGFR3	ENST00000340107.8:c.1681G>C	ENSP00000339824.4:p.Ala561Pro	2.022e-05
THR654SER	4	1806169	['C', 'G']	4	['missense_variant']	MODERATE	SNV	FGFR3	ENST00000340107.8:c.1961C>G	ENSP00000339824.4:p.Thr654Ser	8.044e-06
GLU58LYS	4	1799316	['G', 'A']	3	['missense_variant']	MODERATE	SNV	FGFR3	ENST00000340107.8:c.172G>A	ENSP00000339824.4:p.Glu58Lys	8.133e-06
GLY65ARG	4	1799337	['G', 'A']	3	['missense_variant']	MODERATE	SNV	FGFR3	ENST00000340107.8:c.193G>A	ENSP00000339824.4:p.Gly65Arg	0.001076
ARG112GLN	4	1799479	['G', 'A']	3	['missense_variant']	MODERATE	SNV	FGFR3	ENST00000340107.8:c.335G>A	ENSP00000339824.4:p.Arg112Gln	0.0002287
VAL117ILE	4	1799493	['G', 'A']	3	['missense_variant']	MODERATE	SNV	FGFR3	ENST00000340107.8:c.349G>A	ENSP00000339824.4:p.Val117Ile	7.213e-05
SER130TYR	4	1799756	['C', 'A']	3	['missense_variant']	MODERATE	SNV	FGFR3	ENST00000340107.8:c.389C>A	ENSP00000339824.4:p.Ser130Tyr
VAL172ILE	4	1801435	['G', 'A']	3	['missense_variant']	MODERATE	SNV	FGFR3	ENST00000340107.8:c.514G>A	ENSP00000339824.4:p.Val172Ile	6.673e-05
ARG322HIS	4	1802948	['G', 'A']	3	['missense_variant']	MODERATE	SNV	FGFR3	ENST00000340107.8:c.965G>A	ENSP00000339824.4:p.Arg322His	8.682e-06
ARG331GLN	4	1802975	['G', 'A']	3	['missense_variant']	MODERATE	SNV	FGFR3	ENST00000340107.8:c.992G>A	ENSP00000339824.4:p.Arg331Gln	2.193e-05
VAL355ILE	4	1803046	['G', 'A']	3	['missense_variant']	MODERATE	SNV	FGFR3	ENST00000340107.8:c.1063G>A	ENSP00000339824.4:p.Val355Ile	1.34e-05
ARG359PROFSTER11	4	1803054	['G', 'GC']	3	['frameshift_variant']	HIGH	insertion	FGFR3	ENST00000340107.8:c.1075dup	ENSP00000339824.4:p.Arg359ProfsTer11
ARG423GLN	4	1804516	['G', 'A']	3	['missense_variant']	MODERATE	SNV	FGFR3	ENST00000340107.8:c.1268G>A	ENSP00000339824.4:p.Arg423Gln	2.414e-05
ARG441HIS	4	1804873	['G', 'A']	3	['missense_variant']	MODERATE	SNV	FGFR3	ENST00000340107.8:c.1322G>A	ENSP00000339824.4:p.Arg441His	3.84e-05
ALA443THR	4	1804878	['G', 'A']	3	['missense_variant']	MODERATE	SNV	FGFR3	ENST00000340107.8:c.1327G>A	ENSP00000339824.4:p.Ala443Thr	1.28e-05
LYS519ARG	4	1805574	['A', 'G']	3	['missense_variant']	MODERATE	SNV	FGFR3	ENST00000340107.8:c.1556A>G	ENSP00000339824.4:p.Lys519Arg	5.583e-05
SER522LEU	4	1805583	['C', 'T']	3	['missense_variant']	MODERATE	SNV	FGFR3	ENST00000340107.8:c.1565C>T	ENSP00000339824.4:p.Ser522Leu	7.975e-06
ILE540VAL	4	1805636	['A', 'G']	3	['missense_variant']	MODERATE	SNV	FGFR3	ENST00000340107.8:c.1618A>G	ENSP00000339824.4:p.Ile540Val	1.196e-05
PRO574LEU	4	1805819	['C', 'T']	3	['missense_variant']	MODERATE	SNV	FGFR3	ENST00000340107.8:c.1721C>T	ENSP00000339824.4:p.Pro574Leu	2.033e-05
GLU588LYS	4	1805860	['G', 'A']	3	['missense_variant']	MODERATE	SNV	FGFR3	ENST00000340107.8:c.1762G>A	ENSP00000339824.4:p.Glu588Lys	6.825e-05
ALA611VAL	4	1805930	['C', 'T']	3	['missense_variant']	MODERATE	SNV	FGFR3	ENST00000340107.8:c.1832C>T	ENSP00000339824.4:p.Ala611Val	2.42e-05
GLY775ASP	4	1807159	['G', 'A']	3	['missense_variant']	MODERATE	SNV	FGFR3	ENST00000340107.8:c.2324G>A	ENSP00000339824.4:p.Gly775Asp	3.19e-05
GLU28GLN	4	1794016	['G', 'C']	2	['missense_variant']	MODERATE	SNV	FGFR3	ENST00000340107.8:c.82G>C	ENSP00000339824.4:p.Glu28Gln
VAL82ALA	4	1799389	['T', 'C']	2	['missense_variant']	MODERATE	SNV	FGFR3	ENST00000340107.8:c.245T>C	ENSP00000339824.4:p.Val82Ala
GLY105ARG	4	1799457	['G', 'A']	2	['missense_variant']	MODERATE	SNV	FGFR3	ENST00000340107.8:c.313G>A	ENSP00000339824.4:p.Gly105Arg	9.258e-06
ARG110GLN	4	1799473	['G', 'A']	2	['missense_variant']	MODERATE	SNV	FGFR3	ENST00000340107.8:c.329G>A	ENSP00000339824.4:p.Arg110Gln	7.051e-05
ARG175HIS	4	1801445	['G', 'A']	2	['missense_variant']	MODERATE	SNV	FGFR3	ENST00000340107.8:c.524G>A	ENSP00000339824.4:p.Arg175His	3.978e-05
ALA179THR	4	1801456	['G', 'A']	2	['missense_variant']	MODERATE	SNV	FGFR3	ENST00000340107.8:c.535G>A	ENSP00000339824.4:p.Ala179Thr
GLY197SER	4	1801510	['G', 'A']	2	['missense_variant']	MODERATE	SNV	FGFR3	ENST00000340107.8:c.589G>A	ENSP00000339824.4:p.Gly197Ser	6.04e-06
PHE385LEU	4	1804401	['T', 'C']	2	['missense_variant']	MODERATE	SNV	FGFR3	ENST00000340107.8:c.1153T>C	ENSP00000339824.4:p.Phe385Leu	7.986e-06
PHE386ILE	4	1804404	['T', 'A']	2	['missense_variant']	MODERATE	SNV	FGFR3	ENST00000340107.8:c.1156T>A	ENSP00000339824.4:p.Phe386Ile	7.985e-06
VAL413GLY	4	1804486	['T', 'G']	2	['missense_variant']	MODERATE	SNV	FGFR3	ENST00000340107.8:c.1238T>G	ENSP00000339824.4:p.Val413Gly
SER426PHE	4	1804828	['C', 'T']	2	['missense_variant']	MODERATE	SNV	FGFR3	ENST00000340107.8:c.1277C>T	ENSP00000339824.4:p.Ser426Phe	1.281e-05
ALA454SER	4	1804911	['G', 'T']	2	['missense_variant']	MODERATE	SNV	FGFR3	ENST00000340107.8:c.1360G>T	ENSP00000339824.4:p.Ala454Ser	2.563e-05
ARG473GLY	4	1804968	['C', 'G']	2	['missense_variant', 'splice_region_variant']	MODERATE	SNV	FGFR3	ENST00000340107.8:c.1417C>G	ENSP00000339824.4:p.Arg473Gly
ARG500GLN	4	1805435	['G', 'A']	2	['missense_variant']	MODERATE	SNV	FGFR3	ENST00000340107.8:c.1499G>A	ENSP00000339824.4:p.Arg500Gln	8.084e-06
ASN542SER	4	1805643	['A', 'G']	2	['missense_variant']	MODERATE	SNV	FGFR3	ENST00000340107.8:c.1625A>G	ENSP00000339824.4:p.Asn542Ser	3.99e-06
LEU544ARG	4	1805649	['T', 'G']	2	['missense_variant']	MODERATE	SNV	FGFR3	ENST00000340107.8:c.1631T>G	ENSP00000339824.4:p.Leu544Arg
VAL555MET	4	1805761	['G', 'A']	2	['missense_variant']	MODERATE	SNV	FGFR3	ENST00000340107.8:c.1663G>A	ENSP00000339824.4:p.Val555Met	0.0001457
GLU608GLY	4	1805921	['A', 'G']	2	['missense_variant']	MODERATE	SNV	FGFR3	ENST00000340107.8:c.1823A>G	ENSP00000339824.4:p.Glu608Gly	4.018e-06
THR691MET	4	1806581	['C', 'T']	2	['missense_variant']	MODERATE	SNV	FGFR3	ENST00000340107.8:c.2072C>T	ENSP00000339824.4:p.Thr691Met	3.995e-06
HIS734ARG	4	1806855	['A', 'G']	2	['missense_variant']	MODERATE	SNV	FGFR3	ENST00000340107.8:c.2201A>G	ENSP00000339824.4:p.His734Arg	4.121e-06
	4	1806935	['G', 'A']	2	['splice_donor_variant']	HIGH	SNV	FGFR3	ENST00000340107.8:c.2280+1G>A		4.584e-06
PRO774LEU	4	1807156	['C', 'T']	2	['missense_variant']	MODERATE	SNV	FGFR3	ENST00000340107.8:c.2321C>T	ENSP00000339824.4:p.Pro774Leu	1.835e-05
GLY786ARG	4	1807191	['G', 'C']	2	['missense_variant']	MODERATE	SNV	FGFR3	ENST00000340107.8:c.2356G>C	ENSP00000339824.4:p.Gly786Arg
VAL790ALA	4	1807204	['T', 'C']	2	['missense_variant']	MODERATE	SNV	FGFR3	ENST00000340107.8:c.2369T>C	ENSP00000339824.4:p.Val790Ala
ARG807GLN	4	1807255	['G', 'A']	2	['missense_variant']	MODERATE	SNV	FGFR3	ENST00000340107.8:c.2420G>A	ENSP00000339824.4:p.Arg807Gln	2.789e-05
THR808LYS	4	1807258	['C', 'A']	2	['missense_variant']	MODERATE	SNV	FGFR3	ENST00000340107.8:c.2423C>A	ENSP00000339824.4:p.Thr808Lys	4.671e-06
ALA15_ILE16INSMETALA	4	1793974	['G', 'GTGGCCA']	1	['inframe_insertion']	MODERATE	insertion	FGFR3	ENST00000340107.8:c.42_47dup	ENSP00000339824.4:p.Ala15_Ile16insMetAla
LEU25PHE	4	1794009	['G', 'C']	1	['missense_variant']	MODERATE	SNV	FGFR3	ENST00000340107.8:c.75G>C	ENSP00000339824.4:p.Leu25Phe
GLU37LYS	4	1794043	['G', 'A']	1	['missense_variant', 'splice_region_variant']	MODERATE	SNV	FGFR3	ENST00000340107.8:c.109G>A	ENSP00000339824.4:p.Glu37Lys
LEU49VAL	4	1799289	['T', 'G']	1	['missense_variant']	MODERATE	SNV	FGFR3	ENST00000340107.8:c.145T>G	ENSP00000339824.4:p.Leu49Val	4.064e-06
VAL50ILE	4	1799292	['G', 'A']	1	['missense_variant']	MODERATE	SNV	FGFR3	ENST00000340107.8:c.148G>A	ENSP00000339824.4:p.Val50Ile
SER53ARG	4	1799303	['C', 'A']	1	['missense_variant']	MODERATE	SNV	FGFR3	ENST00000340107.8:c.159C>A	ENSP00000339824.4:p.Ser53Arg
GLY54ARG	4	1799304	['G', 'A']	1	['missense_variant']	MODERATE	SNV	FGFR3	ENST00000340107.8:c.160G>A	ENSP00000339824.4:p.Gly54Arg	4.064e-05
ALA56THR	4	1799310	['G', 'A']	1	['missense_variant']	MODERATE	SNV	FGFR3	ENST00000340107.8:c.166G>A	ENSP00000339824.4:p.Ala56Thr
PRO62THR	4	1799328	['C', 'A']	1	['missense_variant']	MODERATE	SNV	FGFR3	ENST00000340107.8:c.184C>A	ENSP00000339824.4:p.Pro62Thr
PRO91LEU	4	1799416	['C', 'T']	1	['missense_variant']	MODERATE	SNV	FGFR3	ENST00000340107.8:c.272C>T	ENSP00000339824.4:p.Pro91Leu	0.0001755
ARG93GLN	4	1799422	['G', 'A']	1	['missense_variant']	MODERATE	SNV	FGFR3	ENST00000340107.8:c.278G>A	ENSP00000339824.4:p.Arg93Gln	1.687e-05
ARG110TRP	4	1799472	['C', 'T']	1	['missense_variant']	MODERATE	SNV	FGFR3	ENST00000340107.8:c.328C>T	ENSP00000339824.4:p.Arg110Trp	1.502e-05
LEU118VAL	4	1799496	['C', 'G']	1	['missense_variant']	MODERATE	SNV	FGFR3	ENST00000340107.8:c.352C>G	ENSP00000339824.4:p.Leu118Val	1.215e-05
SER130PHE	4	1799756	['C', 'T']	1	['missense_variant']	MODERATE	SNV	FGFR3	ENST00000340107.8:c.389C>T	ENSP00000339824.4:p.Ser130Phe	1.201e-05
SER131PRO	4	1799758	['T', 'C']	1	['missense_variant']	MODERATE	SNV	FGFR3	ENST00000340107.8:c.391T>C	ENSP00000339824.4:p.Ser131Pro	8.006e-06
GLY137ARG	4	1799776	['G', 'A']	1	['missense_variant']	MODERATE	SNV	FGFR3	ENST00000340107.8:c.409G>A	ENSP00000339824.4:p.Gly137Arg	1.601e-05
	4	1799792	['AGGACACAGGTGT', 'A']	1	['inframe_deletion']	MODERATE	deletion	FGFR3	ENST00000340107.8:c.436_445+2del		1.201e-05
PRO151LEU	4	1801373	['C', 'T']	1	['missense_variant']	MODERATE	SNV	FGFR3	ENST00000340107.8:c.452C>T	ENSP00000339824.4:p.Pro151Leu
ARG155TRP	4	1801384	['C', 'T']	1	['missense_variant']	MODERATE	SNV	FGFR3	ENST00000340107.8:c.463C>T	ENSP00000339824.4:p.Arg155Trp	6.532e-06
ARG158TRP	4	1801393	['C', 'T']	1	['missense_variant']	MODERATE	SNV	FGFR3	ENST00000340107.8:c.472C>T	ENSP00000339824.4:p.Arg158Trp	6.503e-06
LYS161GLU	4	1801402	['A', 'G']	1	['missense_variant']	MODERATE	SNV	FGFR3	ENST00000340107.8:c.481A>G	ENSP00000339824.4:p.Lys161Glu
ARG173HIS	4	1801439	['G', 'A']	1	['missense_variant']	MODERATE	SNV	FGFR3	ENST00000340107.8:c.518G>A	ENSP00000339824.4:p.Arg173His	3.997e-05
ILE186VAL	4	1801477	['A', 'G']	1	['missense_variant']	MODERATE	SNV	FGFR3	ENST00000340107.8:c.556A>G	ENSP00000339824.4:p.Ile186Val
ILE186ASN	4	1801478	['T', 'A']	1	['missense_variant']	MODERATE	SNV	FGFR3	ENST00000340107.8:c.557T>A	ENSP00000339824.4:p.Ile186Asn
GLY192SER	4	1801495	['G', 'A']	1	['missense_variant']	MODERATE	SNV	FGFR3	ENST00000340107.8:c.574G>A	ENSP00000339824.4:p.Gly192Ser
GLN210HIS	4	1801634	['G', 'T']	1	['missense_variant']	MODERATE	SNV	FGFR3	ENST00000340107.8:c.630G>T	ENSP00000339824.4:p.Gln210His
VAL229ILE	4	1801689	['G', 'A']	1	['missense_variant']	MODERATE	SNV	FGFR3	ENST00000340107.8:c.685G>A	ENSP00000339824.4:p.Val229Ile
GLU247LYS	4	1801743	['G', 'A']	1	['missense_variant', 'splice_region_variant']	MODERATE	SNV	FGFR3	ENST00000340107.8:c.739G>A	ENSP00000339824.4:p.Glu247Lys	1.336e-05
SER249PHE	4	1801841	['C', 'T']	1	['missense_variant']	MODERATE	SNV	FGFR3	ENST00000340107.8:c.746C>T	ENSP00000339824.4:p.Ser249Phe	1.257e-05
ARG252TRP	4	1801849	['C', 'T']	1	['missense_variant']	MODERATE	SNV	FGFR3	ENST00000340107.8:c.754C>T	ENSP00000339824.4:p.Arg252Trp
ASP270ASN	4	1801903	['G', 'A']	1	['missense_variant']	MODERATE	SNV	FGFR3	ENST00000340107.8:c.808G>A	ENSP00000339824.4:p.Asp270Asn	9.319e-05
PRO304SER	4	1802005	['C', 'T']	1	['missense_variant']	MODERATE	SNV	FGFR3	ENST00000340107.8:c.910C>T	ENSP00000339824.4:p.Pro304Ser
ASP320ASN	4	1802941	['G', 'A']	1	['missense_variant']	MODERATE	SNV	FGFR3	ENST00000340107.8:c.958G>A	ENSP00000339824.4:p.Asp320Asn	4.327e-06
VAL321MET	4	1802944	['G', 'A']	1	['missense_variant']	MODERATE	SNV	FGFR3	ENST00000340107.8:c.961G>A	ENSP00000339824.4:p.Val321Met	2.6e-05
ARG324CYS	4	1802953	['C', 'T']	1	['missense_variant']	MODERATE	SNV	FGFR3	ENST00000340107.8:c.970C>T	ENSP00000339824.4:p.Arg324Cys	1.3e-05
ARG324HIS	4	1802954	['G', 'A']	1	['missense_variant']	MODERATE	SNV	FGFR3	ENST00000340107.8:c.971G>A	ENSP00000339824.4:p.Arg324His	1.734e-05
SER329LEU	4	1802969	['C', 'T']	1	['missense_variant']	MODERATE	SNV	FGFR3	ENST00000340107.8:c.986C>T	ENSP00000339824.4:p.Ser329Leu	3.071e-05
GLU335LYS	4	1802986	['G', 'A']	1	['missense_variant']	MODERATE	SNV	FGFR3	ENST00000340107.8:c.1003G>A	ENSP00000339824.4:p.Glu335Lys	4.893e-05
THR341ILE	4	1803005	['C', 'T']	1	['missense_variant']	MODERATE	SNV	FGFR3	ENST00000340107.8:c.1022C>T	ENSP00000339824.4:p.Thr341Ile
VAL346MET	4	1803019	['G', 'A']	1	['missense_variant']	MODERATE	SNV	FGFR3	ENST00000340107.8:c.1036G>A	ENSP00000339824.4:p.Val346Met	1.743e-05
GLY357ARG	4	1803052	['G', 'A']	1	['missense_variant']	MODERATE	SNV	FGFR3	ENST00000340107.8:c.1069G>A	ENSP00000339824.4:p.Gly357Arg	2.247e-05
ARG359TER	4	1803058	['C', 'T']	1	['stop_gained']	HIGH	SNV	FGFR3	ENST00000340107.8:c.1075C>T	ENSP00000339824.4:p.Arg359Ter	1.821e-05
ALA360THR	4	1803061	['G', 'A']	1	['missense_variant']	MODERATE	SNV	FGFR3	ENST00000340107.8:c.1078G>A	ENSP00000339824.4:p.Ala360Thr
ASP369TYR	4	1804353	['G', 'T']	1	['missense_variant']	MODERATE	SNV	FGFR3	ENST00000340107.8:c.1105G>T	ENSP00000339824.4:p.Asp369Tyr
ALA376GLY	4	1804375	['C', 'G']	1	['missense_variant']	MODERATE	SNV	FGFR3	ENST00000340107.8:c.1127C>G	ENSP00000339824.4:p.Ala376Gly
ILE378SER	4	1804381	['T', 'G']	1	['missense_variant']	MODERATE	SNV	FGFR3	ENST00000340107.8:c.1133T>G	ENSP00000339824.4:p.Ile378Ser
LEU379ILE	4	1804383	['C', 'A']	1	['missense_variant']	MODERATE	SNV	FGFR3	ENST00000340107.8:c.1135C>A	ENSP00000339824.4:p.Leu379Ile
SER380ARG	4	1804388	['C', 'A']	1	['missense_variant']	MODERATE	SNV	FGFR3	ENST00000340107.8:c.1140C>A	ENSP00000339824.4:p.Ser380Arg
ILE389PHE	4	1804413	['A', 'T']	1	['missense_variant']	MODERATE	SNV	FGFR3	ENST00000340107.8:c.1165A>T	ENSP00000339824.4:p.Ile389Phe
ILE389ASN	4	1804414	['T', 'A']	1	['missense_variant']	MODERATE	SNV	FGFR3	ENST00000340107.8:c.1166T>A	ENSP00000339824.4:p.Ile389Asn
ALA394DUP	4	1804423	['T', 'TGGC']	1	['inframe_insertion']	MODERATE	insertion	FGFR3	ENST00000340107.8:c.1179_1181dup	ENSP00000339824.4:p.Ala394dup
ARG399CYS	4	1804443	['C', 'T']	1	['missense_variant']	MODERATE	SNV	FGFR3	ENST00000340107.8:c.1195C>T	ENSP00000339824.4:p.Arg399Cys	3.205e-05
LYS406GLU	4	1804464	['A', 'G']	1	['missense_variant']	MODERATE	SNV	FGFR3	ENST00000340107.8:c.1216A>G	ENSP00000339824.4:p.Lys406Glu	4e-06
LYS415ARG	4	1804492	['A', 'G']	1	['missense_variant']	MODERATE	SNV	FGFR3	ENST00000340107.8:c.1244A>G	ENSP00000339824.4:p.Lys415Arg	8.009e-06
LYS415ASN	4	1804493	['G', 'C']	1	['missense_variant']	MODERATE	SNV	FGFR3	ENST00000340107.8:c.1245G>C	ENSP00000339824.4:p.Lys415Asn	1.202e-05
VAL425LEU	4	1804824	['G', 'C']	1	['missense_variant', 'splice_region_variant']	MODERATE	SNV	FGFR3	ENST00000340107.8:c.1273G>C	ENSP00000339824.4:p.Val425Leu	6.405e-06
SER432PHE	4	1804846	['C', 'T']	1	['missense_variant']	MODERATE	SNV	FGFR3	ENST00000340107.8:c.1295C>T	ENSP00000339824.4:p.Ser432Phe
ARG441CYS	4	1804872	['C', 'T']	1	['missense_variant']	MODERATE	SNV	FGFR3	ENST00000340107.8:c.1321C>T	ENSP00000339824.4:p.Arg441Cys	2.56e-05
SER446PHE	4	1804888	['C', 'T']	1	['missense_variant']	MODERATE	SNV	FGFR3	ENST00000340107.8:c.1337C>T	ENSP00000339824.4:p.Ser446Phe	2.561e-05
PRO451ALA	4	1804902	['C', 'G']	1	['missense_variant']	MODERATE	SNV	FGFR3	ENST00000340107.8:c.1351C>G	ENSP00000339824.4:p.Pro451Ala
ASP464ASN	4	1804941	['G', 'A']	1	['missense_variant']	MODERATE	SNV	FGFR3	ENST00000340107.8:c.1390G>A	ENSP00000339824.4:p.Asp464Asn
MET490THR	4	1805405	['T', 'C']	1	['missense_variant']	MODERATE	SNV	FGFR3	ENST00000340107.8:c.1469T>C	ENSP00000339824.4:p.Met490Thr
ILE494VAL	4	1805416	['A', 'G']	1	['missense_variant']	MODERATE	SNV	FGFR3	ENST00000340107.8:c.1480A>G	ENSP00000339824.4:p.Ile494Val	4.034e-06
LYS498GLU	4	1805428	['A', 'G']	1	['missense_variant']	MODERATE	SNV	FGFR3	ENST00000340107.8:c.1492A>G	ENSP00000339824.4:p.Lys498Glu	8.069e-06
ARG500TRP	4	1805434	['C', 'T']	1	['missense_variant']	MODERATE	SNV	FGFR3	ENST00000340107.8:c.1498C>T	ENSP00000339824.4:p.Arg500Trp	8.09e-05
ASP515ASN	4	1805561	['G', 'A']	1	['missense_variant', 'splice_region_variant']	MODERATE	SNV	FGFR3	ENST00000340107.8:c.1543G>A	ENSP00000339824.4:p.Asp515Asn	4.79e-05
ASP518ALA	4	1805571	['A', 'C']	1	['missense_variant']	MODERATE	SNV	FGFR3	ENST00000340107.8:c.1553A>C	ENSP00000339824.4:p.Asp518Ala	3.989e-06
ASP518VAL	4	1805571	['A', 'T']	1	['missense_variant']	MODERATE	SNV	FGFR3	ENST00000340107.8:c.1553A>T	ENSP00000339824.4:p.Asp518Val
LYS519GLN	4	1805573	['A', 'C']	1	['missense_variant']	MODERATE	SNV	FGFR3	ENST00000340107.8:c.1555A>C	ENSP00000339824.4:p.Lys519Gln	1.196e-05
LYS519GLU	4	1805573	['A', 'G']	1	['missense_variant']	MODERATE	SNV	FGFR3	ENST00000340107.8:c.1555A>G	ENSP00000339824.4:p.Lys519Glu	3.988e-06
ASN542ASP	4	1805642	['A', 'G']	1	['missense_variant']	MODERATE	SNV	FGFR3	ENST00000340107.8:c.1624A>G	ENSP00000339824.4:p.Asn542Asp	3.989e-06
THR548MET	4	1805661	['C', 'T']	1	['missense_variant']	MODERATE	SNV	FGFR3	ENST00000340107.8:c.1643C>T	ENSP00000339824.4:p.Thr548Met
GLY550SER	4	1805666	['G', 'A']	1	['missense_variant']	MODERATE	SNV	FGFR3	ENST00000340107.8:c.1648G>A	ENSP00000339824.4:p.Gly550Ser
VAL555LEU	4	1805761	['G', 'C']	1	['missense_variant']	MODERATE	SNV	FGFR3	ENST00000340107.8:c.1663G>C	ENSP00000339824.4:p.Val555Leu	4.048e-06
TYR559CYS	4	1805774	['A', 'G']	1	['missense_variant']	MODERATE	SNV	FGFR3	ENST00000340107.8:c.1676A>G	ENSP00000339824.4:p.Tyr559Cys
ARG570GLN	4	1805807	['G', 'A']	1	['missense_variant']	MODERATE	SNV	FGFR3	ENST00000340107.8:c.1709G>A	ENSP00000339824.4:p.Arg570Gln
SER580PHE	4	1805837	['C', 'T']	1	['missense_variant']	MODERATE	SNV	FGFR3	ENST00000340107.8:c.1739C>T	ENSP00000339824.4:p.Ser580Phe	9.691e-05
ARG605TRP	4	1805911	['C', 'T']	1	['missense_variant']	MODERATE	SNV	FGFR3	ENST00000340107.8:c.1813C>T	ENSP00000339824.4:p.Arg605Trp	4.014e-06
GLU608GLN	4	1805920	['G', 'C']	1	['missense_variant']	MODERATE	SNV	FGFR3	ENST00000340107.8:c.1822G>C	ENSP00000339824.4:p.Glu608Gln
ALA611THR	4	1805929	['G', 'A']	1	['missense_variant']	MODERATE	SNV	FGFR3	ENST00000340107.8:c.1831G>A	ENSP00000339824.4:p.Ala611Thr	4.03e-06
ALA664PRO	4	1806281	['G', 'C']	1	['missense_variant']	MODERATE	SNV	FGFR3	ENST00000340107.8:c.1990G>C	ENSP00000339824.4:p.Ala664Pro	4.04e-06
ALA667SER	4	1806290	['G', 'T']	1	['missense_variant']	MODERATE	SNV	FGFR3	ENST00000340107.8:c.1999G>T	ENSP00000339824.4:p.Ala667Ser	1.207e-05
ASP670GLUFSTER8	4	1806300	['ACC', 'A']	1	['frameshift_variant']	HIGH	deletion	FGFR3	ENST00000340107.8:c.2010_2011del	ENSP00000339824.4:p.Asp670GlufsTer8
HIS675ARG	4	1806315	['A', 'G']	1	['missense_variant']	MODERATE	SNV	FGFR3	ENST00000340107.8:c.2024A>G	ENSP00000339824.4:p.His675Arg
VAL679ILE	4	1806326	['G', 'A']	1	['missense_variant', 'splice_region_variant']	MODERATE	SNV	FGFR3	ENST00000340107.8:c.2035G>A	ENSP00000339824.4:p.Val679Ile	4.017e-06
TRP680LEU	4	1806548	['G', 'T']	1	['missense_variant', 'splice_region_variant']	MODERATE	SNV	FGFR3	ENST00000340107.8:c.2039G>T	ENSP00000339824.4:p.Trp680Leu
GLU704LYS	4	1806619	['G', 'A']	1	['missense_variant']	MODERATE	SNV	FGFR3	ENST00000340107.8:c.2110G>A	ENSP00000339824.4:p.Glu704Lys	3.995e-06
ASN720LYS	4	1806669	['C', 'G']	1	['missense_variant']	MODERATE	SNV	FGFR3	ENST00000340107.8:c.2160C>G	ENSP00000339824.4:p.Asn720Lys
ARG730TRP	4	1806842	['C', 'T']	1	['missense_variant']	MODERATE	SNV	FGFR3	ENST00000340107.8:c.2188C>T	ENSP00000339824.4:p.Arg730Trp	4.196e-06
ALA736THR	4	1806860	['G', 'A']	1	['missense_variant']	MODERATE	SNV	FGFR3	ENST00000340107.8:c.2206G>A	ENSP00000339824.4:p.Ala736Thr	4.933e-05
ALA736VAL	4	1806861	['C', 'T']	1	['missense_variant']	MODERATE	SNV	FGFR3	ENST00000340107.8:c.2207C>T	ENSP00000339824.4:p.Ala736Val	3.286e-05
PRO741LEU	4	1806876	['C', 'T']	1	['missense_variant']	MODERATE	SNV	FGFR3	ENST00000340107.8:c.2222C>T	ENSP00000339824.4:p.Pro741Leu
GLN777ARG	4	1807165	['A', 'G']	1	['missense_variant']	MODERATE	SNV	FGFR3	ENST00000340107.8:c.2330A>G	ENSP00000339824.4:p.Gln777Arg	4.503e-06
ASP787GLUFSTER32	4	1807194	['G', 'GA']	1	['frameshift_variant']	HIGH	insertion	FGFR3	ENST00000340107.8:c.2360dup	ENSP00000339824.4:p.Asp787GlufsTer32
ASP788ASN	4	1807197	['G', 'A']	1	['missense_variant']	MODERATE	SNV	FGFR3	ENST00000340107.8:c.2362G>A	ENSP00000339824.4:p.Asp788Asn	8.614e-06
VAL790DEL	4	1807201	['CCGT', 'C']	1	['inframe_deletion']	MODERATE	deletion	FGFR3	ENST00000340107.8:c.2367_2369del	ENSP00000339824.4:p.Val790del
ALA799THR	4	1807230	['G', 'A']	1	['missense_variant']	MODERATE	SNV	FGFR3	ENST00000340107.8:c.2395G>A	ENSP00000339824.4:p.Ala799Thr
PRO801LEU	4	1807237	['C', 'T']	1	['missense_variant']	MODERATE	SNV	FGFR3	ENST00000340107.8:c.2402C>T	ENSP00000339824.4:p.Pro801Leu	8.243e-05
ARG318GLN	9	35799697	['G', 'A']	7	['missense_variant']	MODERATE	SNV	NPR2	ENST00000342694.6:c.953G>A	ENSP00000341083.2:p.Arg318Gln	7.952e-05
THR421MET	9	35800752	['C', 'T']	7	['missense_variant']	MODERATE	SNV	NPR2	ENST00000342694.6:c.1262C>T	ENSP00000341083.2:p.Thr421Met	7.159e-05
ARG932HIS	9	35808591	['G', 'A']	7	['missense_variant']	MODERATE	SNV	NPR2	ENST00000342694.6:c.2795G>A	ENSP00000341083.2:p.Arg932His	3.186e-05
ARG1040TRP	9	35809419	['C', 'T']	7	['missense_variant']	MODERATE	SNV	NPR2	ENST00000342694.6:c.3118C>T	ENSP00000341083.2:p.Arg1040Trp	3.181e-05
ARG242LYS	9	35793955	['G', 'A']	6	['missense_variant']	MODERATE	SNV	NPR2	ENST00000342694.6:c.725G>A	ENSP00000341083.2:p.Arg242Lys	2.783e-05
ARG423TRP	9	35800757	['C', 'T']	6	['missense_variant']	MODERATE	SNV	NPR2	ENST00000342694.6:c.1267C>T	ENSP00000341083.2:p.Arg423Trp	2.386e-05
ASN546TYR	9	35802209	['A', 'T']	6	['missense_variant']	MODERATE	SNV	NPR2	ENST00000342694.6:c.1636A>T	ENSP00000341083.2:p.Asn546Tyr	3.184e-05
ARG1040GLN	9	35809420	['G', 'A']	6	['missense_variant']	MODERATE	SNV	NPR2	ENST00000342694.6:c.3119G>A	ENSP00000341083.2:p.Arg1040Gln	7.555e-05
ASN161SER	9	35792890	['A', 'G']	5	['missense_variant']	MODERATE	SNV	NPR2	ENST00000342694.6:c.482A>G	ENSP00000341083.2:p.Asn161Ser	1.591e-05
ARG363GLN	9	35800122	['G', 'A']	4	['missense_variant']	MODERATE	SNV	NPR2	ENST00000342694.6:c.1088G>A	ENSP00000341083.2:p.Arg363Gln	5.568e-05
GLU415LYS	9	35800733	['G', 'A']	4	['missense_variant']	MODERATE	SNV	NPR2	ENST00000342694.6:c.1243G>A	ENSP00000341083.2:p.Glu415Lys
ARG493HIS	9	35801684	['G', 'A']	4	['missense_variant']	MODERATE	SNV	NPR2	ENST00000342694.6:c.1478G>A	ENSP00000341083.2:p.Arg493His	7.956e-06
ARG620CYS	9	35802774	['C', 'T']	4	['missense_variant']	MODERATE	SNV	NPR2	ENST00000342694.6:c.1858C>T	ENSP00000341083.2:p.Arg620Cys	3.976e-06
GLU766GLN	9	35806157	['G', 'C']	4	['missense_variant']	MODERATE	SNV	NPR2	ENST00000342694.6:c.2296G>C	ENSP00000341083.2:p.Glu766Gln	7.953e-06
THR1004ILE	9	35809180	['C', 'T']	4	['missense_variant']	MODERATE	SNV	NPR2	ENST00000342694.6:c.3011C>T	ENSP00000341083.2:p.Thr1004Ile	2.386e-05
GLU211LYS	9	35793039	['G', 'A']	3	['missense_variant']	MODERATE	SNV	NPR2	ENST00000342694.6:c.631G>A	ENSP00000341083.2:p.Glu211Lys	4.13e-06
ARG280TRP	9	35794068	['C', 'T']	3	['missense_variant']	MODERATE	SNV	NPR2	ENST00000342694.6:c.838C>T	ENSP00000341083.2:p.Arg280Trp	1.195e-05
ILE364METFSTER13	9	35800124	['AT', 'A']	3	['frameshift_variant']	HIGH	deletion	NPR2	ENST00000342694.6:c.1092del	ENSP00000341083.2:p.Ile364MetfsTer13	7.954e-06
MET469ILE	9	35801125	['G', 'A']	3	['missense_variant']	MODERATE	SNV	NPR2	ENST00000342694.6:c.1407G>A	ENSP00000341083.2:p.Met469Ile	1.989e-05
LYS480ASN	9	35801646	['G', 'C']	3	['missense_variant']	MODERATE	SNV	NPR2	ENST00000342694.6:c.1440G>C	ENSP00000341083.2:p.Lys480Asn	1.591e-05
ALA688SER	9	35805844	['G', 'T']	3	['missense_variant']	MODERATE	SNV	NPR2	ENST00000342694.6:c.2062G>T	ENSP00000341083.2:p.Ala688Ser	7.955e-06
SER721ARG	9	35805945	['T', 'A']	3	['missense_variant']	MODERATE	SNV	NPR2	ENST00000342694.6:c.2163T>A	ENSP00000341083.2:p.Ser721Arg	7.965e-06
ARG745GLN	9	35806095	['G', 'A']	3	['missense_variant']	MODERATE	SNV	NPR2	ENST00000342694.6:c.2234G>A	ENSP00000341083.2:p.Arg745Gln	2.386e-05
ARG754TRP	9	35806121	['C', 'T']	3	['missense_variant']	MODERATE	SNV	NPR2	ENST00000342694.6:c.2260C>T	ENSP00000341083.2:p.Arg754Trp	7.953e-05
GLU850ASP	9	35807053	['G', 'C']	3	['missense_variant']	MODERATE	SNV	NPR2	ENST00000342694.6:c.2550G>C	ENSP00000341083.2:p.Glu850Asp	3.977e-06
ILE908THR	9	35808519	['T', 'C']	3	['missense_variant']	MODERATE	SNV	NPR2	ENST00000342694.6:c.2723T>C	ENSP00000341083.2:p.Ile908Thr	6.419e-05
LEU956GLN	9	35808663	['T', 'A']	3	['missense_variant']	MODERATE	SNV	NPR2	ENST00000342694.6:c.2867T>A	ENSP00000341083.2:p.Leu956Gln	1.988e-05
ARG1032GLN	9	35809396	['G', 'A']	3	['missense_variant']	MODERATE	SNV	NPR2	ENST00000342694.6:c.3095G>A	ENSP00000341083.2:p.Arg1032Gln	3.181e-05
ARG18HIS	9	35792461	['G', 'A']	2	['missense_variant']	MODERATE	SNV	NPR2	ENST00000342694.6:c.53G>A	ENSP00000341083.2:p.Arg18His
ALA59THR	9	35792583	['G', 'A']	2	['missense_variant']	MODERATE	SNV	NPR2	ENST00000342694.6:c.175G>A	ENSP00000341083.2:p.Ala59Thr
HIS159GLN	9	35792885	['C', 'G']	2	['missense_variant']	MODERATE	SNV	NPR2	ENST00000342694.6:c.477C>G	ENSP00000341083.2:p.His159Gln
ARG165CYS	9	35792901	['C', 'T']	2	['missense_variant']	MODERATE	SNV	NPR2	ENST00000342694.6:c.493C>T	ENSP00000341083.2:p.Arg165Cys	3.977e-06
GLY209SER	9	35793033	['G', 'A']	2	['missense_variant']	MODERATE	SNV	NPR2	ENST00000342694.6:c.625G>A	ENSP00000341083.2:p.Gly209Ser	4.092e-06
ARG263HIS	9	35794018	['G', 'A']	2	['missense_variant']	MODERATE	SNV	NPR2	ENST00000342694.6:c.788G>A	ENSP00000341083.2:p.Arg263His	3.579e-05
ARG272TRP	9	35794044	['C', 'T']	2	['missense_variant']	MODERATE	SNV	NPR2	ENST00000342694.6:c.814C>T	ENSP00000341083.2:p.Arg272Trp	2.784e-05
ASN277SER	9	35794060	['A', 'G']	2	['missense_variant']	MODERATE	SNV	NPR2	ENST00000342694.6:c.830A>G	ENSP00000341083.2:p.Asn277Ser	4.376e-05
THR297MET	9	35799634	['C', 'T']	2	['missense_variant']	MODERATE	SNV	NPR2	ENST00000342694.6:c.890C>T	ENSP00000341083.2:p.Thr297Met	3.976e-06
GLU319GLN	9	35799699	['G', 'C']	2	['missense_variant']	MODERATE	SNV	NPR2	ENST00000342694.6:c.955G>C	ENSP00000341083.2:p.Glu319Gln
GLU359ALA	9	35800110	['A', 'C']	2	['missense_variant']	MODERATE	SNV	NPR2	ENST00000342694.6:c.1076A>C	ENSP00000341083.2:p.Glu359Ala
GLY370ARG	9	35800142	['G', 'A']	2	['missense_variant']	MODERATE	SNV	NPR2	ENST00000342694.6:c.1108G>A	ENSP00000341083.2:p.Gly370Arg	1.193e-05
ARG388TER	9	35800427	['C', 'T']	2	['stop_gained']	HIGH	SNV	NPR2	ENST00000342694.6:c.1162C>T	ENSP00000341083.2:p.Arg388Ter	1.193e-05
ALA431VAL	9	35800782	['C', 'T']	2	['missense_variant']	MODERATE	SNV	NPR2	ENST00000342694.6:c.1292C>T	ENSP00000341083.2:p.Ala431Val
SER434LEU	9	35800791	['C', 'T']	2	['missense_variant']	MODERATE	SNV	NPR2	ENST00000342694.6:c.1301C>T	ENSP00000341083.2:p.Ser434Leu	1.988e-05
ASP442ASN	9	35800814	['G', 'A']	2	['missense_variant']	MODERATE	SNV	NPR2	ENST00000342694.6:c.1324G>A	ENSP00000341083.2:p.Asp442Asn	3.976e-06
ARG506HIS	9	35801723	['G', 'A']	2	['missense_variant']	MODERATE	SNV	NPR2	ENST00000342694.6:c.1517G>A	ENSP00000341083.2:p.Arg506His	0.0001193
HIS508ASP	9	35801728	['C', 'G']	2	['missense_variant']	MODERATE	SNV	NPR2	ENST00000342694.6:c.1522C>G	ENSP00000341083.2:p.His508Asp	3.977e-06
SER518LEU	9	35801759	['C', 'T']	2	['missense_variant']	MODERATE	SNV	NPR2	ENST00000342694.6:c.1553C>T	ENSP00000341083.2:p.Ser518Leu	7.954e-06
GLY541SER	9	35801989	['G', 'A']	2	['missense_variant']	MODERATE	SNV	NPR2	ENST00000342694.6:c.1621G>A	ENSP00000341083.2:p.Gly541Ser	0.0001513
ALA549THR	9	35802218	['G', 'A']	2	['missense_variant']	MODERATE	SNV	NPR2	ENST00000342694.6:c.1645G>A	ENSP00000341083.2:p.Ala549Thr	1.194e-05
LEU615PHE	9	35802761	['G', 'C']	2	['missense_variant']	MODERATE	SNV	NPR2	ENST00000342694.6:c.1845G>C	ENSP00000341083.2:p.Leu615Phe
ASP675GLU	9	35805648	['T', 'A']	2	['missense_variant']	MODERATE	SNV	NPR2	ENST00000342694.6:c.2025T>A	ENSP00000341083.2:p.Asp675Glu
GLN756HIS	9	35806129	['A', 'C']	2	['missense_variant']	MODERATE	SNV	NPR2	ENST00000342694.6:c.2268A>C	ENSP00000341083.2:p.Gln756His
ARG787PRO	9	35806221	['G', 'C']	2	['missense_variant']	MODERATE	SNV	NPR2	ENST00000342694.6:c.2360G>C	ENSP00000341083.2:p.Arg787Pro
GLN881GLU	9	35807144	['C', 'G']	2	['missense_variant', 'splice_region_variant']	MODERATE	SNV	NPR2	ENST00000342694.6:c.2641C>G	ENSP00000341083.2:p.Gln881Glu
LEU1009VAL	9	35809194	['C', 'G']	2	['missense_variant']	MODERATE	SNV	NPR2	ENST00000342694.6:c.3025C>G	ENSP00000341083.2:p.Leu1009Val
ARG1032TER	9	35809395	['C', 'T']	2	['stop_gained']	HIGH	SNV	NPR2	ENST00000342694.6:c.3094C>T	ENSP00000341083.2:p.Arg1032Ter
GLY21ARG	9	35792469	['G', 'C']	1	['missense_variant']	MODERATE	SNV	NPR2	ENST00000342694.6:c.61G>C	ENSP00000341083.2:p.Gly21Arg
ARG23TRP	9	35792475	['C', 'T']	1	['missense_variant']	MODERATE	SNV	NPR2	ENST00000342694.6:c.67C>T	ENSP00000341083.2:p.Arg23Trp
ARG58TRP	9	35792580	['C', 'T']	1	['missense_variant']	MODERATE	SNV	NPR2	ENST00000342694.6:c.172C>T	ENSP00000341083.2:p.Arg58Trp	3.994e-06
ARG58LEU	9	35792581	['G', 'T']	1	['missense_variant']	MODERATE	SNV	NPR2	ENST00000342694.6:c.173G>T	ENSP00000341083.2:p.Arg58Leu	1.198e-05
ARG65TRP	9	35792601	['C', 'T']	1	['missense_variant']	MODERATE	SNV	NPR2	ENST00000342694.6:c.193C>T	ENSP00000341083.2:p.Arg65Trp	7.974e-06
LEU82MET	9	35792652	['C', 'A']	1	['missense_variant']	MODERATE	SNV	NPR2	ENST00000342694.6:c.244C>A	ENSP00000341083.2:p.Leu82Met	2.388e-05
ASP94ASN	9	35792688	['G', 'A']	1	['missense_variant']	MODERATE	SNV	NPR2	ENST00000342694.6:c.280G>A	ENSP00000341083.2:p.Asp94Asn	7.956e-06
CYS101GLY	9	35792709	['T', 'G']	1	['missense_variant']	MODERATE	SNV	NPR2	ENST00000342694.6:c.301T>G	ENSP00000341083.2:p.Cys101Gly
VAL102ALA	9	35792713	['T', 'C']	1	['missense_variant']	MODERATE	SNV	NPR2	ENST00000342694.6:c.305T>C	ENSP00000341083.2:p.Val102Ala
ARG110GLY	9	35792736	['C', 'G']	1	['missense_variant']	MODERATE	SNV	NPR2	ENST00000342694.6:c.328C>G	ENSP00000341083.2:p.Arg110Gly
ARG137HIS	9	35792818	['G', 'A']	1	['missense_variant']	MODERATE	SNV	NPR2	ENST00000342694.6:c.410G>A	ENSP00000341083.2:p.Arg137His
THR142ILE	9	35792833	['C', 'T']	1	['missense_variant']	MODERATE	SNV	NPR2	ENST00000342694.6:c.425C>T	ENSP00000341083.2:p.Thr142Ile
PRO144LEU	9	35792839	['C', 'T']	1	['missense_variant']	MODERATE	SNV	NPR2	ENST00000342694.6:c.431C>T	ENSP00000341083.2:p.Pro144Leu
HIS159TYR	9	35792883	['C', 'T']	1	['missense_variant']	MODERATE	SNV	NPR2	ENST00000342694.6:c.475C>T	ENSP00000341083.2:p.His159Tyr
ALA164VAL	9	35792899	['C', 'T']	1	['missense_variant']	MODERATE	SNV	NPR2	ENST00000342694.6:c.491C>T	ENSP00000341083.2:p.Ala164Val
ARG174CYS	9	35792928	['C', 'T']	1	['missense_variant']	MODERATE	SNV	NPR2	ENST00000342694.6:c.520C>T	ENSP00000341083.2:p.Arg174Cys	3.978e-06
ASN195SER	9	35792992	['A', 'G']	1	['missense_variant']	MODERATE	SNV	NPR2	ENST00000342694.6:c.584A>G	ENSP00000341083.2:p.Asn195Ser	7.988e-06
ARG205TER	9	35793021	['C', 'T']	1	['stop_gained']	HIGH	SNV	NPR2	ENST00000342694.6:c.613C>T	ENSP00000341083.2:p.Arg205Ter
ARG205GLN	9	35793022	['G', 'A']	1	['missense_variant']	MODERATE	SNV	NPR2	ENST00000342694.6:c.614G>A	ENSP00000341083.2:p.Arg205Gln
TYR225SER	9	35793904	['A', 'C']	1	['missense_variant']	MODERATE	SNV	NPR2	ENST00000342694.6:c.674A>C	ENSP00000341083.2:p.Tyr225Ser
ILE226VAL	9	35793906	['A', 'G']	1	['missense_variant']	MODERATE	SNV	NPR2	ENST00000342694.6:c.676A>G	ENSP00000341083.2:p.Ile226Val	1.193e-05
GLN241LEU	9	35793952	['A', 'T']	1	['missense_variant']	MODERATE	SNV	NPR2	ENST00000342694.6:c.722A>T	ENSP00000341083.2:p.Gln241Leu
TYR250TER	9	35793980	['T', 'A']	1	['stop_gained']	HIGH	SNV	NPR2	ENST00000342694.6:c.750T>A	ENSP00000341083.2:p.Tyr250Ter
GLY265ASP	9	35794024	['G', 'A']	1	['missense_variant']	MODERATE	SNV	NPR2	ENST00000342694.6:c.794G>A	ENSP00000341083.2:p.Gly265Asp
THR267ALA	9	35794029	['A', 'G']	1	['missense_variant']	MODERATE	SNV	NPR2	ENST00000342694.6:c.799A>G	ENSP00000341083.2:p.Thr267Ala	2.386e-05
ARG272GLN	9	35794045	['G', 'A']	1	['missense_variant']	MODERATE	SNV	NPR2	ENST00000342694.6:c.815G>A	ENSP00000341083.2:p.Arg272Gln	1.193e-05
ASP276HIS	9	35794056	['G', 'C']	1	['missense_variant']	MODERATE	SNV	NPR2	ENST00000342694.6:c.826G>C	ENSP00000341083.2:p.Asp276His	3.978e-06
ARG278HIS	9	35794063	['G', 'A']	1	['missense_variant']	MODERATE	SNV	NPR2	ENST00000342694.6:c.833G>A	ENSP00000341083.2:p.Arg278His	2.786e-05
GLU288GLY	9	35794093	['A', 'G']	1	['missense_variant']	MODERATE	SNV	NPR2	ENST00000342694.6:c.863A>G	ENSP00000341083.2:p.Glu288Gly	1.2e-05
ILE296VAL	9	35799630	['A', 'G']	1	['missense_variant']	MODERATE	SNV	NPR2	ENST00000342694.6:c.886A>G	ENSP00000341083.2:p.Ile296Val
PRO301SER	9	35799645	['C', 'T']	1	['missense_variant']	MODERATE	SNV	NPR2	ENST00000342694.6:c.901C>T	ENSP00000341083.2:p.Pro301Ser
TYR306ASP	9	35799660	['T', 'G']	1	['missense_variant']	MODERATE	SNV	NPR2	ENST00000342694.6:c.916T>G	ENSP00000341083.2:p.Tyr306Asp
ARG312PRO	9	35799679	['G', 'C']	1	['missense_variant']	MODERATE	SNV	NPR2	ENST00000342694.6:c.935G>C	ENSP00000341083.2:p.Arg312Pro
GLU324GLN	9	35799714	['G', 'C']	1	['missense_variant']	MODERATE	SNV	NPR2	ENST00000342694.6:c.970G>C	ENSP00000341083.2:p.Glu324Gln	1.193e-05
GLU324VAL	9	35799715	['A', 'T']	1	['missense_variant']	MODERATE	SNV	NPR2	ENST00000342694.6:c.971A>T	ENSP00000341083.2:p.Glu324Val
PHE337DUP	9	35800041	['G', 'GCTT']	1	['inframe_insertion']	MODERATE	insertion	NPR2	ENST00000342694.6:c.1010_1012dup	ENSP00000341083.2:p.Phe337dup	3.976e-06
THR357ILE	9	35800104	['C', 'T']	1	['missense_variant']	MODERATE	SNV	NPR2	ENST00000342694.6:c.1070C>T	ENSP00000341083.2:p.Thr357Ile	5.17e-05
LYS367GLU	9	35800133	['A', 'G']	1	['missense_variant']	MODERATE	SNV	NPR2	ENST00000342694.6:c.1099A>G	ENSP00000341083.2:p.Lys367Glu
HIS410GLN	9	35800720	['C', 'G']	1	['missense_variant']	MODERATE	SNV	NPR2	ENST00000342694.6:c.1230C>G	ENSP00000341083.2:p.His410Gln
ARG423GLN	9	35800758	['G', 'A']	1	['missense_variant']	MODERATE	SNV	NPR2	ENST00000342694.6:c.1268G>A	ENSP00000341083.2:p.Arg423Gln	1.193e-05
PRO438HIS	9	35800803	['C', 'A']	1	['missense_variant']	MODERATE	SNV	NPR2	ENST00000342694.6:c.1313C>A	ENSP00000341083.2:p.Pro438His
ASP442GLY	9	35800815	['A', 'G']	1	['missense_variant']	MODERATE	SNV	NPR2	ENST00000342694.6:c.1325A>G	ENSP00000341083.2:p.Asp442Gly	3.976e-06
ILE458VAL	9	35801090	['A', 'G']	1	['missense_variant']	MODERATE	SNV	NPR2	ENST00000342694.6:c.1372A>G	ENSP00000341083.2:p.Ile458Val	2.386e-05
ILE458THR	9	35801091	['T', 'C']	1	['missense_variant']	MODERATE	SNV	NPR2	ENST00000342694.6:c.1373T>C	ENSP00000341083.2:p.Ile458Thr	7.953e-06
PHE467CYS	9	35801118	['T', 'G']	1	['missense_variant']	MODERATE	SNV	NPR2	ENST00000342694.6:c.1400T>G	ENSP00000341083.2:p.Phe467Cys
ARG479GLN	9	35801154	['G', 'A']	1	['missense_variant', 'splice_region_variant']	MODERATE	SNV	NPR2	ENST00000342694.6:c.1436G>A	ENSP00000341083.2:p.Arg479Gln	7.955e-06
ARG506CYS	9	35801722	['C', 'T']	1	['missense_variant']	MODERATE	SNV	NPR2	ENST00000342694.6:c.1516C>T	ENSP00000341083.2:p.Arg506Cys	1.591e-05
SER513ASN	9	35801744	['G', 'A']	1	['missense_variant']	MODERATE	SNV	NPR2	ENST00000342694.6:c.1538G>A	ENSP00000341083.2:p.Ser513Asn
SER522PRO	9	35801932	['T', 'C']	1	['missense_variant']	MODERATE	SNV	NPR2	ENST00000342694.6:c.1564T>C	ENSP00000341083.2:p.Ser522Pro
GLY525SER	9	35801941	['G', 'A']	1	['missense_variant']	MODERATE	SNV	NPR2	ENST00000342694.6:c.1573G>A	ENSP00000341083.2:p.Gly525Ser
VAL553LEU	9	35802230	['G', 'C']	1	['missense_variant']	MODERATE	SNV	NPR2	ENST00000342694.6:c.1657G>C	ENSP00000341083.2:p.Val553Leu
ILE558THR	9	35802246	['T', 'C']	1	['missense_variant']	MODERATE	SNV	NPR2	ENST00000342694.6:c.1673T>C	ENSP00000341083.2:p.Ile558Thr	7.965e-06
GLU559GLY	9	35802249	['A', 'G']	1	['missense_variant']	MODERATE	SNV	NPR2	ENST00000342694.6:c.1676A>G	ENSP00000341083.2:p.Glu559Gly
VAL564LEU	9	35802263	['G', 'C']	1	['missense_variant']	MODERATE	SNV	NPR2	ENST00000342694.6:c.1690G>C	ENSP00000341083.2:p.Val564Leu
ALA585THR	9	35802545	['G', 'A']	1	['missense_variant']	MODERATE	SNV	NPR2	ENST00000342694.6:c.1753G>A	ENSP00000341083.2:p.Ala585Thr	3.976e-06
	9	35802609	['T', 'G']	1	['splice_donor_variant']	HIGH	SNV	NPR2	ENST00000342694.6:c.1815+2T>G
ASP611GLU	9	35802749	['C', 'G']	1	['missense_variant']	MODERATE	SNV	NPR2	ENST00000342694.6:c.1833C>G	ENSP00000341083.2:p.Asp611Glu
LYS629ARG	9	35802802	['A', 'G']	1	['missense_variant', 'splice_region_variant']	MODERATE	SNV	NPR2	ENST00000342694.6:c.1886A>G	ENSP00000341083.2:p.Lys629Arg
SER648ALA	9	35805565	['T', 'G']	1	['missense_variant']	MODERATE	SNV	NPR2	ENST00000342694.6:c.1942T>G	ENSP00000341083.2:p.Ser648Ala
ALA672VAL	9	35805638	['C', 'T']	1	['missense_variant']	MODERATE	SNV	NPR2	ENST00000342694.6:c.2015C>T	ENSP00000341083.2:p.Ala672Val
HIS678ARG	9	35805656	['A', 'G']	1	['missense_variant']	MODERATE	SNV	NPR2	ENST00000342694.6:c.2033A>G	ENSP00000341083.2:p.His678Arg
LEU680PHE	9	35805661	['C', 'T']	1	['missense_variant']	MODERATE	SNV	NPR2	ENST00000342694.6:c.2038C>T	ENSP00000341083.2:p.Leu680Phe	3.976e-06
TYR681HIS	9	35805664	['T', 'C']	1	['missense_variant']	MODERATE	SNV	NPR2	ENST00000342694.6:c.2041T>C	ENSP00000341083.2:p.Tyr681His
LYS684THR	9	35805833	['A', 'C']	1	['missense_variant']	MODERATE	SNV	NPR2	ENST00000342694.6:c.2051A>C	ENSP00000341083.2:p.Lys684Thr
PRO696LEU	9	35805869	['C', 'T']	1	['missense_variant']	MODERATE	SNV	NPR2	ENST00000342694.6:c.2087C>T	ENSP00000341083.2:p.Pro696Leu	3.977e-06
LEU697PHE	9	35805873	['G', 'T']	1	['missense_variant']	MODERATE	SNV	NPR2	ENST00000342694.6:c.2091G>T	ENSP00000341083.2:p.Leu697Phe	3.978e-06
ALA705THR	9	35805895	['G', 'A']	1	['missense_variant']	MODERATE	SNV	NPR2	ENST00000342694.6:c.2113G>A	ENSP00000341083.2:p.Ala705Thr	3.979e-06
VAL707ILE	9	35805901	['G', 'A']	1	['missense_variant']	MODERATE	SNV	NPR2	ENST00000342694.6:c.2119G>A	ENSP00000341083.2:p.Val707Ile	1.989e-05
ILE717THR	9	35805932	['T', 'C']	1	['missense_variant']	MODERATE	SNV	NPR2	ENST00000342694.6:c.2150T>C	ENSP00000341083.2:p.Ile717Thr	1.195e-05
ARG720HIS	9	35805941	['G', 'A']	1	['missense_variant']	MODERATE	SNV	NPR2	ENST00000342694.6:c.2159G>A	ENSP00000341083.2:p.Arg720His	2.39e-05
GLU727GLN	9	35805961	['G', 'C']	1	['missense_variant']	MODERATE	SNV	NPR2	ENST00000342694.6:c.2179G>C	ENSP00000341083.2:p.Glu727Gln
ILE736MET	9	35806069	['T', 'G']	1	['missense_variant']	MODERATE	SNV	NPR2	ENST00000342694.6:c.2208T>G	ENSP00000341083.2:p.Ile736Met	7.954e-06
GLN744DEL	9	35806090	['TCAG', 'T']	1	['inframe_deletion']	MODERATE	deletion	NPR2	ENST00000342694.6:c.2231_2233del	ENSP00000341083.2:p.Gln744del
PHE748ILE	9	35806103	['T', 'A']	1	['missense_variant']	MODERATE	SNV	NPR2	ENST00000342694.6:c.2242T>A	ENSP00000341083.2:p.Phe748Ile
ARG767GLN	9	35806161	['G', 'A']	1	['missense_variant']	MODERATE	SNV	NPR2	ENST00000342694.6:c.2300G>A	ENSP00000341083.2:p.Arg767Gln	1.193e-05
ARG776TRP	9	35806187	['C', 'T']	1	['missense_variant']	MODERATE	SNV	NPR2	ENST00000342694.6:c.2326C>T	ENSP00000341083.2:p.Arg776Trp	7.955e-06
ARG787TRP	9	35806220	['C', 'T']	1	['missense_variant']	MODERATE	SNV	NPR2	ENST00000342694.6:c.2359C>T	ENSP00000341083.2:p.Arg787Trp	0.0002906
ARG787GLN	9	35806221	['G', 'A']	1	['missense_variant']	MODERATE	SNV	NPR2	ENST00000342694.6:c.2360G>A	ENSP00000341083.2:p.Arg787Gln	3.981e-06
ARG788CYS	9	35806223	['C', 'T']	1	['missense_variant']	MODERATE	SNV	NPR2	ENST00000342694.6:c.2362C>T	ENSP00000341083.2:p.Arg788Cys	2.787e-05
ARG804CYS	9	35806429	['C', 'T']	1	['missense_variant']	MODERATE	SNV	NPR2	ENST00000342694.6:c.2410C>T	ENSP00000341083.2:p.Arg804Cys	3.977e-06
ASN810ILE	9	35806448	['A', 'T']	1	['missense_variant']	MODERATE	SNV	NPR2	ENST00000342694.6:c.2429A>T	ENSP00000341083.2:p.Asn810Ile
ARG819CYS	9	35806474	['C', 'T']	1	['missense_variant']	MODERATE	SNV	NPR2	ENST00000342694.6:c.2455C>T	ENSP00000341083.2:p.Arg819Cys	1.989e-05
ARG828CYS	9	35806501	['C', 'T']	1	['missense_variant']	MODERATE	SNV	NPR2	ENST00000342694.6:c.2482C>T	ENSP00000341083.2:p.Arg828Cys
LYS829ASN	9	35806506	['G', 'C']	1	['missense_variant']	MODERATE	SNV	NPR2	ENST00000342694.6:c.2487G>C	ENSP00000341083.2:p.Lys829Asn
ARG848TRP	9	35807045	['C', 'T']	1	['missense_variant']	MODERATE	SNV	NPR2	ENST00000342694.6:c.2542C>T	ENSP00000341083.2:p.Arg848Trp	1.591e-05
THR861ILE	9	35807085	['C', 'T']	1	['missense_variant']	MODERATE	SNV	NPR2	ENST00000342694.6:c.2582C>T	ENSP00000341083.2:p.Thr861Ile
GLU876LYS	9	35807129	['G', 'A']	1	['missense_variant']	MODERATE	SNV	NPR2	ENST00000342694.6:c.2626G>A	ENSP00000341083.2:p.Glu876Lys
VAL905MET	9	35808509	['G', 'A']	1	['missense_variant', 'splice_region_variant']	MODERATE	SNV	NPR2	ENST00000342694.6:c.2713G>A	ENSP00000341083.2:p.Val905Met	4.017e-06
GLY917ARG	9	35808545	['G', 'C']	1	['missense_variant']	MODERATE	SNV	NPR2	ENST00000342694.6:c.2749G>C	ENSP00000341083.2:p.Gly917Arg
ARG921GLN	9	35808558	['G', 'A']	1	['missense_variant']	MODERATE	SNV	NPR2	ENST00000342694.6:c.2762G>A	ENSP00000341083.2:p.Arg921Gln	1.198e-05
LEU938VAL	9	35808608	['C', 'G']	1	['missense_variant']	MODERATE	SNV	NPR2	ENST00000342694.6:c.2812C>G	ENSP00000341083.2:p.Leu938Val
ASP939GLU	9	35808613	['T', 'A']	1	['missense_variant']	MODERATE	SNV	NPR2	ENST00000342694.6:c.2817T>A	ENSP00000341083.2:p.Asp939Glu
SER942TYR	9	35808621	['C', 'A']	1	['missense_variant']	MODERATE	SNV	NPR2	ENST00000342694.6:c.2825C>A	ENSP00000341083.2:p.Ser942Tyr
ARG945CYS	9	35808629	['C', 'T']	1	['missense_variant']	MODERATE	SNV	NPR2	ENST00000342694.6:c.2833C>T	ENSP00000341083.2:p.Arg945Cys	3.181e-05
PRO950THR	9	35808644	['C', 'A']	1	['missense_variant']	MODERATE	SNV	NPR2	ENST00000342694.6:c.2848C>A	ENSP00000341083.2:p.Pro950Thr
ARG957CYS	9	35808665	['C', 'T']	1	['missense_variant']	MODERATE	SNV	NPR2	ENST00000342694.6:c.2869C>T	ENSP00000341083.2:p.Arg957Cys	1.193e-05
ILE958THR	9	35808669	['T', 'C']	1	['missense_variant']	MODERATE	SNV	NPR2	ENST00000342694.6:c.2873T>C	ENSP00000341083.2:p.Ile958Thr	7.953e-06
SER1003TYR	9	35809177	['C', 'A']	1	['missense_variant']	MODERATE	SNV	NPR2	ENST00000342694.6:c.3008C>A	ENSP00000341083.2:p.Ser1003Tyr
LYS1006THR	9	35809186	['A', 'C']	1	['missense_variant']	MODERATE	SNV	NPR2	ENST00000342694.6:c.3017A>C	ENSP00000341083.2:p.Lys1006Thr	3.977e-06
GLY1013ARG	9	35809206	['G', 'A']	1	['missense_variant']	MODERATE	SNV	NPR2	ENST00000342694.6:c.3037G>A	ENSP00000341083.2:p.Gly1013Arg
ASP1022CYSFSTER35	9	35809227	['CGG', 'C']	1	['frameshift_variant']	HIGH	deletion	NPR2	ENST00000342694.6:c.3063_3064del	ENSP00000341083.2:p.Asp1022CysfsTer35
MET1025ILE	9	35809244	['G', 'A']	1	['missense_variant']	MODERATE	SNV	NPR2	ENST00000342694.6:c.3075G>A	ENSP00000341083.2:p.Met1025Ile	1.194e-05
GLY1038ARG	9	35809413	['G', 'A']	1	['missense_variant']	MODERATE	SNV	NPR2	ENST00000342694.6:c.3112G>A	ENSP00000341083.2:p.Gly1038Arg
PRO1043SER	9	35809428	['C', 'T']	1	['missense_variant']	MODERATE	SNV	NPR2	ENST00000342694.6:c.3127C>T	ENSP00000341083.2:p.Pro1043Ser
GLY1045ARG	9	35809434	['G', 'A']	1	['missense_variant']	MODERATE	SNV	NPR2	ENST00000342694.6:c.3133G>A	ENSP00000341083.2:p.Gly1045Arg
LEU1046SERFSTER?	9	35809436	['AC', 'A']	1	['frameshift_variant']	HIGH	deletion	NPR2	ENST00000342694.6:c.3136del	ENSP00000341083.2:p.Leu1046SerfsTer?
LEU1047PRO	9	35809441	['T', 'C']	1	['missense_variant']	MODERATE	SNV	NPR2	ENST00000342694.6:c.3140T>C	ENSP00000341083.2:p.Leu1047Pro
ARG406HIS	15	98899591	['G', 'A']	7	['missense_variant']	MODERATE	SNV	IGF1R	ENST00000650285.1:c.1217G>A	ENSP00000497069.1:p.Arg406His	3.181e-05
THR246ALA	15	98891420	['A', 'G']	6	['missense_variant']	MODERATE	SNV	IGF1R	ENST00000650285.1:c.736A>G	ENSP00000497069.1:p.Thr246Ala	2.795e-05
MET588VAL	15	98913216	['A', 'G']	6	['missense_variant']	MODERATE	SNV	IGF1R	ENST00000650285.1:c.1762A>G	ENSP00000497069.1:p.Met588Val
ALA817VAL	15	98922396	['C', 'T']	6	['missense_variant']	MODERATE	SNV	IGF1R	ENST00000650285.1:c.2450C>T	ENSP00000497069.1:p.Ala817Val
ALA530VAL	15	98911441	['C', 'T']	5	['missense_variant', 'splice_region_variant']	MODERATE	SNV	IGF1R	ENST00000650285.1:c.1589C>T	ENSP00000497069.1:p.Ala530Val	1.193e-05
SER664PHE	15	98916126	['C', 'T']	5	['missense_variant']	MODERATE	SNV	IGF1R	ENST00000650285.1:c.1991C>T	ENSP00000497069.1:p.Ser664Phe	1.193e-05
VAL821ILE	15	98922407	['G', 'A']	5	['missense_variant']	MODERATE	SNV	IGF1R	ENST00000650285.1:c.2461G>A	ENSP00000497069.1:p.Val821Ile	7.997e-06
PRO898GLN	15	98924595	['C', 'A']	5	['missense_variant']	MODERATE	SNV	IGF1R	ENST00000650285.1:c.2693C>A	ENSP00000497069.1:p.Pro898Gln	1.193e-05
ARG1092GLN	15	98935404	['G', 'A']	5	['missense_variant']	MODERATE	SNV	IGF1R	ENST00000650285.1:c.3275G>A	ENSP00000497069.1:p.Arg1092Gln
SER1311LEU	15	98957270	['C', 'T']	5	['missense_variant']	MODERATE	SNV	IGF1R	ENST00000650285.1:c.3932C>T	ENSP00000497069.1:p.Ser1311Leu	8.003e-05
GLY1330SER	15	98957326	['G', 'A']	5	['missense_variant']	MODERATE	SNV	IGF1R	ENST00000650285.1:c.3988G>A	ENSP00000497069.1:p.Gly1330Ser	5.202e-05
ARG1343ILE	15	98957366	['G', 'T']	5	['missense_variant']	MODERATE	SNV	IGF1R	ENST00000650285.1:c.4028G>T	ENSP00000497069.1:p.Arg1343Ile	2.002e-05
ARG252HIS	15	98891439	['G', 'A']	4	['missense_variant']	MODERATE	SNV	IGF1R	ENST00000650285.1:c.755G>A	ENSP00000497069.1:p.Arg252His	2.789e-05
VAL388MET	15	98899536	['G', 'A']	4	['missense_variant']	MODERATE	SNV	IGF1R	ENST00000650285.1:c.1162G>A	ENSP00000497069.1:p.Val388Met	0.0005766
ARG461HIS	15	98908819	['G', 'A']	4	['missense_variant']	MODERATE	SNV	IGF1R	ENST00000650285.1:c.1382G>A	ENSP00000497069.1:p.Arg461His	1.991e-05
ARG471HIS	15	98908849	['G', 'A']	4	['missense_variant']	MODERATE	SNV	IGF1R	ENST00000650285.1:c.1412G>A	ENSP00000497069.1:p.Arg471His	4.782e-05
ARG504CYS	15	98911362	['C', 'T']	4	['missense_variant']	MODERATE	SNV	IGF1R	ENST00000650285.1:c.1510C>T	ENSP00000497069.1:p.Arg504Cys	1.193e-05
VAL584MET	15	98913204	['G', 'A']	4	['missense_variant']	MODERATE	SNV	IGF1R	ENST00000650285.1:c.1750G>A	ENSP00000497069.1:p.Val584Met	1.988e-05
PRO853LEU	15	98923948	['C', 'T']	4	['missense_variant']	MODERATE	SNV	IGF1R	ENST00000650285.1:c.2558C>T	ENSP00000497069.1:p.Pro853Leu	0.000167
GLU878LYS	15	98924534	['G', 'A']	4	['missense_variant']	MODERATE	SNV	IGF1R	ENST00000650285.1:c.2632G>A	ENSP00000497069.1:p.Glu878Lys	1.591e-05
GLY6ARG	15	98649597	['G', 'A']	3	['missense_variant']	MODERATE	SNV	IGF1R	ENST00000650285.1:c.16G>A	ENSP00000497069.1:p.Gly6Arg	0.0006054
ASP245ASN	15	98891417	['G', 'A']	3	['missense_variant']	MODERATE	SNV	IGF1R	ENST00000650285.1:c.733G>A	ENSP00000497069.1:p.Asp245Asn	3.995e-06
VAL331ILE	15	98896794	['G', 'A']	3	['missense_variant']	MODERATE	SNV	IGF1R	ENST00000650285.1:c.991G>A	ENSP00000497069.1:p.Val331Ile	1.988e-05
ARG471CYS	15	98908848	['C', 'T']	3	['missense_variant']	MODERATE	SNV	IGF1R	ENST00000650285.1:c.1411C>T	ENSP00000497069.1:p.Arg471Cys	1.195e-05
ARG659GLN	15	98916111	['G', 'A']	3	['missense_variant']	MODERATE	SNV	IGF1R	ENST00000650285.1:c.1976G>A	ENSP00000497069.1:p.Arg659Gln	0.0006602
GLU1356LYS	15	98957404	['G', 'A']	3	['missense_variant']	MODERATE	SNV	IGF1R	ENST00000650285.1:c.4066G>A	ENSP00000497069.1:p.Glu1356Lys	4.826e-05
ARG71HIS	15	98707679	['G', 'A']	2	['missense_variant']	MODERATE	SNV	IGF1R	ENST00000650285.1:c.212G>A	ENSP00000497069.1:p.Arg71His	2.386e-05
THR79MET	15	98707703	['C', 'T']	2	['missense_variant']	MODERATE	SNV	IGF1R	ENST00000650285.1:c.236C>T	ENSP00000497069.1:p.Thr79Met	1.591e-05
ILE128VAL	15	98707849	['A', 'G']	2	['missense_variant']	MODERATE	SNV	IGF1R	ENST00000650285.1:c.382A>G	ENSP00000497069.1:p.Ile128Val	3.977e-06
VAL170ALA	15	98707976	['T', 'C']	2	['missense_variant']	MODERATE	SNV	IGF1R	ENST00000650285.1:c.509T>C	ENSP00000497069.1:p.Val170Ala	3.977e-06
ASN202SER	15	98708072	['A', 'G']	2	['missense_variant']	MODERATE	SNV	IGF1R	ENST00000650285.1:c.605A>G	ENSP00000497069.1:p.Asn202Ser	0.0001366
ALA241THR	15	98891405	['G', 'A']	2	['missense_variant']	MODERATE	SNV	IGF1R	ENST00000650285.1:c.721G>A	ENSP00000497069.1:p.Ala241Thr	7.995e-06
THR338ARG	15	98896816	['C', 'G']	2	['missense_variant']	MODERATE	SNV	IGF1R	ENST00000650285.1:c.1013C>G	ENSP00000497069.1:p.Thr338Arg
ARG461CYS	15	98908818	['C', 'T']	2	['missense_variant']	MODERATE	SNV	IGF1R	ENST00000650285.1:c.1381C>T	ENSP00000497069.1:p.Arg461Cys
THR466MET	15	98908834	['C', 'T']	2	['missense_variant']	MODERATE	SNV	IGF1R	ENST00000650285.1:c.1397C>T	ENSP00000497069.1:p.Thr466Met	3.982e-06
HIS494LEU	15	98911333	['A', 'T']	2	['missense_variant']	MODERATE	SNV	IGF1R	ENST00000650285.1:c.1481A>T	ENSP00000497069.1:p.His494Leu	3.977e-06
ARG511TRP	15	98911383	['C', 'T']	2	['missense_variant']	MODERATE	SNV	IGF1R	ENST00000650285.1:c.1531C>T	ENSP00000497069.1:p.Arg511Trp	2.386e-05
VAL525ILE	15	98911425	['G', 'A']	2	['missense_variant']	MODERATE	SNV	IGF1R	ENST00000650285.1:c.1573G>A	ENSP00000497069.1:p.Val525Ile	3.976e-05
GLY565SER	15	98913147	['G', 'A']	2	['missense_variant']	MODERATE	SNV	IGF1R	ENST00000650285.1:c.1693G>A	ENSP00000497069.1:p.Gly565Ser	2.784e-05
GLY676SER	15	98916701	['G', 'A']	2	['missense_variant']	MODERATE	SNV	IGF1R	ENST00000650285.1:c.2026G>A	ENSP00000497069.1:p.Gly676Ser	1.591e-05
VAL732MET	15	98916869	['G', 'A']	2	['missense_variant']	MODERATE	SNV	IGF1R	ENST00000650285.1:c.2194G>A	ENSP00000497069.1:p.Val732Met	7.971e-06
ALA759THR	15	98922221	['G', 'A']	2	['missense_variant']	MODERATE	SNV	IGF1R	ENST00000650285.1:c.2275G>A	ENSP00000497069.1:p.Ala759Thr
SER780ARG	15	98922286	['C', 'G']	2	['missense_variant']	MODERATE	SNV	IGF1R	ENST00000650285.1:c.2340C>G	ENSP00000497069.1:p.Ser780Arg
PHE820LEU	15	98922406	['C', 'G']	2	['missense_variant']	MODERATE	SNV	IGF1R	ENST00000650285.1:c.2460C>G	ENSP00000497069.1:p.Phe820Leu	3.996e-06
ALA939THR	15	98929590	['G', 'A']	2	['missense_variant']	MODERATE	SNV	IGF1R	ENST00000650285.1:c.2815G>A	ENSP00000497069.1:p.Ala939Thr
ALA943THR	15	98929602	['G', 'A']	2	['missense_variant']	MODERATE	SNV	IGF1R	ENST00000650285.1:c.2827G>A	ENSP00000497069.1:p.Ala943Thr	1.591e-05
ALA1039SER	15	98934982	['G', 'T']	2	['missense_variant']	MODERATE	SNV	IGF1R	ENST00000650285.1:c.3115G>T	ENSP00000497069.1:p.Ala1039Ser	7.955e-06
ALA1039VAL	15	98934983	['C', 'T']	2	['missense_variant']	MODERATE	SNV	IGF1R	ENST00000650285.1:c.3116C>T	ENSP00000497069.1:p.Ala1039Val
SER1110ARG	15	98939233	['C', 'G']	2	['missense_variant']	MODERATE	SNV	IGF1R	ENST00000650285.1:c.3330C>G	ENSP00000497069.1:p.Ser1110Arg	7.954e-06
MET1112ARG	15	98939238	['T', 'G']	2	['missense_variant']	MODERATE	SNV	IGF1R	ENST00000650285.1:c.3335T>G	ENSP00000497069.1:p.Met1112Arg
ASP1235GLU	15	98948691	['C', 'A']	2	['missense_variant']	MODERATE	SNV	IGF1R	ENST00000650285.1:c.3705C>A	ENSP00000497069.1:p.Asp1235Glu
GLU1283LYS	15	98957185	['G', 'A']	2	['missense_variant']	MODERATE	SNV	IGF1R	ENST00000650285.1:c.3847G>A	ENSP00000497069.1:p.Glu1283Lys	0.0001034
PRO1290LEU	15	98957207	['C', 'T']	2	['missense_variant']	MODERATE	SNV	IGF1R	ENST00000650285.1:c.3869C>T	ENSP00000497069.1:p.Pro1290Leu	3.58e-05
GLU1342LYS	15	98957362	['G', 'A']	2	['missense_variant']	MODERATE	SNV	IGF1R	ENST00000650285.1:c.4024G>A	ENSP00000497069.1:p.Glu1342Lys	4.003e-06
MET1349VAL	15	98957383	['A', 'G']	2	['missense_variant']	MODERATE	SNV	IGF1R	ENST00000650285.1:c.4045A>G	ENSP00000497069.1:p.Met1349Val	8.023e-06
GLY1352ALA	15	98957393	['G', 'C']	2	['missense_variant']	MODERATE	SNV	IGF1R	ENST00000650285.1:c.4055G>C	ENSP00000497069.1:p.Gly1352Ala
ARG1353CYS	15	98957395	['C', 'T']	2	['missense_variant']	MODERATE	SNV	IGF1R	ENST00000650285.1:c.4057C>T	ENSP00000497069.1:p.Arg1353Cys	8.038e-06
ARG1357TRP	15	98957407	['C', 'T']	2	['missense_variant']	MODERATE	SNV	IGF1R	ENST00000650285.1:c.4069C>T	ENSP00000497069.1:p.Arg1357Trp	0.0002497
ARG1357GLN	15	98957408	['G', 'A']	2	['missense_variant']	MODERATE	SNV	IGF1R	ENST00000650285.1:c.4070G>A	ENSP00000497069.1:p.Arg1357Gln	3.221e-05
MET1?	15	98649583	['T', 'C']	1	['start_lost']	HIGH	SNV	IGF1R	ENST00000650285.1:c.2T>C	ENSP00000497069.1:p.Met1?
PRO10SER	15	98649609	['C', 'T']	1	['missense_variant']	MODERATE	SNV	IGF1R	ENST00000650285.1:c.28C>T	ENSP00000497069.1:p.Pro10Ser	1.213e-05
PRO10LEU	15	98649610	['C', 'T']	1	['missense_variant']	MODERATE	SNV	IGF1R	ENST00000650285.1:c.29C>T	ENSP00000497069.1:p.Pro10Leu	4.046e-06
LEU19VAL	15	98649636	['C', 'G']	1	['missense_variant']	MODERATE	SNV	IGF1R	ENST00000650285.1:c.55C>G	ENSP00000497069.1:p.Leu19Val	1.214e-05
LEU19PHE	15	98649636	['C', 'T']	1	['missense_variant']	MODERATE	SNV	IGF1R	ENST00000650285.1:c.55C>T	ENSP00000497069.1:p.Leu19Phe	1.619e-05
SER20PHE	15	98649640	['C', 'T']	1	['missense_variant']	MODERATE	SNV	IGF1R	ENST00000650285.1:c.59C>T	ENSP00000497069.1:p.Ser20Phe	3.237e-05
SER24TRP	15	98649652	['C', 'G']	1	['missense_variant']	MODERATE	SNV	IGF1R	ENST00000650285.1:c.71C>G	ENSP00000497069.1:p.Ser24Trp	4.051e-06
LEU25PHE	15	98649654	['C', 'T']	1	['missense_variant']	MODERATE	SNV	IGF1R	ENST00000650285.1:c.73C>T	ENSP00000497069.1:p.Leu25Phe
PRO27LEU	15	98649661	['C', 'T']	1	['missense_variant']	MODERATE	SNV	IGF1R	ENST00000650285.1:c.80C>T	ENSP00000497069.1:p.Pro27Leu	1.621e-05
	15	98649674	['AAGTG', 'A']	1	['splice_donor_variant', 'coding_sequence_variant', 'intron_variant']	HIGH	deletion	IGF1R	ENST00000650285.1:c.94+3_94+6del		3.637e-05
LEU62MET	15	98707651	['C', 'A']	1	['missense_variant']	MODERATE	SNV	IGF1R	ENST00000650285.1:c.184C>A	ENSP00000497069.1:p.Leu62Met
ALA67GLY	15	98707667	['C', 'G']	1	['missense_variant']	MODERATE	SNV	IGF1R	ENST00000650285.1:c.200C>G	ENSP00000497069.1:p.Ala67Gly
ASN114SER	15	98707808	['A', 'G']	1	['missense_variant']	MODERATE	SNV	IGF1R	ENST00000650285.1:c.341A>G	ENSP00000497069.1:p.Asn114Ser
ASN124SER	15	98707838	['A', 'G']	1	['missense_variant']	MODERATE	SNV	IGF1R	ENST00000650285.1:c.371A>G	ENSP00000497069.1:p.Asn124Ser	1.591e-05
ARG134LYS	15	98707868	['G', 'A']	1	['missense_variant']	MODERATE	SNV	IGF1R	ENST00000650285.1:c.401G>A	ENSP00000497069.1:p.Arg134Lys	3.976e-06
VAL164GLY	15	98707958	['T', 'G']	1	['missense_variant']	MODERATE	SNV	IGF1R	ENST00000650285.1:c.491T>G	ENSP00000497069.1:p.Val164Gly
GLU188DEL	15	98708024	['TGGA', 'T']	1	['inframe_deletion']	MODERATE	deletion	IGF1R	ENST00000650285.1:c.562_564del	ENSP00000497069.1:p.Glu188del
ARG222TRP	15	98891348	['C', 'T']	1	['missense_variant']	MODERATE	SNV	IGF1R	ENST00000650285.1:c.664C>T	ENSP00000497069.1:p.Arg222Trp	0.0001097
ALA223VAL	15	98891352	['C', 'T']	1	['missense_variant']	MODERATE	SNV	IGF1R	ENST00000650285.1:c.668C>T	ENSP00000497069.1:p.Ala223Val	4.053e-06
LEU236VAL	15	98891390	['C', 'G']	1	['missense_variant']	MODERATE	SNV	IGF1R	ENST00000650285.1:c.706C>G	ENSP00000497069.1:p.Leu236Val
PRO262ARG	15	98891469	['C', 'G']	1	['missense_variant']	MODERATE	SNV	IGF1R	ENST00000650285.1:c.785C>G	ENSP00000497069.1:p.Pro262Arg
PRO265LEU	15	98891478	['C', 'T']	1	['missense_variant']	MODERATE	SNV	IGF1R	ENST00000650285.1:c.794C>T	ENSP00000497069.1:p.Pro265Leu	7.961e-06
ASN267THR	15	98891484	['A', 'C']	1	['missense_variant']	MODERATE	SNV	IGF1R	ENST00000650285.1:c.800A>C	ENSP00000497069.1:p.Asn267Thr	1.99e-05
LEU286VAL	15	98891540	['C', 'G']	1	['missense_variant']	MODERATE	SNV	IGF1R	ENST00000650285.1:c.856C>G	ENSP00000497069.1:p.Leu286Val
GLU294LYS	15	98891564	['G', 'A']	1	['missense_variant']	MODERATE	SNV	IGF1R	ENST00000650285.1:c.880G>A	ENSP00000497069.1:p.Glu294Lys	8.092e-06
PRO308SER	15	98891606	['C', 'T']	1	['missense_variant']	MODERATE	SNV	IGF1R	ENST00000650285.1:c.922C>T	ENSP00000497069.1:p.Pro308Ser
ARG313HIS	15	98891622	['G', 'A']	1	['missense_variant']	MODERATE	SNV	IGF1R	ENST00000650285.1:c.938G>A	ENSP00000497069.1:p.Arg313His	4.182e-06
ASN314SER	15	98891625	['A', 'G']	1	['missense_variant']	MODERATE	SNV	IGF1R	ENST00000650285.1:c.941A>G	ENSP00000497069.1:p.Asn314Ser
GLY315ASP	15	98891628	['G', 'A']	1	['missense_variant']	MODERATE	SNV	IGF1R	ENST00000650285.1:c.944G>A	ENSP00000497069.1:p.Gly315Asp
GLN317GLU	15	98891633	['C', 'G']	1	['missense_variant']	MODERATE	SNV	IGF1R	ENST00000650285.1:c.949C>G	ENSP00000497069.1:p.Gln317Glu
MET319ILE	15	98896760	['G', 'A']	1	['missense_variant']	MODERATE	SNV	IGF1R	ENST00000650285.1:c.957G>A	ENSP00000497069.1:p.Met319Ile
PRO329LEU	15	98896789	['C', 'T']	1	['missense_variant']	MODERATE	SNV	IGF1R	ENST00000650285.1:c.986C>T	ENSP00000497069.1:p.Pro329Leu	7.955e-06
ASP342GLU	15	98896829	['T', 'G']	1	['missense_variant']	MODERATE	SNV	IGF1R	ENST00000650285.1:c.1026T>G	ENSP00000497069.1:p.Asp342Glu
ASN359SER	15	98896879	['A', 'G']	1	['missense_variant']	MODERATE	SNV	IGF1R	ENST00000650285.1:c.1076A>G	ENSP00000497069.1:p.Asn359Ser	1.591e-05
LEU361PHE	15	98896884	['C', 'T']	1	['missense_variant']	MODERATE	SNV	IGF1R	ENST00000650285.1:c.1081C>T	ENSP00000497069.1:p.Leu361Phe	3.977e-06
ARG365GLN	15	98896897	['G', 'A']	1	['missense_variant']	MODERATE	SNV	IGF1R	ENST00000650285.1:c.1094G>A	ENSP00000497069.1:p.Arg365Gln
ARG366TRP	15	98896899	['C', 'T']	1	['missense_variant']	MODERATE	SNV	IGF1R	ENST00000650285.1:c.1096C>T	ENSP00000497069.1:p.Arg366Trp	1.193e-05
SER372THR	15	98899488	['T', 'A']	1	['missense_variant']	MODERATE	SNV	IGF1R	ENST00000650285.1:c.1114T>A	ENSP00000497069.1:p.Ser372Thr
GLU382LYS	15	98899518	['G', 'A']	1	['missense_variant']	MODERATE	SNV	IGF1R	ENST00000650285.1:c.1144G>A	ENSP00000497069.1:p.Glu382Lys
ILE390VAL	15	98899542	['A', 'G']	1	['missense_variant']	MODERATE	SNV	IGF1R	ENST00000650285.1:c.1168A>G	ENSP00000497069.1:p.Ile390Val
LEU399PHEFSTER71	15	98899568	['C', 'CT']	1	['frameshift_variant']	HIGH	insertion	IGF1R	ENST00000650285.1:c.1196dup	ENSP00000497069.1:p.Leu399PhefsTer71	3.976e-06
ASP435ASN	15	98908740	['G', 'A']	1	['missense_variant']	MODERATE	SNV	IGF1R	ENST00000650285.1:c.1303G>A	ENSP00000497069.1:p.Asp435Asn	7.959e-06
CYS455ARG	15	98908800	['T', 'C']	1	['missense_variant']	MODERATE	SNV	IGF1R	ENST00000650285.1:c.1363T>C	ENSP00000497069.1:p.Cys455Arg
VAL492ILE	15	98911326	['G', 'A']	1	['missense_variant']	MODERATE	SNV	IGF1R	ENST00000650285.1:c.1474G>A	ENSP00000497069.1:p.Val492Ile	0.0005687
SER501LEU	15	98911354	['C', 'T']	1	['missense_variant']	MODERATE	SNV	IGF1R	ENST00000650285.1:c.1502C>T	ENSP00000497069.1:p.Ser501Leu	0.0003579
LYS502ARG	15	98911357	['A', 'G']	1	['missense_variant']	MODERATE	SNV	IGF1R	ENST00000650285.1:c.1505A>G	ENSP00000497069.1:p.Lys502Arg
ARG513GLN	15	98911390	['G', 'A']	1	['missense_variant']	MODERATE	SNV	IGF1R	ENST00000650285.1:c.1538G>A	ENSP00000497069.1:p.Arg513Gln	7.953e-06
ILE521THR	15	98911414	['T', 'C']	1	['missense_variant']	MODERATE	SNV	IGF1R	ENST00000650285.1:c.1562T>C	ENSP00000497069.1:p.Ile521Thr
SER522THR	15	98911417	['G', 'C']	1	['missense_variant']	MODERATE	SNV	IGF1R	ENST00000650285.1:c.1565G>C	ENSP00000497069.1:p.Ser522Thr	3.976e-06
PRO557ARG	15	98913124	['C', 'G']	1	['missense_variant']	MODERATE	SNV	IGF1R	ENST00000650285.1:c.1670C>G	ENSP00000497069.1:p.Pro557Arg
PRO557LEU	15	98913124	['C', 'T']	1	['missense_variant']	MODERATE	SNV	IGF1R	ENST00000650285.1:c.1670C>T	ENSP00000497069.1:p.Pro557Leu	7.954e-06
VAL562MET	15	98913138	['G', 'A']	1	['missense_variant']	MODERATE	SNV	IGF1R	ENST00000650285.1:c.1684G>A	ENSP00000497069.1:p.Val562Met	1.591e-05
VAL562LEU	15	98913138	['G', 'T']	1	['missense_variant']	MODERATE	SNV	IGF1R	ENST00000650285.1:c.1684G>T	ENSP00000497069.1:p.Val562Leu	3.977e-06
HIS569ARG	15	98913160	['A', 'G']	1	['missense_variant']	MODERATE	SNV	IGF1R	ENST00000650285.1:c.1706A>G	ENSP00000497069.1:p.His569Arg	1.193e-05
VAL579ILE	15	98913189	['G', 'A']	1	['missense_variant']	MODERATE	SNV	IGF1R	ENST00000650285.1:c.1735G>A	ENSP00000497069.1:p.Val579Ile	6.76e-05
ASP592ASN	15	98913228	['G', 'A']	1	['missense_variant']	MODERATE	SNV	IGF1R	ENST00000650285.1:c.1774G>A	ENSP00000497069.1:p.Asp592Asn	2.386e-05
ARG595GLY	15	98913237	['C', 'G']	1	['missense_variant']	MODERATE	SNV	IGF1R	ENST00000650285.1:c.1783C>G	ENSP00000497069.1:p.Arg595Gly
ILE604PHE	15	98913264	['A', 'T']	1	['missense_variant']	MODERATE	SNV	IGF1R	ENST00000650285.1:c.1810A>T	ENSP00000497069.1:p.Ile604Phe
SER609PHEFSTER73	15	98913277	['C', 'CT']	1	['frameshift_variant']	HIGH	insertion	IGF1R	ENST00000650285.1:c.1825dup	ENSP00000497069.1:p.Ser609PhefsTer73
VAL617ILE	15	98915984	['G', 'A']	1	['missense_variant']	MODERATE	SNV	IGF1R	ENST00000650285.1:c.1849G>A	ENSP00000497069.1:p.Val617Ile	2.783e-05
ILE628LEU	15	98916017	['A', 'C']	1	['missense_variant']	MODERATE	SNV	IGF1R	ENST00000650285.1:c.1882A>C	ENSP00000497069.1:p.Ile628Leu
ASN638SER	15	98916048	['A', 'G']	1	['missense_variant']	MODERATE	SNV	IGF1R	ENST00000650285.1:c.1913A>G	ENSP00000497069.1:p.Asn638Ser	1.193e-05
PRO652ARG	15	98916090	['C', 'G']	1	['missense_variant']	MODERATE	SNV	IGF1R	ENST00000650285.1:c.1955C>G	ENSP00000497069.1:p.Pro652Arg
GLY655SER	15	98916098	['G', 'A']	1	['missense_variant']	MODERATE	SNV	IGF1R	ENST00000650285.1:c.1963G>A	ENSP00000497069.1:p.Gly655Ser	8.351e-05
ILE678THR	15	98916708	['T', 'C']	1	['missense_variant']	MODERATE	SNV	IGF1R	ENST00000650285.1:c.2033T>C	ENSP00000497069.1:p.Ile678Thr
GLY694TRP	15	98916755	['G', 'T']	1	['missense_variant']	MODERATE	SNV	IGF1R	ENST00000650285.1:c.2080G>T	ENSP00000497069.1:p.Gly694Trp	3.977e-06
GLU708LYS	15	98916797	['G', 'A']	1	['missense_variant']	MODERATE	SNV	IGF1R	ENST00000650285.1:c.2122G>A	ENSP00000497069.1:p.Glu708Lys	3.977e-06
GLU708GLN	15	98916797	['G', 'C']	1	['missense_variant']	MODERATE	SNV	IGF1R	ENST00000650285.1:c.2122G>C	ENSP00000497069.1:p.Glu708Gln	3.977e-06
GLU708ASP	15	98916799	['G', 'C']	1	['missense_variant']	MODERATE	SNV	IGF1R	ENST00000650285.1:c.2124G>C	ENSP00000497069.1:p.Glu708Asp	3.977e-06
GLN710HIS	15	98916805	['G', 'C']	1	['missense_variant']	MODERATE	SNV	IGF1R	ENST00000650285.1:c.2130G>C	ENSP00000497069.1:p.Gln710His	3.977e-06
ASN724ASP	15	98916845	['A', 'G']	1	['missense_variant']	MODERATE	SNV	IGF1R	ENST00000650285.1:c.2170A>G	ENSP00000497069.1:p.Asn724Asp
HIS727GLN	15	98916856	['C', 'G']	1	['missense_variant']	MODERATE	SNV	IGF1R	ENST00000650285.1:c.2181C>G	ENSP00000497069.1:p.His727Gln
ARG737MET	15	98922156	['G', 'T']	1	['missense_variant']	MODERATE	SNV	IGF1R	ENST00000650285.1:c.2210G>T	ENSP00000497069.1:p.Arg737Met
ARG753GLN	15	98922204	['G', 'A']	1	['missense_variant']	MODERATE	SNV	IGF1R	ENST00000650285.1:c.2258G>A	ENSP00000497069.1:p.Arg753Gln	3.977e-06
ARG794TRP	15	98922326	['C', 'T']	1	['missense_variant']	MODERATE	SNV	IGF1R	ENST00000650285.1:c.2380C>T	ENSP00000497069.1:p.Arg794Trp	3.579e-05
ARG800HIS	15	98922345	['G', 'A']	1	['missense_variant']	MODERATE	SNV	IGF1R	ENST00000650285.1:c.2399G>A	ENSP00000497069.1:p.Arg800His	3.976e-06
LYS812ARG	15	98922381	['A', 'G']	1	['missense_variant']	MODERATE	SNV	IGF1R	ENST00000650285.1:c.2435A>G	ENSP00000497069.1:p.Lys812Arg
TYR869TER	15	98923997	['C', 'G']	1	['stop_gained']	HIGH	SNV	IGF1R	ENST00000650285.1:c.2607C>G	ENSP00000497069.1:p.Tyr869Ter
GLN883HIS	15	98924551	['G', 'T']	1	['missense_variant']	MODERATE	SNV	IGF1R	ENST00000650285.1:c.2649G>T	ENSP00000497069.1:p.Gln883His	3.976e-06
ARG886GLY	15	98924558	['A', 'G']	1	['missense_variant']	MODERATE	SNV	IGF1R	ENST00000650285.1:c.2656A>G	ENSP00000497069.1:p.Arg886Gly	3.976e-06
THR908ILE	15	98924625	['C', 'T']	1	['missense_variant']	MODERATE	SNV	IGF1R	ENST00000650285.1:c.2723C>T	ENSP00000497069.1:p.Thr908Ile
THR928ARG	15	98929558	['C', 'G']	1	['missense_variant', 'splice_region_variant']	MODERATE	SNV	IGF1R	ENST00000650285.1:c.2783C>G	ENSP00000497069.1:p.Thr928Arg
VAL948MET	15	98929617	['G', 'A']	1	['missense_variant']	MODERATE	SNV	IGF1R	ENST00000650285.1:c.2842G>A	ENSP00000497069.1:p.Val948Met	1.193e-05
VAL957ILE	15	98929644	['G', 'A']	1	['missense_variant']	MODERATE	SNV	IGF1R	ENST00000650285.1:c.2869G>A	ENSP00000497069.1:p.Val957Ile
PHE958SER	15	98929648	['T', 'C']	1	['missense_variant']	MODERATE	SNV	IGF1R	ENST00000650285.1:c.2873T>C	ENSP00000497069.1:p.Phe958Ser
GLY968ALA	15	98930252	['G', 'C']	1	['missense_variant']	MODERATE	SNV	IGF1R	ENST00000650285.1:c.2903G>C	ENSP00000497069.1:p.Gly968Ala
TYR973HIS	15	98930266	['T', 'C']	1	['missense_variant']	MODERATE	SNV	IGF1R	ENST00000650285.1:c.2917T>C	ENSP00000497069.1:p.Tyr973His
ALA984THR	15	98930299	['G', 'A']	1	['missense_variant']	MODERATE	SNV	IGF1R	ENST00000650285.1:c.2950G>A	ENSP00000497069.1:p.Ala984Thr	4.032e-06
ILE999THR	15	98934863	['T', 'C']	1	['missense_variant']	MODERATE	SNV	IGF1R	ENST00000650285.1:c.2996T>C	ENSP00000497069.1:p.Ile999Thr
ARG1003GLN	15	98934875	['G', 'A']	1	['missense_variant']	MODERATE	SNV	IGF1R	ENST00000650285.1:c.3008G>A	ENSP00000497069.1:p.Arg1003Gln	3.181e-05
LEU1005ILE	15	98934880	['C', 'A']	1	['missense_variant']	MODERATE	SNV	IGF1R	ENST00000650285.1:c.3013C>A	ENSP00000497069.1:p.Leu1005Ile
TYR1014CYS	15	98934908	['A', 'G']	1	['missense_variant']	MODERATE	SNV	IGF1R	ENST00000650285.1:c.3041A>G	ENSP00000497069.1:p.Tyr1014Cys	1.193e-05
MET1041VAL	15	98934988	['A', 'G']	1	['missense_variant']	MODERATE	SNV	IGF1R	ENST00000650285.1:c.3121A>G	ENSP00000497069.1:p.Met1041Val	3.977e-06
GLY1067CYS	15	98935328	['G', 'T']	1	['missense_variant']	MODERATE	SNV	IGF1R	ENST00000650285.1:c.3199G>T	ENSP00000497069.1:p.Gly1067Cys
ARG1084GLN	15	98935380	['G', 'A']	1	['missense_variant']	MODERATE	SNV	IGF1R	ENST00000650285.1:c.3251G>A	ENSP00000497069.1:p.Arg1084Gln	6.388e-06
LYS1088ILE	15	98935392	['A', 'T']	1	['missense_variant']	MODERATE	SNV	IGF1R	ENST00000650285.1:c.3263A>T	ENSP00000497069.1:p.Lys1088Ile
ARG1092TRP	15	98935403	['C', 'T']	1	['missense_variant']	MODERATE	SNV	IGF1R	ENST00000650285.1:c.3274C>T	ENSP00000497069.1:p.Arg1092Trp	6.39e-06
MET1098THR	15	98935422	['T', 'C']	1	['missense_variant']	MODERATE	SNV	IGF1R	ENST00000650285.1:c.3293T>C	ENSP00000497069.1:p.Met1098Thr
PRO1107LEU	15	98939223	['C', 'T']	1	['missense_variant']	MODERATE	SNV	IGF1R	ENST00000650285.1:c.3320C>T	ENSP00000497069.1:p.Pro1107Leu
THR1157MET	15	98942935	['C', 'T']	1	['missense_variant']	MODERATE	SNV	IGF1R	ENST00000650285.1:c.3470C>T	ENSP00000497069.1:p.Thr1157Met	3.977e-06
TYR1161CYS	15	98942947	['A', 'G']	1	['missense_variant']	MODERATE	SNV	IGF1R	ENST00000650285.1:c.3482A>G	ENSP00000497069.1:p.Tyr1161Cys	2.386e-05
TYR1165CYS	15	98942959	['A', 'G']	1	['missense_variant']	MODERATE	SNV	IGF1R	ENST00000650285.1:c.3494A>G	ENSP00000497069.1:p.Tyr1165Cys
ARG1167TRP	15	98942964	['C', 'T']	1	['missense_variant']	MODERATE	SNV	IGF1R	ENST00000650285.1:c.3499C>T	ENSP00000497069.1:p.Arg1167Trp
GLY1169ARG	15	98942970	['G', 'A']	1	['missense_variant']	MODERATE	SNV	IGF1R	ENST00000650285.1:c.3505G>A	ENSP00000497069.1:p.Gly1169Arg
GLN1214LEU	15	98948627	['A', 'T']	1	['missense_variant']	MODERATE	SNV	IGF1R	ENST00000650285.1:c.3641A>T	ENSP00000497069.1:p.Gln1214Leu
GLN1220ARG	15	98948645	['A', 'G']	1	['missense_variant']	MODERATE	SNV	IGF1R	ENST00000650285.1:c.3659A>G	ENSP00000497069.1:p.Gln1220Arg
ARG1223CYS	15	98948653	['C', 'T']	1	['missense_variant']	MODERATE	SNV	IGF1R	ENST00000650285.1:c.3667C>T	ENSP00000497069.1:p.Arg1223Cys
PHE1242TYR	15	98957063	['T', 'A']	1	['missense_variant', 'splice_region_variant']	MODERATE	SNV	IGF1R	ENST00000650285.1:c.3725T>A	ENSP00000497069.1:p.Phe1242Tyr
ASN1252SER	15	98957093	['A', 'G']	1	['missense_variant']	MODERATE	SNV	IGF1R	ENST00000650285.1:c.3755A>G	ENSP00000497069.1:p.Asn1252Ser	3.976e-06
MET1270VAL	15	98957146	['A', 'G']	1	['missense_variant']	MODERATE	SNV	IGF1R	ENST00000650285.1:c.3808A>G	ENSP00000497069.1:p.Met1270Val
SER1282ASN	15	98957183	['G', 'A']	1	['missense_variant']	MODERATE	SNV	IGF1R	ENST00000650285.1:c.3845G>A	ENSP00000497069.1:p.Ser1282Asn	7.954e-06
GLU1284DEL	15	98957184	['CGAG', 'C']	1	['inframe_deletion']	MODERATE	deletion	IGF1R	ENST00000650285.1:c.3850_3852del	ENSP00000497069.1:p.Glu1284del	1.989e-05
PRO1290SER	15	98957206	['C', 'T']	1	['missense_variant']	MODERATE	SNV	IGF1R	ENST00000650285.1:c.3868C>T	ENSP00000497069.1:p.Pro1290Ser
ASP1294_LEU1295DUP	15	98957214	['G', 'GCTGGAC']	1	['inframe_insertion']	MODERATE	insertion	IGF1R	ENST00000650285.1:c.3882_3887dup	ENSP00000497069.1:p.Asp1294_Leu1295dup	3.979e-06
LEU1295VAL	15	98957221	['C', 'G']	1	['missense_variant']	MODERATE	SNV	IGF1R	ENST00000650285.1:c.3883C>G	ENSP00000497069.1:p.Leu1295Val
GLU1301LYS	15	98957239	['G', 'A']	1	['missense_variant']	MODERATE	SNV	IGF1R	ENST00000650285.1:c.3901G>A	ENSP00000497069.1:p.Glu1301Lys
SER1312PHE	15	98957273	['C', 'T']	1	['missense_variant']	MODERATE	SNV	IGF1R	ENST00000650285.1:c.3935C>T	ENSP00000497069.1:p.Ser1312Phe
ASP1318HIS	15	98957290	['G', 'C']	1	['missense_variant']	MODERATE	SNV	IGF1R	ENST00000650285.1:c.3952G>C	ENSP00000497069.1:p.Asp1318His
ASP1318TYR	15	98957290	['G', 'T']	1	['missense_variant']	MODERATE	SNV	IGF1R	ENST00000650285.1:c.3952G>T	ENSP00000497069.1:p.Asp1318Tyr	1.198e-05
SER1321TER	15	98957300	['C', 'A']	1	['stop_gained']	HIGH	SNV	IGF1R	ENST00000650285.1:c.3962C>A	ENSP00000497069.1:p.Ser1321Ter	3.993e-06
HIS1323GLN	15	98957307	['C', 'G']	1	['missense_variant']	MODERATE	SNV	IGF1R	ENST00000650285.1:c.3969C>G	ENSP00000497069.1:p.His1323Gln
ASN1327ASP	15	98957317	['A', 'G']	1	['missense_variant']	MODERATE	SNV	IGF1R	ENST00000650285.1:c.3979A>G	ENSP00000497069.1:p.Asn1327Asp	3.599e-05
VAL1335PHE	15	98957341	['G', 'T']	1	['missense_variant']	MODERATE	SNV	IGF1R	ENST00000650285.1:c.4003G>T	ENSP00000497069.1:p.Val1335Phe
ARG1337HIS	15	98957348	['G', 'A']	1	['missense_variant']	MODERATE	SNV	IGF1R	ENST00000650285.1:c.4010G>A	ENSP00000497069.1:p.Arg1337His	2e-05
GLU1356GLN	15	98957404	['G', 'C']	1	['missense_variant']	MODERATE	SNV	IGF1R	ENST00000650285.1:c.4066G>C	ENSP00000497069.1:p.Glu1356Gln
GLN1363TER	15	98957425	['C', 'T']	1	['stop_gained']	HIGH	SNV	IGF1R	ENST00000650285.1:c.4087C>T	ENSP00000497069.1:p.Gln1363Ter	8.069e-06
SER1365LEU	15	98957432	['C', 'T']	1	['missense_variant']	MODERATE	SNV	IGF1R	ENST00000650285.1:c.4094C>T	ENSP00000497069.1:p.Ser1365Leu	8.078e-06
ALA44GLU	X	631028	['C', 'A']	5	['missense_variant']	MODERATE	SNV	SHOX	ENST00000381578.6:c.131C>A	ENSP00000370990.1:p.Ala44Glu
GLY64ARG	X	631087	['G', 'C']	5	['missense_variant']	MODERATE	SNV	SHOX	ENST00000381578.6:c.190G>C	ENSP00000370990.1:p.Gly64Arg
GLY111ARG	X	634671	['G', 'C']	5	['missense_variant']	MODERATE	SNV	SHOX	ENST00000381578.6:c.331G>C	ENSP00000370990.1:p.Gly111Arg
ALA277THR	X	644586	['G', 'A']	5	['missense_variant']	MODERATE	SNV	SHOX	ENST00000381578.6:c.829G>A	ENSP00000370990.1:p.Ala277Thr
PHE71LEU	X	631108	['T', 'C']	4	['missense_variant']	MODERATE	SNV	SHOX	ENST00000381578.6:c.211T>C	ENSP00000370990.1:p.Phe71Leu
LYS181ASN	X	640877	['A', 'C']	4	['missense_variant', 'splice_region_variant']	MODERATE	SNV	SHOX	ENST00000381578.6:c.543A>C	ENSP00000370990.1:p.Lys181Asn	3.583e-05
VAL183ILE	X	641001	['G', 'A']	4	['missense_variant', 'splice_region_variant']	MODERATE	SNV	SHOX	ENST00000381578.6:c.547G>A	ENSP00000370990.1:p.Val183Ile
ALA204VAL	X	641065	['C', 'T']	4	['missense_variant']	MODERATE	SNV	SHOX	ENST00000381578.6:c.611C>T	ENSP00000370990.1:p.Ala204Val
LYS30DEL	X	630981	['TAAG', 'T']	3	['inframe_deletion']	MODERATE	deletion	SHOX	ENST00000381578.6:c.88_90del	ENSP00000370990.1:p.Lys30del
VAL200ILE	X	641052	['G', 'A']	3	['missense_variant']	MODERATE	SNV	SHOX	ENST00000381578.6:c.598G>A	ENSP00000370990.1:p.Val200Ile
HIS229_LEU232DEL	X	644428	['CGCACCCGCACCT', 'C']	3	['inframe_deletion']	MODERATE	deletion	SHOX	ENST00000381578.6:c.685_696del	ENSP00000370990.1:p.His229_Leu232del
ARG195TER	X	641037	['C', 'T']	2	['stop_gained']	HIGH	SNV	SHOX	ENST00000381578.6:c.583C>T	ENSP00000370990.1:p.Arg195Ter
ARG195GLN	X	641038	['G', 'A']	2	['missense_variant']	MODERATE	SNV	SHOX	ENST00000381578.6:c.584G>A	ENSP00000370990.1:p.Arg195Gln
ARG284GLN	X	644608	['G', 'A']	2	['missense_variant']	MODERATE	SNV	SHOX	ENST00000381578.6:c.851G>A	ENSP00000370990.1:p.Arg284Gln
THR5ALA	X	630910	['A', 'G']	1	['missense_variant']	MODERATE	SNV	SHOX	ENST00000381578.6:c.13A>G	ENSP00000370990.1:p.Thr5Ala	7.985e-06
SER9PRO	X	630922	['T', 'C']	1	['missense_variant']	MODERATE	SNV	SHOX	ENST00000381578.6:c.25T>C	ENSP00000370990.1:p.Ser9Pro
ASP18VAL	X	630950	['A', 'T']	1	['missense_variant']	MODERATE	SNV	SHOX	ENST00000381578.6:c.53A>T	ENSP00000370990.1:p.Asp18Val	3.985e-06
ARG36GLN	X	631004	['G', 'A']	1	['missense_variant']	MODERATE	SNV	SHOX	ENST00000381578.6:c.107G>A	ENSP00000370990.1:p.Arg36Gln
GLY50ARG	X	631045	['G', 'A']	1	['missense_variant']	MODERATE	SNV	SHOX	ENST00000381578.6:c.148G>A	ENSP00000370990.1:p.Gly50Arg
ILE59MET	X	631074	['C', 'G']	1	['missense_variant']	MODERATE	SNV	SHOX	ENST00000381578.6:c.177C>G	ENSP00000370990.1:p.Ile59Met
PRO67LEU	X	631097	['C', 'T']	1	['missense_variant']	MODERATE	SNV	SHOX	ENST00000381578.6:c.200C>T	ENSP00000370990.1:p.Pro67Leu
ASP73GLY	X	631115	['A', 'G']	1	['missense_variant']	MODERATE	SNV	SHOX	ENST00000381578.6:c.218A>G	ENSP00000370990.1:p.Asp73Gly
ARG89THR	X	631163	['G', 'C']	1	['missense_variant']	MODERATE	SNV	SHOX	ENST00000381578.6:c.266G>C	ENSP00000370990.1:p.Arg89Thr
ALA91VAL	X	631169	['C', 'T']	1	['missense_variant']	MODERATE	SNV	SHOX	ENST00000381578.6:c.272C>T	ENSP00000370990.1:p.Ala91Val
CYS97TRP	X	634631	['C', 'G']	1	['missense_variant']	MODERATE	SNV	SHOX	ENST00000381578.6:c.291C>G	ENSP00000370990.1:p.Cys97Trp
GLU99LYS	X	634635	['G', 'A']	1	['missense_variant']	MODERATE	SNV	SHOX	ENST00000381578.6:c.295G>A	ENSP00000370990.1:p.Glu99Lys
GLU99ASP	X	634637	['G', 'C']	1	['missense_variant']	MODERATE	SNV	SHOX	ENST00000381578.6:c.297G>C	ENSP00000370990.1:p.Glu99Asp
ASP110TYR	X	634668	['G', 'T']	1	['missense_variant']	MODERATE	SNV	SHOX	ENST00000381578.6:c.328G>T	ENSP00000370990.1:p.Asp110Tyr
GLN112HIS	X	634676	['G', 'C']	1	['missense_variant']	MODERATE	SNV	SHOX	ENST00000381578.6:c.336G>C	ENSP00000370990.1:p.Gln112His
ARG118ALAFSTER63	X	634689	['CAG', 'C']	1	['frameshift_variant']	HIGH	deletion	SHOX	ENST00000381578.6:c.352_353del	ENSP00000370990.1:p.Arg118AlafsTer63
ARG119HIS	X	634696	['G', 'A']	1	['missense_variant']	MODERATE	SNV	SHOX	ENST00000381578.6:c.356G>A	ENSP00000370990.1:p.Arg119His
THR122SER	X	634705	['C', 'G']	1	['missense_variant']	MODERATE	SNV	SHOX	ENST00000381578.6:c.365C>G	ENSP00000370990.1:p.Thr122Ser	4.011e-06
GLU127GLN	X	634719	['G', 'C']	1	['missense_variant']	MODERATE	SNV	SHOX	ENST00000381578.6:c.379G>C	ENSP00000370990.1:p.Glu127Gln
ARG134GLN	X	634741	['G', 'A']	1	['missense_variant']	MODERATE	SNV	SHOX	ENST00000381578.6:c.401G>A	ENSP00000370990.1:p.Arg134Gln
LEU135PHE	X	634743	['C', 'T']	1	['missense_variant']	MODERATE	SNV	SHOX	ENST00000381578.6:c.403C>T	ENSP00000370990.1:p.Leu135Phe
ALA144GLY	X	634771	['C', 'G']	1	['missense_variant']	MODERATE	SNV	SHOX	ENST00000381578.6:c.431C>G	ENSP00000370990.1:p.Ala144Gly
MET146LEU	X	634776	['A', 'C']	1	['missense_variant']	MODERATE	SNV	SHOX	ENST00000381578.6:c.436A>C	ENSP00000370990.1:p.Met146Leu
GLU148LYS	X	634782	['G', 'A']	1	['missense_variant']	MODERATE	SNV	SHOX	ENST00000381578.6:c.442G>A	ENSP00000370990.1:p.Glu148Lys
ARG173SER	X	640851	['C', 'A']	1	['missense_variant']	MODERATE	SNV	SHOX	ENST00000381578.6:c.517C>A	ENSP00000370990.1:p.Arg173Ser
ALA204ASP	X	641065	['C', 'A']	1	['missense_variant']	MODERATE	SNV	SHOX	ENST00000381578.6:c.611C>A	ENSP00000370990.1:p.Ala204Asp
LEU205SER	X	641068	['T', 'C']	1	['missense_variant']	MODERATE	SNV	SHOX	ENST00000381578.6:c.614T>C	ENSP00000370990.1:p.Leu205Ser
ALA214THR	X	644397	['G', 'A']	1	['missense_variant']	MODERATE	SNV	SHOX	ENST00000381578.6:c.640G>A	ENSP00000370990.1:p.Ala214Thr
VAL221MET	X	644418	['G', 'A']	1	['missense_variant']	MODERATE	SNV	SHOX	ENST00000381578.6:c.661G>A	ENSP00000370990.1:p.Val221Met
ALA222VAL	X	644422	['C', 'T']	1	['missense_variant']	MODERATE	SNV	SHOX	ENST00000381578.6:c.665C>T	ENSP00000370990.1:p.Ala222Val
ALA224_HIS227DUP	X	644423	['C', 'CCACGCGCACCCG']	1	['inframe_insertion']	MODERATE	insertion	SHOX	ENST00000381578.6:c.670_681dup	ENSP00000370990.1:p.Ala224_His227dup	3.361e-05
ALA224THR	X	644427	['G', 'A']	1	['missense_variant']	MODERATE	SNV	SHOX	ENST00000381578.6:c.670G>A	ENSP00000370990.1:p.Ala224Thr
LEU228_HIS229DUP	X	644434	['C', 'CGCACCT']	1	['inframe_insertion']	MODERATE	insertion	SHOX	ENST00000381578.6:c.683_688dup	ENSP00000370990.1:p.Leu228_His229dup
ALA236VAL	X	644464	['C', 'T']	1	['missense_variant']	MODERATE	SNV	SHOX	ENST00000381578.6:c.707C>T	ENSP00000370990.1:p.Ala236Val
PRO243ALA	X	644484	['C', 'G']	1	['missense_variant']	MODERATE	SNV	SHOX	ENST00000381578.6:c.727C>G	ENSP00000370990.1:p.Pro243Ala
SER258_ALA264DEL	X	644524	['CCGCCTCGGCCGCCGCCGTGGT', 'C']	1	['inframe_deletion']	MODERATE	deletion	SHOX	ENST00000381578.6:c.772_792del	ENSP00000370990.1:p.Ser258_Ala264del
ALA261GLY	X	644539	['C', 'G']	1	['missense_variant']	MODERATE	SNV	SHOX	ENST00000381578.6:c.782C>G	ENSP00000370990.1:p.Ala261Gly
SER269ILE	X	644563	['G', 'T']	1	['missense_variant']	MODERATE	SNV	SHOX	ENST00000381578.6:c.806G>T	ENSP00000370990.1:p.Ser269Ile
SER274PHE	X	644578	['C', 'T']	1	['missense_variant']	MODERATE	SNV	SHOX	ENST00000381578.6:c.821C>T	ENSP00000370990.1:p.Ser274Phe
LEU281PHE	X	644598	['C', 'T']	1	['missense_variant']	MODERATE	SNV	SHOX	ENST00000381578.6:c.841C>T	ENSP00000370990.1:p.Leu281Phe
ALA283PRO	X	644604	['G', 'C']	1	['missense_variant']	MODERATE	SNV	SHOX	ENST00000381578.6:c.847G>C	ENSP00000370990.1:p.Ala283Pro
ALA289SER	X	644622	['G', 'T']	1	['missense_variant']	MODERATE	SNV	SHOX	ENST00000381578.6:c.865G>T	ENSP00000370990.1:p.Ala289Ser
ALA289SER	X	644622	['G', 'T']	1	['missense_variant']	MODERATE	SNV	SHOX	ENST00000381578.6:c.865G>T	ENSP00000370990.1:p.Ala289Ser
