# Supplementary material for: Identifying therapeutic drug targets using bidirectional effect genes
Source: Nat Commun. 2021 Apr 13;12:2224. doi: 10.1038/s41467-021-21843-8 (PMC8044152; doi:10.1038/s41467-021-21843-8)
Supplement: Supplementary file 8 — Dataset 7 [file 41467_2021_21843_MOESM8_ESM.xlsx]

## Sheet: Supplementary Data 7
Supplementary Data 7	Number of mutations described in HGMD for each of the five height genes
	Complex	Deletion				Gross Deletion	Gross Insertion	Indel			Insertion				Mutation						Prom	Splice			Grand Total
Gene/Disease Category	gross	frameshift	inframe	noncoding	total	gross	gross	frameshift	inframe	total	frameshift	inframe	noncoding	total	initiation	missense	nonsense	nonstop	synonymous	total	regulatory	canonical-splice	splice	total
FGFR3									3	3						52		7		59					62
Acanthosis nigricans																1				1					1
Achondroplasia									1	1						10				10					11
Achondroplasia with developmental delay & acanthosis nigricans									1	1															1
Achondroplasia with severe Platyspondyly																1				1					1
Camptodactyly, tall stature and hearing loss syndrome																1				1					1
Hypochondroplasia									1	1						27				27					28
Short stature																1				1					1
Skeletal dysplasia																1				1					1
Tall stature, lateral tibial deviation, scoliosis, hearing impairment, camptodactyly and arachnodactyly																1				1					1
Thanatophoric dwarfism																2				2					2
Thanatophoric dysplasia																6		7		13					13
Thanatophoric dysplasia, type 2																1				1					1
IGF1R	2	1	1		2	11	3				3			3		22	5			27		1		1	49
Growth impairment																4				4					4
Growth retardation		1			1	3										4	3			7					11
Growth retardation & microcephaly																3				3					3
Growth retardation, intrauterine & postnatal																3				3					3
Growth retardation, microcephaly & Silver-Russell syndrome features											1			1											1
Insulin-like growth factor deficiency																1				1					1
Overgrowth	1						1																		2
Overgrowth & variable intellectual disability	1						1																		2
Short stature						8					2			2		6	2			8					18
Short stature, intellectual disability, Chiari malformation, microcephaly, hypotonia & lack of speech							1																		1
Short staure & intrauterine growth retardation																1				1					1
SHORT syndrome																						1		1	1
Small for gestational age			1		1																				1
NPPC	4					1										2				2					7
Overgrowth and bone anomalies	3																								3
Short stature, autosomal dominant																2				2					2
Skeletal overgrowth	1					1																			2
NPR2		7	1		8			1		1						49	9			58		5		5	72
Abnormality of the skeletal system																2				2					2
Acromesomelic dysplasia, Maroteaux type		6			6			1		1						24	8			32		4		4	43
Short stature		1	1		2											19	1			20		1		1	23
Tall stature																2				2					2
Tall stature, scoliosis & macrodactyly of great toes																2				2					2
SHOX	8	15	2	1	18	157	32	1	1	2	6	2		8	1	71	20	1		93	1	5		5	324
Dyschondrosteosis	1										1			1		2				2					4
Langer mesomelic dysplasia						10					2			2		2				2					14
Langer mesomelic dysplasia, milder phenotype						1																			1
Leri-Weill dyschondrosteosis	3	9			9	78	9	1	1	2	2	1		3	1	33	12	1		47	1	1		1	153
Leri-Weill dyschondrosteosis with normal stature						1																			1
Leri-Weill dyschondrosteosis with short stature						2																			2
Madelung deformity	1	1			1	1											1			1		1		1	5
Short stature	2	5	2	1	8	60	23					1		1		34	6			40		3		3	137
Short stature with Cornelia de Lange-like syndrome						1																			1
Short stature, mental retardation & facial dysmorphisms	1																								1
SHOX-related disease						3					1			1			1			1					5
Grand Total	27	372	38	21	431	269	44	18	13	31	141	10	8	159	4	1324	316	8	2	1654	1	253	23	276	2892
Grand Total	27	372	38	21	431	269	44	18	13	31	141	10	8	159	4	1324	316	8	2	1654	1	253	23	276	2892
